# Supplementary material for: Alternative Splicing Events Are a Late Feature of Pathology in a Mouse Model of Spinal Muscular Atrophy
Source: PLoS Genet. 2009 Dec 18;5(12):e1000773. doi: 10.1371/journal.pgen.1000773 (PMC2787017; doi:10.1371/journal.pgen.1000773)
Supplement: Table S4 — ENSG analysis P7. Differentially expressed genes at P7 under the ENSG annotation. (0.01 MB CSV) [file pgen.1000773.s011.csv]

ensg	log2_case_con	fold_change_case_con	p_value	nex	gname
ENSMUSG00000021645	-1.27096308239862	-2.41322608580957	2.38210536022935e-12	10	Smn1
ENSMUSG00000023067	1.14293750141241	2.20830202702071	1.08224480086077e-08	3	Cdkn1a
ENSMUSG00000036181	1.07702217341694	2.10967705844494	4.45291515212972e-05	1	Hist1h1c
ENSMUSG00000030512	0.911561452389866	1.88108032100224	6.92873036286092e-13	9	Snrpa1
ENSMUSG00000034457	0.875343286925785	1.83444453755877	9.15998327200131e-06	9	Eda2r
ENSMUSG00000022860	-0.643816607402335	-1.56245713119774	1.95213177739702e-08	8	Chodl
ENSMUSG00000046805	0.641866938532445	1.5603470410601	4.63435164891023e-06	1	Mpeg1
ENSMUSG00000038776	0.631830678276217	1.54952999085154	1.92778880993506e-05	11	Ephx1
ENSMUSG00000036905	0.599357492406719	1.51504168890109	0.000361357407431012	3	C1qb
ENSMUSG00000036896	0.588546588879679	1.50373108355055	0.000136352348622679	3	C1qc
ENSMUSG00000001076	0.577616542484956	1.49238166672983	6.50094182456385e-05	2	C1ql4
ENSMUSG00000026831	0.573599577578527	1.48823213651978	7.92010479322425e-06	7	1700007K13Rik
ENSMUSG00000030666	-0.497464603100657	-1.41173040151212	5.98466933275541e-05	4	Calcb
ENSMUSG00000048939	-0.491074783713902	-1.40549155354794	0.000662169333524855	31	Atp13a5
ENSMUSG00000000982	0.4848306952707	1.39942162949807	0.000167085909294536	3	Ccl3
ENSMUSG00000000805	-0.467361371718314	-1.38257847665285	0.000236475571140059	10	Car4
ENSMUSG00000028581	0.463818823281858	1.37918770961899	0.000233102243027813	8	Laptm5
ENSMUSG00000063796	-0.462280333532069	-1.37771772800999	0.00078837308827883	12	Slc22a8
ENSMUSG00000029359	-0.451176184268162	-1.36715440086973	7.07868188402185e-06	8	Tesc
ENSMUSG00000021423	0.450405001234164	1.36642379287041	0.000457507529771093	5	Ly86
ENSMUSG00000052160	0.439999148081753	1.35660352636664	0.000321637577863765	11	Pld4
ENSMUSG00000072812	-0.438402352578579	-1.35510284882181	9.21142095356147e-05	1	Ahnak2
ENSMUSG00000060594	-0.431387839274131	-1.34853020798309	3.02559166073816e-05	7	Layn
ENSMUSG00000041264	0.425930763511029	1.34343895109189	2.14546925263739e-06	10	Uspl1
ENSMUSG00000021646	-0.425139541930358	-1.34270236682912	1.3956076406468e-07	24	Mccc2
ENSMUSG00000005413	0.417718225826929	1.33581315394256	0.000116270016436470	5	Hmox1
ENSMUSG00000020326	0.404125438240338	1.32328649091209	1.06542413913936e-05	6	Ccng1
ENSMUSG00000070601	-0.393637332074541	-1.31370134443770	0.000186579207456997	NA	NP_001074917.1
ENSMUSG00000046818	0.393222779907235	1.31332391227935	0.000713640114727961	3	Ddit4l
ENSMUSG00000024799	-0.385025248777421	-1.30588264129628	0.000250167898377052	14	Tm7sf2
ENSMUSG00000037321	0.378392809739881	1.29989294258065	2.35329769976102e-05	11	Tap1
ENSMUSG00000045246	-0.375309218123479	-1.2971175408226	0.000580600255748565	3	Kcng4
ENSMUSG00000009075	-0.373646141909218	-1.29562314153554	7.47911733498626e-05	5	Cabp7
ENSMUSG00000032908	-0.368003893496691	-1.29056597338298	0.000948968133247758	5	Sgpp2
ENSMUSG00000043923	0.367526569663769	1.29013905294288	0.000274927063748478	10	Ccdc84
ENSMUSG00000022617	0.361861950817165	1.28508336401254	0.000518343538966667	11	Chkb
ENSMUSG00000022297	-0.35999730487185	-1.28342349997094	0.000994076913102648	7	Fzd6
ENSMUSG00000024697	-0.358266931873684	-1.28188508054004	0.000102116343985965	7	Gna14
ENSMUSG00000051451	0.355531292173397	1.27945667194155	0.000493713952581195	4	Crebzf
ENSMUSG00000068744	0.342932323009244	1.26833190033460	2.19131818333703e-05	12	Psrc1
ENSMUSG00000026177	0.338566202765319	1.26449926880534	0.000420205504434296	13	Slc11a1
ENSMUSG00000059552	0.331315676343142	1.25816023997168	6.36080409306152e-05	6	Trp53
ENSMUSG00000074227	0.330482008568384	1.25743341647539	0.000742292252539949	7	Spint2
ENSMUSG00000030669	-0.329252080178973	-1.25636188440145	8.02684440583672e-06	7	Calca
ENSMUSG00000069718	-0.320672831722792	-1.24891287036039	0.000346127413595258	1	NP_001119792.1
ENSMUSG00000065610	0.315029594054447	1.24403717201528	0.000213583806401588	1	mmu-mir-29a
ENSMUSG00000028370	-0.298925105354208	-1.23022747827886	0.000511998766717408	22	Pappa
ENSMUSG00000020120	0.29586496456835	1.22762077393426	5.47477197422938e-05	13	Plek
ENSMUSG00000037204	0.294102301659129	1.22612180139824	0.000293651028011411	3	9430023L20Rik
ENSMUSG00000032892	-0.293104457003859	-1.22527404353016	0.000259428154677036	3	Rangrf
ENSMUSG00000021118	0.291560859409702	1.22396377450739	0.000335438849652548	9	Plek2
ENSMUSG00000022385	0.289671505061724	1.22236191988957	3.66567305467288e-05	10	Gtse1
ENSMUSG00000047653	-0.286721891752268	-1.21986533422871	0.000629059357636417	1
ENSMUSG00000023033	-0.285921408871037	-1.21918867669655	0.000321507192919286	30	Scn8a
ENSMUSG00000001016	0.269169321740697	1.20511374473386	4.17312196362445e-06	16	Ilf2
ENSMUSG00000023972	0.268843488232509	1.20484159983182	0.00064229744440062	20	Ptk7
ENSMUSG00000045679	0.265792201190346	1.20229606352137	0.000840718257588738	5	Pqlc3
ENSMUSG00000049625	0.264938708082613	1.20158499992114	0.000368710736286136	2	Tifab
ENSMUSG00000013495	-0.262718577676994	-1.19973733027656	0.000270816834366222	12	Tmem175
ENSMUSG00000021668	0.261025724514222	1.19833038842769	0.000552999456199689	18	Polk
ENSMUSG00000021701	0.260585171283509	1.19796451226464	0.000606807578203918	14	Plk2
ENSMUSG00000036678	0.259399931799646	1.19698073418692	0.000564434684406792	16	Aaas
ENSMUSG00000030095	0.259032513569841	1.19667593204045	0.000215592890080915	11	Tmem43
ENSMUSG00000028902	0.257490118436774	1.1953972412692	4.81784938362727e-05	13	Sf3a3
ENSMUSG00000053536	0.256263695452623	1.19438147588352	0.000445775791171648	1	Cstf2t
ENSMUSG00000020850	0.252213693252301	1.19103325318812	0.000509183514274667	68	Prpf8
ENSMUSG00000011463	0.246443097710521	1.18627878755789	0.000386191353414608	11	NP_083982.1
ENSMUSG00000052488	0.246276371413448	1.18614170214771	0.000605364416632632	17	Cherp
ENSMUSG00000056952	0.243414516614941	1.18379110096436	0.000391612680065771	12	Tatdn2
ENSMUSG00000010362	-0.242652824238056	-1.18316626574636	0.000516416334281703	7	Rdm1
ENSMUSG00000036748	0.237046748028578	1.17857759695421	0.000600024513047268	8	Cuedc2
ENSMUSG00000015776	0.236729460560154	1.17831842452075	0.00050697076661907	5	Med22
ENSMUSG00000037188	0.232599257756544	1.17494991330639	0.000554034016084057	16	Grhl3
ENSMUSG00000036908	0.23162220952306	1.17415446169428	0.000749119406612229	11	Unc93b1
ENSMUSG00000027404	0.229660449229662	1.17255894485215	0.000111322401838828	6	Snrpb
ENSMUSG00000033106	0.229060813746991	1.17207168882727	0.000998669116191878	5	Slc7a6os
ENSMUSG00000074088	0.227563494884243	1.17085587078716	5.36239134108377e-05	11	Wdr57
ENSMUSG00000034974	0.217720683968658	1.16289487502447	0.000665356062366971	7	Dapk3
ENSMUSG00000005566	0.213200699830815	1.15925721020003	0.000709159855747758	17	Trim28
ENSMUSG00000059456	0.207867631372319	1.15497980920758	0.000374855343639898	30	Ptk2b
ENSMUSG00000014349	0.207250301094302	1.15448569821336	0.000807848642567033	7	Ube2z
ENSMUSG00000004929	0.207111686990995	1.15437478058503	0.000262238413944493	13	Thop1
ENSMUSG00000027067	0.204081535215100	1.15195274416093	0.000846981644634694	16	Ssrp1
ENSMUSG00000019146	-0.203997768029681	-1.15188586028387	0.000360452343845115	4	Cacng2
ENSMUSG00000031479	0.197658001405441	1.14683512858421	0.000225886080391235	14	Vps36
ENSMUSG00000062545	-0.193178369319515	-1.14327967742084	0.000782224921439177	1	Tlr12
ENSMUSG00000001305	0.190052906300418	1.14080555055476	0.000324443482300421	5	Rrp15
ENSMUSG00000024300	0.186506630961178	1.13800479065134	0.000156412547818554	29	Myo1f
ENSMUSG00000040302	0.183225652960484	1.13541968006026	0.000848676091151961	5	C030048B08Rik
ENSMUSG00000029101	0.176392114129327	1.13005431346422	0.000531400193614538	23	Rgs12
ENSMUSG00000037526	0.170941562209499	1.12579298385415	0.000995926799396951	10	D14Ertd436e
ENSMUSG00000041645	0.168160465482712	1.12362487260291	0.000973232284380248	11	Ddx24
