# Supplementary material for: Alternative Splicing Events Are a Late Feature of Pathology in a Mouse Model of Spinal Muscular Atrophy
Source: PLoS Genet. 2009 Dec 18;5(12):e1000773. doi: 10.1371/journal.pgen.1000773 (PMC2787017; doi:10.1371/journal.pgen.1000773)
Supplement: Table S5 — ENSG analysis P13. Differentially expressed genes at P13 under the ENSG annotation. (0.06 MB CSV) [file pgen.1000773.s012.csv]

ensg	log2_case_con	fold_change_case_con	p_value	nex	gname
ENSMUSG00000023067	1.93319995120446	3.81901331837563	9.06747438083319e-13	3	Cdkn1a
ENSMUSG00000022860	-1.55642780193657	-2.941246710502	1.58005877100741e-15	8	Chodl
ENSMUSG00000021750	1.50987523600956	2.84785409866836	4.33729951470276e-07	4	BC055107
ENSMUSG00000073940	-1.36496011061567	-2.57569204217392	0.000576416671089973	1	Hbb-b1
ENSMUSG00000038393	1.30449590551618	2.46997408568794	2.84222730011095e-05	10	Txnip
ENSMUSG00000025270	-1.30251840909059	-2.46659082115425	0.000102791377447432	13	Alas2
ENSMUSG00000030711	1.24626581257725	2.37226604202584	2.8432412045967e-07	11	Sult1a1
ENSMUSG00000024222	1.15286638268046	2.22355236792989	1.40883655239621e-05	18	Fkbp5
ENSMUSG00000021645	-1.14285444221481	-2.20817489376707	2.20396439743925e-11	10	Smn1
ENSMUSG00000019851	1.10058923963536	2.14442259230929	9.3277499178389e-10	3	Perp
ENSMUSG00000017493	-1.06786008811613	-2.09632164089265	1.67606469944880e-07	4	Igfbp4
ENSMUSG00000005716	-1.06251996223027	-2.08857646379375	9.72834789905922e-05	4	Pvalb
ENSMUSG00000018459	-1.05134819128219	-2.07246565180274	2.09581419245174e-06	12	Slc13a3
ENSMUSG00000031980	1.02843333765431	2.03980796452615	7.41717152045859e-07	4	Agt
ENSMUSG00000026676	0.988451669531843	1.98405451907135	2.3428692858273e-09	3	Ccdc3
ENSMUSG00000020427	0.983608471340864	1.97740511792102	0.000456730449399925	5	Igfbp3
ENSMUSG00000019970	0.983464128606903	1.9772072869347	2.97428315182581e-05	16	Sgk1
ENSMUSG00000036181	0.979726735275325	1.9720918344213	0.000150904202204547	1	Hist1h1c
ENSMUSG00000058070	-0.924047579631808	-1.89743120593753	5.24420408321546e-06	23	Eml1
ENSMUSG00000026678	-0.907958384785089	-1.87638826692133	2.04925375456025e-06	5	Rgs5
ENSMUSG00000021118	0.892687649970148	1.85663169190112	1.77428824372837e-11	9	Plek2
ENSMUSG00000031762	0.892503220267797	1.85639436097899	9.05288222629153e-05	1	Mt2
ENSMUSG00000039323	-0.89100094850517	-1.85446231209360	3.95833110747467e-06	7	Igfbp2
ENSMUSG00000072812	-0.889878971280408	-1.85302066603013	3.46983520116499e-09	1	Ahnak2
ENSMUSG00000040564	0.860333309957046	1.81545769256439	7.9463191515303e-06	5	Apoc1
ENSMUSG00000024165	-0.85986529074555	-1.81486884235721	1.16558305819106e-06	3	Hn1l
ENSMUSG00000031170	-0.854333154973548	-1.80792290067507	0.000224667835651452	19	Slc38a5
ENSMUSG00000039450	0.838773871184516	1.78852944650339	2.07922632672701e-08	8	Dcxr
ENSMUSG00000062393	-0.831841307403528	-1.77995566537312	0.000240360567229818	28	Dgkk
ENSMUSG00000061718	0.814446070814207	1.75862279114685	9.46228910270454e-07	6	Ppp1r1b
ENSMUSG00000066687	0.793720780468207	1.73353958490788	5.09432113556091e-05	6	Zbtb16
ENSMUSG00000021903	0.79143990763055	1.73080105784477	0.000645389028828523	10	Galntl2
ENSMUSG00000059456	0.79089294097888	1.73014498639754	3.42549583780603e-13	30	Ptk2b
ENSMUSG00000052688	-0.790317617505688	-1.72945517008325	1.78082395362385e-05	6	5430435G22Rik
ENSMUSG00000027338	-0.789554156806838	-1.72854020072868	0.00094430511245670	6	Prnd
ENSMUSG00000030512	0.766115994837941	1.70068505225210	2.35030125872243e-11	9	Snrpa1
ENSMUSG00000029499	0.758668767070573	1.69192869332978	9.4715019801128e-07	5	Pxmp2
ENSMUSG00000020732	-0.736009190466537	-1.66556215193444	6.4236772702266e-06	11	Rab37
ENSMUSG00000032018	-0.735464190914161	-1.66493307983761	0.00085172361580315	5	Sc5d
ENSMUSG00000020108	0.732513933609527	1.66153183296651	5.35777392745986e-06	3	Ddit4
ENSMUSG00000045193	0.731467881544329	1.66032754598522	4.21839290242538e-07	8	Cirbp
ENSMUSG00000004328	0.729407686618562	1.65795825995313	0.000242258013309652	14	Hif3a
ENSMUSG00000030087	0.726437543098706	1.65454845517784	4.97383221707433e-05	4	Klf15
ENSMUSG00000018339	0.721458620478351	1.64884824142988	1.38105800684728e-07	4	Gpx3
ENSMUSG00000020893	0.721427139004991	1.64881226181938	8.5670788194245e-05	27	Per1
ENSMUSG00000040432	0.714434490164745	1.64083991257862	2.80594852720291e-07	1	Ltb4r2
ENSMUSG00000029359	-0.707460577968048	-1.63292731840015	8.48709659337672e-09	8	Tesc
ENSMUSG00000026831	0.701796130637464	1.62652853287924	5.24559519403735e-07	7	1700007K13Rik
ENSMUSG00000031765	0.701398067897735	1.6260798094335	4.73167959319838e-06	4	Mt1
ENSMUSG00000003526	0.700689722426581	1.62528162026937	9.12406011965353e-07	14	Prodh
ENSMUSG00000037321	0.700496154678914	1.62506356933736	2.38422444967739e-09	11	Tap1
ENSMUSG00000032766	-0.695362797958814	-1.61929158901191	1.96674414494099e-06	2	Gng11
ENSMUSG00000024190	0.689693419367515	1.6129407232461	0.000150343089315895	4	Dusp1
ENSMUSG00000024486	-0.688590308754228	-1.61170791109296	3.22029410350126e-11	6	Hbegf
ENSMUSG00000074170	0.688399728700604	1.61149501849652	0.000120705741608835	1	Plekhf1
ENSMUSG00000025597	-0.682680734754856	-1.60511952869778	8.52504285593554e-06	12	Klhl4
ENSMUSG00000037010	-0.679376115707444	-1.60144706981880	1.96477933284076e-05	3	Apln
ENSMUSG00000047797	-0.665820093971823	-1.58646983910613	0.00071991291110478	1	Gjb1
ENSMUSG00000049281	0.664628915987217	1.58516049239581	1.08867825404055e-07	9	Scn3b
ENSMUSG00000019916	-0.664038528849232	-1.58451193751931	3.30801105682350e-07	16	P4ha1
ENSMUSG00000021697	-0.654036176646785	-1.57356434850402	2.47489031716495e-05	11	Depdc1b
ENSMUSG00000040133	-0.64520749784007	-1.56396420964719	3.09322564268933e-06	3	Gpr176
ENSMUSG00000060594	-0.644172365136099	-1.56284246886991	1.20276555436438e-07	7	Layn
ENSMUSG00000024558	0.64011641668976	1.55845491205245	1.98365010397299e-05	7	Mapk4
ENSMUSG00000021998	-0.639439359967002	-1.55772370081909	1.54708890999474e-07	11	Lcp1
ENSMUSG00000030168	0.639404974324527	1.55768657399019	0.000178893518628844	7	Adipor2
ENSMUSG00000007476	0.639186648711788	1.55745086433936	4.00917244572816e-06	6	Lrrc8a
ENSMUSG00000062960	-0.633135399152909	-1.55093196321871	0.000135086428229800	31	Kdr
ENSMUSG00000019232	0.632752673116368	1.55052057806868	1.75860171203549e-05	13	Agxt2l1
ENSMUSG00000077365	0.628265028810367	1.54570502536974	4.09349891771101e-05	1	SCARNA23
ENSMUSG00000043659	0.627465482988367	1.54484862844306	3.64950667181941e-08	10	Npsr1
ENSMUSG00000020423	0.626207652867504	1.54350232153394	4.85422568338716e-06	2	Btg2
ENSMUSG00000061740	0.621664223887949	1.53864906981400	1.47431859003983e-05	8	Cyp2d22
ENSMUSG00000006638	-0.617520987756748	-1.53423660500212	2.89406347223728e-06	7	Abhd1
ENSMUSG00000074989	0.614581108920423	1.53111336892643	0.000827336862208586	1	ENSMUSG00000074989
ENSMUSG00000024175	0.614395305126204	1.53091619048842	2.75478739866063e-05	6	Tekt4
ENSMUSG00000021948	0.613847118898923	1.53033459304405	5.95326530551014e-07	29	Prkcd
ENSMUSG00000078607	0.607899683001468	1.52403885345992	5.5505861736047e-05	2	1810010H24Rik
ENSMUSG00000066057	0.605793735081587	1.52181578831922	5.24162382251355e-05	1	2610044O15Rik
ENSMUSG00000025993	-0.601894511172395	-1.51770827517525	4.522784782837e-05	7	Slc40a1
ENSMUSG00000002580	-0.593739477631956	-1.50915342046774	2.28337159067668e-05	3	1810046J19Rik
ENSMUSG00000021134	0.593002982011896	1.5083831944709	5.08556561095861e-05	2	Sfrs5
ENSMUSG00000005107	0.590247723569864	1.50550523385685	4.9134187112766e-08	16	Slc2a9
ENSMUSG00000068744	0.588204940137243	1.50337502284967	8.05281383628762e-09	12	Psrc1
ENSMUSG00000051048	-0.586559799148413	-1.50166166404870	1.41018032224299e-06	16	P4ha3
ENSMUSG00000028211	0.586411142969846	1.50150693988483	2.90712306434079e-05	3	Trp53inp1
ENSMUSG00000079484	0.58598197937433	1.50106034773371	6.16808195727315e-05	22	Phyhd1
ENSMUSG00000025507	0.583796505420473	1.49878818023336	1.3994461845022e-06	18	Lrdd
ENSMUSG00000037370	-0.583498861010502	-1.49847899506551	0.000109581957852818	28	Enpp1
ENSMUSG00000030666	-0.583220671335166	-1.49819007662816	9.37877564068552e-06	4	Calcb
ENSMUSG00000073910	-0.579421835930287	-1.49425030364316	7.69934820112548e-05	4	Mobkl2b
ENSMUSG00000061259	-0.579288888034326	-1.49411261114740	1.46478396108448e-05	9	Tmprss11d
ENSMUSG00000025400	-0.577099458501406	-1.49184687014448	6.24451561150319e-08	8	Tac2
ENSMUSG00000014361	0.575647617998132	1.49034632138817	0.000191577418073485	19	Mertk
ENSMUSG00000074398	0.575153849306878	1.48983633111582	8.9770697520036e-05	6	OTTMUSG00000021867
ENSMUSG00000042284	-0.575083700111211	-1.48976389149654	4.87905106979464e-05	29	Itga1
ENSMUSG00000050368	0.5723428127379	1.48693626778001	0.000376492856727354	2	Hoxd10
ENSMUSG00000029101	0.57094274921566	1.48549397030751	1.48265292728915e-11	23	Rgs12
ENSMUSG00000022309	0.568995272010083	1.48349007215005	0.000104153015205590	9	Angpt1
ENSMUSG00000021668	0.564954382196916	1.4793407319749	2.07339861569775e-08	18	Polk
ENSMUSG00000021143	-0.56338766653127	-1.47773509237959	1.01376670012720e-05	23	Pacs2
ENSMUSG00000023945	-0.563179768395238	-1.4775221601743	1.86822412544188e-05	11	Slc5a7
ENSMUSG00000045246	-0.561061072863025	-1.475353911155	6.15147892794119e-06	3	Kcng4
ENSMUSG00000020963	0.557871972288739	1.47209621953948	9.47862165558241e-08	11	Tshr
ENSMUSG00000078202	-0.554409791824822	-1.46856771765251	0.000578259100443925	1	Nrarp
ENSMUSG00000029657	-0.553254956697498	-1.46739264257452	7.73369110962628e-05	22	Hsph1
ENSMUSG00000006342	-0.550587804394754	-1.46468233717904	1.18642917933395e-06	15	Susd2
ENSMUSG00000031168	-0.549882247396892	-1.46396620231631	0.000124036902571605	4	Ebp
ENSMUSG00000036905	0.5454769794425	1.45950280085454	0.000996949179957234	3	C1qb
ENSMUSG00000058135	0.543349243801943	1.45735186308671	1.20405448004827e-05	2	Gstm1
ENSMUSG00000058655	0.539829752377849	1.45380094900414	1.40547564082355e-07	9	Eif4b
ENSMUSG00000044447	-0.539692157501601	-1.45366230153031	5.5788218940929e-06	50	Dock5
ENSMUSG00000070514	-0.539412011577156	-1.45338005336203	3.62336364375952e-05	1	Dmn
ENSMUSG00000038295	0.539398545084534	1.45336648719603	5.57714022012767e-08	13	Atg9b
ENSMUSG00000027199	-0.538097807020692	-1.45205671825949	0.000340591195390695	8	Gatm
ENSMUSG00000036896	0.537702050136875	1.45165844793004	0.000398931176137383	3	C1qc
ENSMUSG00000043993	0.537155364512733	1.45110846997895	0.000368608755503343	2	2900052L18Rik
ENSMUSG00000039879	0.535797721571127	1.4497435519367	1.95851189422507e-05	3	Heca
ENSMUSG00000059898	0.529788424183182	1.44371745423962	4.06874833948218e-08	17	Dsc3
ENSMUSG00000001334	-0.527536011290302	-1.44146520372482	4.06879008034582e-06	6	Fndc5
ENSMUSG00000028633	-0.523624615878023	-1.43756243554336	4.6645875247373e-05	14	Ctps
ENSMUSG00000028967	0.522773377355192	1.43671447561707	6.04327584481103e-07	6	Errfi1
ENSMUSG00000072808	-0.521185052148455	-1.43513360505661	0.000282918022098685	1	Hsn2
ENSMUSG00000028842	-0.519804033118144	-1.43376048152229	4.82075298146149e-05	18	Eif2c3
ENSMUSG00000045087	-0.518533513821234	-1.43249838632443	7.4269261542919e-05	2	S1pr5
ENSMUSG00000039405	0.518344134761653	1.43231035809610	0.00097472189020839	1	Prss23
ENSMUSG00000041771	0.514895423308376	1.42889055994137	5.81410459139548e-07	16	Slc24a4
ENSMUSG00000073988	-0.513806945089082	-1.42781290345013	0.00092686480847693	7	Ttpa
ENSMUSG00000032841	-0.512447072100549	-1.42646769233949	2.64238975669304e-05	8	2600010E01Rik
ENSMUSG00000069763	-0.508573550178621	-1.42264287652466	0.000253868259381804	3	Tmem100
ENSMUSG00000026601	0.50834709197942	1.42241958341638	8.08605033298076e-07	11	9430070O13Rik
ENSMUSG00000052976	0.507723385019558	1.42180477486371	6.57652524153515e-07	2	ENSMUSG00000052976
ENSMUSG00000022899	0.507139945483819	1.42122989979967	0.000609111370391931	19	Slc15a2
ENSMUSG00000029236	-0.505205206654919	-1.41932522441262	1.16551038061426e-05	8	Nmu
ENSMUSG00000066361	0.501706806438334	1.41588766337606	4.52311006543441e-05	3	Serpina3c
ENSMUSG00000045394	0.501490267750321	1.41567516424034	4.13786546891518e-06	8	Tacstd1
ENSMUSG00000044952	-0.501457130102287	-1.41564264759252	0.000131520546252853	1	Kctd21
ENSMUSG00000056749	0.500035235973679	1.41424810314504	0.000379401340725144	2	Nfil3
ENSMUSG00000032026	-0.498967486387356	-1.4132017945922	7.43167315056151e-05	7	Rexo2
ENSMUSG00000027171	0.497926076362521	1.41218204237823	1.08891052114223e-05	6	Prrg4
ENSMUSG00000043067	-0.497547967304155	-1.41181197882224	0.000125500006004538	26	Dpy19l1
ENSMUSG00000031780	0.497309459822234	1.41157859624452	6.51750531273109e-06	3	Ccl17
ENSMUSG00000031304	-0.497083554141186	-1.41135758026397	4.99051952223228e-05	8	Il2rg
ENSMUSG00000025512	-0.495318295100232	-1.40963172133098	7.3377958354658e-05	12	Chid1
ENSMUSG00000008090	-0.494721139557293	-1.40904837198488	0.000105745479404010	6	Fgfrl1
ENSMUSG00000023019	-0.494643384689993	-1.40897243257030	0.000230552259404860	8	Gpd1
ENSMUSG00000025912	0.492766840620419	1.40714094359984	1.32734779420710e-05	15	Mybl1
ENSMUSG00000027009	-0.492050640238677	-1.40644256678225	4.84164520847638e-05	29	Itga4
ENSMUSG00000017002	-0.491325893268567	-1.40573620890811	0.000601348194676341	4	Slpi
ENSMUSG00000026893	-0.489975482317553	-1.40442100829553	7.26767718994055e-05	8	Gca
ENSMUSG00000038375	-0.489186456446245	-1.40365312491698	5.0400619855329e-05	8	Trp53inp2
ENSMUSG00000002341	-0.489012521843871	-1.40348390749780	1.93896688763058e-06	15	Ncan
ENSMUSG00000017697	0.488560428176339	1.40304417022647	0.000126677578966002	12	Ada
ENSMUSG00000033373	-0.488426279004036	-1.40291371406049	4.60273526503193e-05	12	Fntb
ENSMUSG00000030095	0.487647519394108	1.40215663256578	4.49898828944858e-08	11	Tmem43
ENSMUSG00000021025	0.487300043061687	1.40181896066597	0.000689954883746324	6	Nfkbia
ENSMUSG00000032349	-0.485686409241107	-1.40025192267613	2.03632599556672e-05	7	Elovl5
ENSMUSG00000016427	-0.485672380106481	-1.40023830633541	2.53251421042702e-05	2	Ndufa1
ENSMUSG00000006736	-0.483627240175095	-1.39825475860212	0.000509964518726185	5	Tspan31
ENSMUSG00000023484	-0.481865426550113	-1.39654825747701	0.000220705170412506	9	Prph1
ENSMUSG00000032548	0.48129747255498	1.39599857855434	0.000102042005175128	19	Slco2a1
ENSMUSG00000021559	0.479854770993991	1.39460327143971	1.87795068657442e-08	27	Dapk1
ENSMUSG00000042096	0.477212756148588	1.39205166439760	2.48947626008265e-05	13	Dao1
ENSMUSG00000047246	-0.476440294270766	-1.39130651799593	1.28664404608813e-06	4	Hist1h2bg
ENSMUSG00000043298	0.474830248434296	1.38975468776720	0.000975201863714219	5	C030030A07Rik
ENSMUSG00000028974	-0.474660527885284	-1.38959120480757	1.30891297965275e-05	8	Dffa
ENSMUSG00000038860	0.474575266012685	1.38950908374665	2.11484656608546e-06	60	Garnl3
ENSMUSG00000032035	-0.473904407439943	-1.38886310704470	0.000133686886150243	18	Ets1
ENSMUSG00000019996	0.472877608038354	1.38787497275521	7.69827909175434e-05	18	Mtap7
ENSMUSG00000034858	0.472392406392943	1.38740828646567	5.25475829724095e-05	11	BC031353
ENSMUSG00000031232	-0.469877903285248	-1.38499224988063	0.000233038325973118	10	Magt1
ENSMUSG00000045257	-0.469332871886274	-1.38446911666735	0.000502857427306529	4	Morn2
ENSMUSG00000066170	0.46873555677117	1.38389602731924	0.000387605629346985	1	E230001N04Rik
ENSMUSG00000071042	-0.468302018321542	-1.38348022080257	0.000194875183553502	17	Rasgrp3
ENSMUSG00000021091	0.467402566919359	1.38261795582888	0.000155632242347816	4	Serpina3n
ENSMUSG00000054366	-0.467379135878943	-1.38259550069234	0.000729969524789455	8	Prune2
ENSMUSG00000025277	-0.466153888003818	-1.38142179245335	7.4263781728798e-05	5	Abhd6
ENSMUSG00000002190	-0.465388601449518	-1.38068920299514	0.000212431933626716	17	Clgn
ENSMUSG00000038630	0.464510908009291	1.37984948754704	1.89933727479567e-06	7	Zkscan16
ENSMUSG00000021701	0.463142158309414	1.37854098306807	5.51001159600606e-07	14	Plk2
ENSMUSG00000032908	-0.461394884731970	-1.37687241822724	0.000105277733657177	5	Sgpp2
ENSMUSG00000011463	0.460458779005447	1.3759793118862	1.25342616297620e-07	11	NP_083982.1
ENSMUSG00000025701	0.460038821904327	1.37557883349631	5.91945498500319e-06	14	Alox5
ENSMUSG00000048899	-0.459219926770633	-1.37479825607345	0.000475166524959084	5	BC057371
ENSMUSG00000033192	-0.459150375002348	-1.37473197918043	6.58097135736379e-05	12	Lpcat2
ENSMUSG00000063796	-0.458738699520868	-1.37433975303795	0.00093938115751257	12	Slc22a8
ENSMUSG00000028631	-0.457616384868352	-1.37327102971182	6.22018498207828e-05	13	Kcnq4
ENSMUSG00000030607	-0.455885065589308	-1.37162401180460	0.000942251610311343	16	Acan
ENSMUSG00000021919	-0.454953834499263	-1.37073894133541	2.14750705807932e-05	16	Chat
ENSMUSG00000024799	-0.454468093034496	-1.37027750447834	4.36542763352732e-05	14	Tm7sf2
ENSMUSG00000020532	-0.452312549289033	-1.36823168914704	0.000268190321120422	23	Acaca
ENSMUSG00000075555	-0.452065845714520	-1.36799773894973	0.000966872833313423	4
ENSMUSG00000029326	-0.450095426147752	-1.36613061560844	0.00035210250720821	7	Enoph1
ENSMUSG00000003500	-0.445212659550584	-1.36151479493641	6.56854668491452e-07	14	Impdh1
ENSMUSG00000079869	0.444908999176309	1.36122825164553	5.13527700921817e-06	1	Ubfd1
ENSMUSG00000042380	-0.444377233329343	-1.36072660626206	0.000476956605958365	1	BC003266
ENSMUSG00000022724	-0.442193792866201	-1.35866877816395	1.25081543202820e-05	8	Mina
ENSMUSG00000040998	0.440487087927228	1.35706242644445	1.02470265242097e-05	14	Npnt
ENSMUSG00000022296	-0.440348354652672	-1.35693193409721	0.00016600232056496	3	Q8VHV1-3
ENSMUSG00000030249	-0.440224699088773	-1.35681563440249	0.000875463591536045	41	Abcc9
ENSMUSG00000041700	0.439592163241589	1.35622088195129	5.88705058605856e-08	4	Lhfpl1
ENSMUSG00000005968	0.439505391363796	1.35613931357382	7.15956304550996e-07	9	Tuft1
ENSMUSG00000039194	-0.439446666645172	-1.35608411321856	0.000367449011998955	8	Rlbp1
ENSMUSG00000014551	-0.439219805596308	-1.35587088833824	4.85147347219105e-05	4	Mrps25
ENSMUSG00000041817	0.439061354910112	1.35572198169535	0.000602584381490923	12	B230112C05Rik
ENSMUSG00000048249	0.437785991858928	1.35452403365210	0.00072670290637891	9	A930001N09Rik
ENSMUSG00000051669	-0.436931112936133	-1.35372163882513	0.000102464229540990	8	AU021092
ENSMUSG00000029219	-0.436560730500982	-1.35337414309874	6.66834355072494e-06	2	Slc10a4
ENSMUSG00000035834	-0.436467505411877	-1.35328669263611	0.000126212846135523	8	Polr3g
ENSMUSG00000031647	-0.433570267929452	-1.35057173309046	9.62799177463593e-06	3	Mfap3l
ENSMUSG00000064246	-0.433391025412263	-1.35040394652943	0.000686058517234222	10	Chi3l1
ENSMUSG00000027896	-0.433327756695566	-1.35034472649408	0.000161362602118258	10	Slc16a4
ENSMUSG00000041608	-0.43299179775935	-1.35003030969263	8.56833216134506e-07	11	Entpd3
ENSMUSG00000020689	-0.430838531411943	-1.34801685123045	0.000323843352238447	15	Itgb3
ENSMUSG00000021379	0.430648593420259	1.34783938977635	1.67244402009949e-07	3	Id4
ENSMUSG00000025372	0.429995256763403	1.34722914749086	8.6662791168093e-07	20	Baiap2
ENSMUSG00000022472	-0.427973924778136	-1.34534289261969	8.46623559416515e-05	6	D15Wsu75e
ENSMUSG00000050875	0.42727668712068	1.34469286120702	9.85503879320146e-08	4	A730017C20Rik
ENSMUSG00000039195	-0.425986862883122	-1.34349119189455	4.58470962662378e-05	2	1110008P14Rik
ENSMUSG00000020592	0.424459445553894	1.34206955685495	5.08856674654533e-05	4	Sdc1
ENSMUSG00000046056	0.424084429726755	1.34172074307068	1.07303323526466e-06	4	Sbsn
ENSMUSG00000022385	0.422615012700895	1.34035486632172	2.21368988259488e-07	10	Gtse1
ENSMUSG00000025407	0.422524512332332	1.34027078839715	0.000200179118480428	13	Gli1
ENSMUSG00000074825	0.422452484914666	1.34020387624222	2.81235402685889e-05	4	1700041B20Rik
ENSMUSG00000049436	0.421569941774553	1.33938428096890	1.0822429603124e-06	8	Upk1b
ENSMUSG00000074604	0.420356627075943	1.33825832473852	3.03500233227069e-05	5	Mgst2
ENSMUSG00000020263	0.418535585234296	1.33657017380215	8.1958820312233e-05	21	Appl2
ENSMUSG00000022797	-0.417830614586273	-1.33591722044775	0.000179389511025862	18	Tfrc
ENSMUSG00000060548	-0.416673460605603	-1.33484614021217	0.000115877248474102	12	Tnfrsf19
ENSMUSG00000051297	0.414854695267949	1.33316439725685	8.63872021806035e-05	2	2410124H12Rik
ENSMUSG00000042826	-0.414630368407016	-1.33295711759894	0.000102029061850111	10	Fgf11
ENSMUSG00000029482	-0.41449622596398	-1.33283318439984	5.63939398662654e-06	16	Aacs
ENSMUSG00000017188	-0.411783818398972	-1.33032968200566	0.000612149766686338	2	Ccdc56
ENSMUSG00000034810	0.411455005794669	1.33002651376133	0.000403130453467097	24	Scn7a
ENSMUSG00000001467	-0.410481148200296	-1.32912901337732	0.000567749721869558	10	Cyp51
ENSMUSG00000043668	0.410449028906558	1.32909942277864	6.0019341107786e-06	8	Tox3
ENSMUSG00000051451	0.410438976786419	1.32909016217945	0.000122864907494151	4	Crebzf
ENSMUSG00000068184	-0.410386134853539	-1.32904148217087	7.9150677554944e-05	5	Ndufaf2
ENSMUSG00000024521	0.409616078625641	1.32833227921799	0.000692486153817668	3	Pmaip1
ENSMUSG00000035232	-0.408450436042443	-1.32725947083807	8.57002896193507e-05	12	Pdk3
ENSMUSG00000043687	0.407172900977922	1.3260846764883	7.85683137858762e-05	4	1190005I06Rik
ENSMUSG00000025324	0.40683097093593	1.32577042125938	0.000354178989227661	21	Atp10a
ENSMUSG00000006517	-0.406489490168377	-1.32545665326736	0.000283927335721046	10	Mvd
ENSMUSG00000067786	0.40483699542076	1.32393931511919	0.000222424966947320	7	Nnat
ENSMUSG00000048644	0.404673879339064	1.32378963443167	2.98498643852597e-05	2	Ctxn1
ENSMUSG00000033060	-0.403729186868213	-1.32292308626330	0.000410546661304952	33	Lmo7
ENSMUSG00000018819	0.402793700006487	1.32206554119883	0.000547873376041904	19	Lsp1
ENSMUSG00000070705	0.402529573766202	1.32182352176430	0.000165091654141533	1
ENSMUSG00000027765	-0.401489101430186	-1.32087056570171	5.31546494314583e-05	2	P2ry1
ENSMUSG00000001864	-0.401212127356369	-1.32061700429399	2.09191310818325e-05	6	2810003C17Rik
ENSMUSG00000058618	0.400674442993177	1.32012490943764	0.00045536544382421	1	AY761184
ENSMUSG00000057778	-0.400605139829181	-1.32006149573405	0.000460652062800821	5	Cyb5d2
ENSMUSG00000033342	-0.400159357219713	-1.31965366903759	0.000291415933489367	7	4833424O15Rik
ENSMUSG00000041096	0.399337113593667	1.31890176538931	1.43208759209139e-05	7	Tspyl2
ENSMUSG00000001143	-0.39826783109812	-1.31792459694274	0.000202641196314685	10	Lman2l
ENSMUSG00000039238	0.397996382105202	1.31767664734802	0.000667990489358935	3	Zfp750
ENSMUSG00000027931	0.397360460010552	1.31709595980123	1.41741082496502e-05	22	Npr1
ENSMUSG00000029999	-0.397130449751298	-1.31688599066262	7.81936016688773e-05	5	Tgfa
ENSMUSG00000035441	-0.395893574387744	-1.31575745984591	0.000572810562176252	23	Myo1d
ENSMUSG00000052593	-0.395714171053237	-1.31559385174248	0.000604933598795844	20	Adam17
ENSMUSG00000000202	-0.393479412793913	-1.31355755284526	0.000185130343151356	3	1500005I02Rik
ENSMUSG00000036902	-0.393382257026166	-1.31346909659370	0.000638172057288438	9	Neto2
ENSMUSG00000032278	0.39222937137625	1.31241989718139	0.000170141432676056	10	Paqr5
ENSMUSG00000030994	0.391478034149494	1.31173658353839	1.58817081162038e-05	8	D7Ertd443e
ENSMUSG00000054252	0.391041226521822	1.31133948657952	0.000344823088066794	22	Fgfr3
ENSMUSG00000038156	0.389246860209260	1.30970950890527	5.18631816765385e-05	16	Spon1
ENSMUSG00000044674	0.388840263999984	1.30934044415299	3.80153362468179e-05	1	Fzd1
ENSMUSG00000021646	-0.387757560456094	-1.30835818824555	6.82211761512619e-07	24	Mccc2
ENSMUSG00000037846	-0.387681989703740	-1.30828965607465	3.61917361717644e-06	18	Rtkn2
ENSMUSG00000045667	-0.387090422576279	-1.30775331091584	0.000569887171118146	18	Smtnl2
ENSMUSG00000025366	-0.386939754821279	-1.30761674292227	4.29687875821654e-05	31	Mbc2
ENSMUSG00000042099	0.386892265460705	1.30757370065817	0.000425037760485018	10	Kank3
ENSMUSG00000034634	0.385578222759454	1.30638327206911	0.000208833593023378	3	Ly6d
ENSMUSG00000036437	0.385201887429101	1.30604253889365	0.000829347669328454	2	Npy1r
ENSMUSG00000029413	0.384667670905512	1.30555901304564	1.55609136536449e-05	12	Naaa
ENSMUSG00000038332	0.384471312127409	1.30538133133176	1.78218454033699e-05	10	Sesn1
ENSMUSG00000006288	-0.384262071116755	-1.30519201931854	0.000426615228605043	2	Ttc5
ENSMUSG00000026435	-0.383886321043399	-1.30485212618596	0.00094570556350935	6	Slc45a3
ENSMUSG00000038936	-0.383808042880290	-1.30478132906411	0.000473416773793633	17	Sccpdh
ENSMUSG00000038530	-0.383757708048948	-1.30473580675996	0.000431689317509737	6	Rgs4
ENSMUSG00000044365	0.382530586670816	1.30362650199793	2.09392565123789e-06	3	Cxxc4
ENSMUSG00000034926	-0.382069490003494	-1.30320991930311	0.000589219169967137	9	Dhcr24
ENSMUSG00000034930	0.381575782674781	1.30276402173498	0.000359815861150244	12	Rtkn
ENSMUSG00000068299	0.381081873089795	1.30231809415580	0.000371802582679067	3	1700019G17Rik
ENSMUSG00000061119	-0.380419856843529	-1.30172063042907	0.00070894606535238	9	Prcp
ENSMUSG00000059316	-0.380189006182937	-1.30151235423907	0.000679938870690256	13	Slc27a4
ENSMUSG00000031877	0.380080060153611	1.30141407342062	0.000402855582019684	9	2210023G05Rik
ENSMUSG00000045382	-0.377654278922148	-1.29922768395517	0.000177570712373437	2	Cxcr4
ENSMUSG00000034825	-0.377346553923973	-1.29895058991281	0.000600866560522635	8	Nrip3
ENSMUSG00000020387	0.377078711361436	1.29870945651257	6.42655822594822e-05	16	Phf15
ENSMUSG00000036078	-0.37652796409131	-1.29821377020329	2.04726980867453e-05	4	Oprs1
ENSMUSG00000056771	-0.376193295536735	-1.29791265255580	0.000346969189587119	2	ENSMUSG00000056771
ENSMUSG00000003849	0.375999771249014	1.29773856117221	0.00075222260306748	6	Nqo1
ENSMUSG00000035686	-0.374030181557015	-1.29596807714036	0.00098644265075807	2	Thrsp
ENSMUSG00000028789	0.373764676456826	1.29572959675153	1.44518871485936e-05	19	Adc
ENSMUSG00000072966	0.373335003319837	1.29534375131162	9.12429756714548e-05	4	Gprasp2
ENSMUSG00000046908	0.373193461315937	1.2952166720943	0.000421752480828286	2	Ltb4r1
ENSMUSG00000057337	-0.373100719441862	-1.29513341336167	0.000187449151411856	2	Chst3
ENSMUSG00000052566	0.372482667311436	1.29457869562289	0.000476863500958079	23	Hook2
ENSMUSG00000073424	0.37226289967013	1.29438150575959	3.10061836501916e-05	12	Cyp4f15
ENSMUSG00000050608	-0.372143248108453	-1.29427415920193	0.00015110595392348	4	2310028O11Rik
ENSMUSG00000030669	-0.372084468202383	-1.29422142750080	1.71674348354511e-06	7	Calca
ENSMUSG00000025790	-0.37189757547043	-1.29405377951904	1.59143908436748e-05	13	Slco3a1
ENSMUSG00000042655	0.371506707163101	1.29370322996864	1.71464799600409e-05	3	A930021C24Rik
ENSMUSG00000003348	-0.371467357636675	-1.29366794467705	0.00037886901680715	3	Mobkl2a
ENSMUSG00000016637	0.370448333847639	1.29275450634746	0.000249696839264723	6	Rabl4
ENSMUSG00000041926	-0.370393139957892	-1.29270504975212	3.55766586847021e-05	11	Rnpep
ENSMUSG00000009075	-0.369810462751366	-1.29218305608141	9.5845609544530e-05	5	Cabp7
ENSMUSG00000037188	0.369564870875719	1.29196310478087	2.47213425692468e-06	16	Grhl3
ENSMUSG00000066705	0.368919527871211	1.29138531607412	0.000226689102579389	4	Fxyd6
ENSMUSG00000002345	-0.368899995724113	-1.29136783257519	2.458776919953e-05	8	2310045N01Rik
ENSMUSG00000027489	-0.368031699220915	-1.29059084729350	5.51053889045436e-05	19	Necab3
ENSMUSG00000005674	-0.367944274626134	-1.29051264229515	7.95515798616952e-05	12	Tomm40l
ENSMUSG00000063229	-0.367699944925529	-1.29029410417022	0.0004997010589165	7	Ldha
ENSMUSG00000024164	0.367419912349276	1.29004367749865	1.05272316960445e-05	38	C3
ENSMUSG00000021607	-0.367400908936115	-1.29002668494594	0.000610999527951643	2	Mrpl36
ENSMUSG00000017417	-0.366309369220611	-1.28905102289214	4.85985284900241e-06	17	Plxdc1
ENSMUSG00000025006	0.366183408344296	1.28893848149992	1.60735016978187e-05	35	Sorbs1
ENSMUSG00000057963	0.365552861745703	1.28837525907914	0.000648480084843771	7	Itpk1
ENSMUSG00000024697	-0.365419109450194	-1.28825581931141	9.26652682496778e-05	7	Gna14
ENSMUSG00000022469	0.36513345231068	1.28800076676608	0.000317006237849988	26	Rapgef3
ENSMUSG00000032193	-0.364685931781488	-1.28760129398933	0.000393334004614974	18	Ldlr
ENSMUSG00000038115	0.364607979539871	1.28753172371098	8.31680535520815e-07	51	Tmem16b
ENSMUSG00000026589	0.364218974035898	1.28718460294471	8.5005763534737e-05	29	Sec16b
ENSMUSG00000021448	-0.364131405359362	-1.28710647580893	0.000347073153780186	11	Shc3
ENSMUSG00000026172	-0.363969558295638	-1.28696209136621	5.82186530862776e-05	11	Bcs1l
ENSMUSG00000006930	0.363529621128205	1.28656970342307	4.98493010098792e-05	14	Hap1
ENSMUSG00000053470	0.362164551539530	1.28535293445391	0.000411529166743931	26	Jmjd1a
ENSMUSG00000024211	0.362084664709241	1.28528176215073	3.77667858246231e-05	15	Grm8
ENSMUSG00000005667	0.361907688330414	1.28512410543566	5.16824366579674e-05	8	Mthfd2
ENSMUSG00000021238	0.361358516319184	1.28463500700421	0.000363714757019499	12	Aldh6a1
ENSMUSG00000046949	-0.361171024257282	-1.2844680672081	3.89410751096108e-05	7	Nqo2
ENSMUSG00000015533	-0.360148595096803	-1.28355809502104	0.0001768036280649	27	Itga2
ENSMUSG00000062822	0.359599364446571	1.28306954043807	0.00055599109390929	14	4833420G17Rik
ENSMUSG00000018537	0.359529564766416	1.28300746517298	0.000272493181485525	15	Pcgf2
ENSMUSG00000052125	-0.358904914661733	-1.28245207595334	9.56909979868281e-06	13	F730043M19Rik
ENSMUSG00000044949	0.358608079864764	1.28218823832212	0.000132534447539158	3	Ubtd2
ENSMUSG00000070570	-0.35797315298969	-1.28162407428624	0.000554946016735636	11	Slc17a7
ENSMUSG00000002279	-0.357626790394092	-1.28131641858214	8.06172869483754e-05	14	Lmf1
ENSMUSG00000033282	-0.356284517189143	-1.28012484530119	0.000213964412857516	25	Rpgrip1l
ENSMUSG00000025232	-0.356016955500183	-1.27988745583437	0.000466392458952532	13	Hexa
ENSMUSG00000024042	0.355921436323832	1.27980271876584	0.000816510091647763	14	Snf1lk
ENSMUSG00000074925	-0.355428837612639	-1.27936581315773	0.000285917016909830	7
ENSMUSG00000052942	0.35528953228234	1.27924228471416	2.39997494548848e-05	12	Glis3
ENSMUSG00000025745	-0.354746226627907	-1.27876062456116	0.000432696590343725	19	Hadha
ENSMUSG00000041132	0.353709158117683	1.27784172915885	0.00074161414618769	5	N4bp2l1
ENSMUSG00000039254	-0.353056192769190	-1.27726350746074	5.22049706127710e-06	20	Pomt1
ENSMUSG00000061353	-0.352802707987048	-1.27703910908747	5.49943151700784e-05	8	Cxcl12
ENSMUSG00000021624	-0.352049432364022	-1.27637250158427	0.000651630390983775	3	Cd180
ENSMUSG00000048756	0.352028562571917	1.27635403792054	1.09464419312570e-06	9	Foxo3
ENSMUSG00000041417	0.351211853960101	1.27563169930632	0.000364084867165621	18	Pik3r1
ENSMUSG00000052188	0.350936626682187	1.27538836641664	0.000124910908838227	2	OTTMUSG00000018617
ENSMUSG00000049892	0.349377565299955	1.27401085094447	0.000445073321781495	2	Rasd1
ENSMUSG00000063594	-0.349351422121981	-1.27398776471371	0.000789657475579184	4	Gng8
ENSMUSG00000020038	0.349341301711724	1.27397882780517	5.11879853790515e-05	13	Cry1
ENSMUSG00000031808	0.349140700461978	1.27380169821705	0.000850270886696703	14	Slc27a1
ENSMUSG00000033809	-0.349068233808573	-1.27373771669270	1.74561739476501e-05	9	Alg3
ENSMUSG00000049692	0.347344679707827	1.27221692057533	0.000993487205184128	1	4933425O20Rik
ENSMUSG00000015806	-0.346396110915473	-1.27138071570085	2.32887547286825e-05	7	Qdpr
ENSMUSG00000007030	-0.346079947246983	-1.27110212574378	6.69605352974588e-05	17	D17H6S56E-3
ENSMUSG00000031156	-0.344509360401694	-1.26971909610825	0.000133842832105569	10	Slc35a2
ENSMUSG00000069808	-0.344120005363201	-1.26937647011388	7.87278269707357e-05	5	2310047D13Rik
ENSMUSG00000037624	0.343554726631363	1.26887919872715	7.93355733677566e-05	10	Kcnk2
ENSMUSG00000030946	-0.343234526595435	-1.26859760762918	1.56081107901599e-05	9	2310007H09Rik
ENSMUSG00000029470	-0.343173954896469	-1.26854434654686	0.000430695552347273	12	P2rx4
ENSMUSG00000051675	0.34259842303087	1.268038389247	0.000121036723694477	2	Trim32
ENSMUSG00000058833	-0.34209689754365	-1.26759765643294	0.000586643058657084	4	2810428I15Rik
ENSMUSG00000059970	0.342051005314561	1.26755733470509	0.000335633959854733	3	Hspa2
ENSMUSG00000043850	-0.341828289981596	-1.26736167127195	0.000957566839888935	4	Clrn1
ENSMUSG00000003528	-0.341585513425521	-1.26714841773886	2.69697021161124e-05	9	Slc25a1
ENSMUSG00000010651	0.341335929749534	1.26692922227719	0.000157677010449943	3	Acaa1b
ENSMUSG00000032327	-0.339173429664904	-1.26503160555151	0.000372033134573492	18	Stra6
ENSMUSG00000031770	0.339091178293854	1.26495948523849	0.000151748209671984	6	Herpud1
ENSMUSG00000024668	-0.339022536714547	-1.26489930152065	3.43266968960143e-05	4	0610038F07Rik
ENSMUSG00000019979	0.338286134668595	1.26425381739613	2.78493103422795e-05	27	Apaf1
ENSMUSG00000045237	0.337832937696412	1.26385673692982	0.000866615147383544	2	1110012L19Rik
ENSMUSG00000000823	0.337540965822776	1.26360098413976	0.000162562772138282	21	Znf512b
ENSMUSG00000032594	0.337018666969173	1.26314360550093	0.000223366441682226	6	Ihpk1
ENSMUSG00000027227	0.336852179810016	1.26299784700669	0.000126420273600906	1	Sord
ENSMUSG00000076567	-0.336775634588639	-1.26293083777576	0.000778927732771937	1	IGKV5-43
ENSMUSG00000040711	-0.336370939072066	-1.26257661823912	3.90873025530936e-05	14	Sh3pxd2b
ENSMUSG00000026834	-0.336151772253399	-1.26238482865406	0.000370724754128762	9	Acvr1c
ENSMUSG00000056698	0.335933572395539	1.26219391418282	3.39218784738943e-05	11	Rbed1
ENSMUSG00000031790	-0.335485735840106	-1.26180216898695	0.000406408075245434	10	Mmp15
ENSMUSG00000022026	0.335418541820595	1.26174340148396	0.000176534448161651	6	Olfm4
ENSMUSG00000021846	0.335380008352772	1.26170970156950	0.000773687525539108	7	Peli2
ENSMUSG00000020911	0.334403287243766	1.26085579869709	0.000612324805474615	6	Krt19
ENSMUSG00000025791	0.334160791492752	1.26064388525011	0.000301458332255917	10	Pgm2
ENSMUSG00000045160	-0.334127065430563	-1.26061441536499	8.19801359629238e-05	4	Bola3
ENSMUSG00000035486	0.332804922946116	1.25945966793679	8.30473927105534e-05	17	6330514A18Rik
ENSMUSG00000045975	-0.332696015588449	-1.25936459639112	6.54603133694655e-07	13	5830404H04Rik
ENSMUSG00000036964	0.332092107557496	1.25883754028134	0.000355358957835201	9	Trim17
ENSMUSG00000039801	0.330426115824519	1.25738470206210	0.000533214334071633	51	2410089E03Rik
ENSMUSG00000042851	0.330137080068832	1.25713281741274	1.86063103083903e-05	13	Zc3h6
ENSMUSG00000060152	-0.329847032673847	-1.25688010187859	1.51488229994703e-05	7	Pop5
ENSMUSG00000066438	-0.329677672862685	-1.25673256378016	0.000107335910405817	13	B2RPU2_MOUSE
ENSMUSG00000022696	0.329279449620867	1.25638571913352	0.000185778135134330	27	Sidt1
ENSMUSG00000019528	-0.32918622986003	-1.25630454037490	1.83101134382074e-05	6	Gyg
ENSMUSG00000035181	-0.328996241969253	-1.25613910906217	6.20902240131202e-05	36	Heatr5a
ENSMUSG00000030554	-0.327489589729141	-1.25482796785761	0.000200889381603116	10	Dmn
ENSMUSG00000027001	-0.326941514577527	-1.25435135333362	0.000305772505311305	4	Dusp19
ENSMUSG00000033191	-0.326649874895009	-1.25409781280870	0.000983003058304539	22	Tie1
ENSMUSG00000033985	-0.325874328114603	-1.25342383104688	0.000112386727682743	20	Tesk2
ENSMUSG00000031099	0.32559934480337	1.25318494633461	0.000911732176506862	34	Smarca1
ENSMUSG00000030269	0.325334664330153	1.25295505495049	0.000857610426163837	26	Mtmr14
ENSMUSG00000021306	-0.325320017190817	-1.25294233423433	0.000702568759541495	2	Gpr137b
ENSMUSG00000043342	0.325288874156592	1.25291528762799	0.0007127170497033	2	Hoxd9
ENSMUSG00000067369	-0.324835328805628	-1.25252146594352	0.000474324581780019	17	4732479N06Rik
ENSMUSG00000022964	-0.324533323513527	-1.25225929791007	0.000145726319425896	7	Tmem50b
ENSMUSG00000026479	0.323935504420342	1.25174049843280	2.20353831600811e-05	28	Lamc2
ENSMUSG00000028148	0.323773307580504	1.25159977781274	0.000240231255142765	6	Them5
ENSMUSG00000048578	-0.323765957964013	-1.25159340172169	4.39415304227383e-05	6	2410014A08Rik
ENSMUSG00000020669	0.323286185682357	1.25117725002609	7.5199593698129e-05	9	Sh3yl1
ENSMUSG00000026787	0.32201664521386	1.25007672536605	0.000280948369004195	16	Gad2
ENSMUSG00000064325	-0.321999144604418	-1.25006156140469	0.000890129850875007	13	Hhip
ENSMUSG00000006494	-0.321156336003249	-1.24933150070204	0.00020041870823775	11	Pdk1
ENSMUSG00000073647	-0.320859613976879	-1.24907457457083	0.000747785125374515	1
ENSMUSG00000058966	-0.320609835911821	-1.24885833730996	0.000636385240570156	6	1500016O10Rik
ENSMUSG00000028370	-0.319763163995053	-1.24812563702089	0.000290635255618916	22	Pappa
ENSMUSG00000061461	-0.319483705150399	-1.24788389087324	0.000982845310759004	3	1810013D10Rik
ENSMUSG00000029408	-0.319092649380528	-1.24754568629749	0.000108830958190624	12	Abcb9
ENSMUSG00000033855	0.318865995012886	1.24734970623229	0.000450945755342718	7	Ston1
ENSMUSG00000066643	0.318770086866103	1.24726678709902	0.000175288303910948	28	Wdr35
ENSMUSG00000041958	-0.318334149334697	-1.24688995883814	0.000820740354098757	12	Pigs
ENSMUSG00000020604	-0.318240594294798	-1.24680910387274	0.000200359194319203	15	Arsg
ENSMUSG00000010064	-0.318226544174308	-1.24679696150561	0.000960495238464294	16	Slc38a3
ENSMUSG00000069495	0.318136087827685	1.24671879033336	0.000174014930741870	23	Epc2
ENSMUSG00000022186	-0.317568626589793	-1.24622850967718	0.00061399738388914	19	Oxct1
ENSMUSG00000021252	-0.317454788759169	-1.24613017818717	0.000601346483429238	4	0610007P14Rik
ENSMUSG00000031816	-0.316271322298944	-1.24510837627314	0.000502632472819099	11	Mthfsd
ENSMUSG00000038497	-0.316159652704349	-1.24501200430076	0.000154659893108291	14	Tmco3
ENSMUSG00000049555	0.316144204134836	1.24499867261876	8.44197539119418e-05	6	Tmie
ENSMUSG00000078674	-0.315263243440467	-1.24423866439714	0.000971820720658473	1	OTTMUSG00000007431
ENSMUSG00000034394	0.315172060809615	1.24416002728645	0.000740352669097166	7	Lif
ENSMUSG00000001962	0.315110931846304	1.2441073116402	2.37180098514003e-05	15	D0HXS9928E
ENSMUSG00000068742	0.314951066651544	1.24396945961121	2.26254755851173e-05	13	Cry2
ENSMUSG00000019986	0.314071813390864	1.24321155101520	0.000675858545995431	26	Ahi1
ENSMUSG00000018417	-0.31396814611804	-1.24312222117276	6.63991036568826e-05	33	Myo1b
ENSMUSG00000024579	-0.313893106528999	-1.24305756374205	0.000401444130911004	6	Pcyox1l
ENSMUSG00000079057	0.313688801614203	1.24288154262807	0.00026577156902609	11	Cyp4v3
ENSMUSG00000028329	0.313386951027419	1.24262152559897	1.07763813105971e-05	9	Xpa
ENSMUSG00000032649	-0.313008282151891	-1.24229541347165	0.000345249982818138	12	Glt25d2
ENSMUSG00000052751	0.312823006316921	1.24213588388662	0.000571836700348083	2	Repin1
ENSMUSG00000027952	-0.312562513727835	-1.24191162444621	0.000453859598210761	9	Pmvk
ENSMUSG00000031773	0.311834732940783	1.24128528869461	5.71182631823765e-06	27	Nlrc5
ENSMUSG00000030972	0.311477887385849	1.24097829910296	1.27247288160199e-05	14	Acsm5
ENSMUSG00000016995	-0.310970017004736	-1.24054151573386	0.000687564206243999	14	Matn4
ENSMUSG00000031066	0.310640290084165	1.24025802325423	0.000119169828904232	19	Usp11
ENSMUSG00000042410	-0.310430189828534	-1.24007741713360	0.000243206203926527	21	Agps
ENSMUSG00000069835	0.309970008339188	1.23968192837582	0.000304106949278571	9	Sat2
ENSMUSG00000025731	-0.307389494798681	-1.23746652136638	0.000370738802134285	6	0610011F06Rik
ENSMUSG00000038520	0.307335872902015	1.23742052823067	0.000224874357509695	13	Tbc1d17
ENSMUSG00000041992	-0.307176936964109	-1.23728421407289	0.000679729568718675	26	Rapgef5
ENSMUSG00000064120	0.307155128924741	1.23726551120212	3.65108248364983e-05	11	Mocs1
ENSMUSG00000037669	-0.306965400283112	-1.23710280927054	0.000191389295324473	10	1110057K04Rik
ENSMUSG00000029059	-0.306958790500226	-1.23709714143222	0.000340379781800561	6	2810405K02Rik
ENSMUSG00000010751	-0.306928283824637	-1.23707098252747	0.000111706985277179	5	Tnfrsf22
ENSMUSG00000058420	0.306510637831495	1.23671291450339	0.00099117564131195	9	Syt17
ENSMUSG00000039252	-0.306169600441855	-1.23642060359519	1.91105750917323e-05	9	Lgi2
ENSMUSG00000026986	0.305979247883372	1.23625747813030	0.000523290919190683	11	Hnmt
ENSMUSG00000028433	-0.305886164049157	-1.23617771638539	0.000437975399034028	54	Ubap2
ENSMUSG00000038827	-0.305252989556544	-1.23563529789719	0.000133787537914066	6	BC026590
ENSMUSG00000019791	-0.305228226754761	-1.23561408930598	0.000133771815997160	4	Hint3
ENSMUSG00000006732	-0.303565582495992	-1.23419091720672	0.000222502352545092	6	Mettl1
ENSMUSG00000012609	-0.303075358232627	-1.23377161338033	0.000325685541393365	42	Ttll5
ENSMUSG00000047986	0.302782419713267	1.23352112209222	0.000228758954807288	6	4432412L15Rik
ENSMUSG00000025203	-0.302707694103645	-1.23345723247723	0.000726037218651304	5	Scd2
ENSMUSG00000028096	-0.302439045275762	-1.23322756787048	0.000107937048464792	13	Gpr89
ENSMUSG00000028821	0.302416157902148	1.23320800371075	0.000321587700672372	6	Syf2
ENSMUSG00000003134	0.302278714667073	1.23309052356478	2.20359543680171e-05	20	Tbc1d8
ENSMUSG00000026520	-0.301696698320948	-1.23259316682893	8.68994976081214e-05	7	Pycr2
ENSMUSG00000023909	-0.300959119153422	-1.23196316349651	5.81774879649717e-05	3	Paqr4
ENSMUSG00000031558	-0.300729677891052	-1.23176725188684	0.000200872199236426	34	Slit2
ENSMUSG00000019853	-0.300628858346592	-1.23168117557095	0.000232759824863147	4	Hebp2
ENSMUSG00000055660	-0.300120363096218	-1.23124713119652	0.000161804888906283	6	Mettl4
ENSMUSG00000026090	0.300072752937850	1.23120649966871	5.3737538074979e-05	17	2010300C02Rik
ENSMUSG00000033966	0.299826551996760	1.23099640791185	0.000548143682105488	10	Cdkl4
ENSMUSG00000055707	0.29931355841287	1.23055876795243	0.000251180890932007	3	Klhl26
ENSMUSG00000003154	0.298978460737393	1.23027297678717	0.000131983923353700	12	Foxj2
ENSMUSG00000001794	-0.298744603920894	-1.23007356915314	0.000166781331338536	10	Capns1
ENSMUSG00000033910	-0.298713446948599	-1.23004700431914	0.000210936356120030	11	Gucy1a3
ENSMUSG00000021712	0.29795561144373	1.22940104070409	0.000979188496261205	12	Trim23
ENSMUSG00000031901	-0.297575757519134	-1.22907738856416	4.66367337334068e-05	16	Dus2l
ENSMUSG00000026510	0.295779933107711	1.22754842093630	0.000898444393599891	18	Trp53bp2
ENSMUSG00000044005	-0.295737580839240	-1.22751238511743	0.000425344931245261	18	Gls2
ENSMUSG00000000489	-0.29536303991279	-1.22719374955045	9.0883443803616e-05	7	Pdgfb
ENSMUSG00000029189	-0.295244909521354	-1.22709326889521	0.000107690830296009	24	2310045A20Rik
ENSMUSG00000032537	-0.295010809729860	-1.22689417001075	0.000346475269472096	16	Ephb1
ENSMUSG00000029161	0.294118744649228	1.22613577609349	0.000148521060219625	5	Cgref1
ENSMUSG00000020388	0.293985693538407	1.22602270215896	0.000352796250374574	8	Pdlim4
ENSMUSG00000031221	0.293265465096601	1.22541079456905	0.000483357406102844	6	Igbp1
ENSMUSG00000037843	0.29308392053633	1.22525660213001	0.000144205435022970	6	Vstm2l
ENSMUSG00000032615	-0.291777493597173	-1.22414757794389	0.000298754803061048	5	Nt5m
ENSMUSG00000042197	0.2912990897435	1.22374171266188	3.34795188398671e-05	18	Zfp451
ENSMUSG00000026827	-0.290453498300512	-1.22302466415427	0.000549810835922003	18	Gpd2
ENSMUSG00000031673	-0.288232749947988	-1.22114350382353	0.000853078109129203	10	Cdh11
ENSMUSG00000042616	0.287476772432102	1.22050378775062	0.000197946161686122	12	1810007P19Rik
ENSMUSG00000055430	0.287353118149432	1.22039918210041	7.98130338888537e-06	2	Nap1l5
ENSMUSG00000029130	-0.286867093550162	-1.21998811523825	0.000603310718307563	9	Rnf32
ENSMUSG00000036249	0.286329785265469	1.21953383512280	1.08799893631285e-05	9	Rbm43
ENSMUSG00000030035	-0.28607265848351	-1.21931650099494	0.000779204558452445	5	Wbp1
ENSMUSG00000052397	0.285854409352469	1.21913205824611	0.000121476038262425	18	Ezr
ENSMUSG00000051920	-0.285772084036409	-1.21906249221475	1.94703507533969e-05	6	Rspo2
ENSMUSG00000029641	0.28499966017329	1.21840997667878	0.000501040722085914	4	Rasl11a
ENSMUSG00000026675	-0.284919291163831	-1.21834210393180	0.000352454039910719	10	Hsd17b7
ENSMUSG00000043259	0.284769758280693	1.21821583139243	0.000130674790732865	31	1200015N20Rik
ENSMUSG00000020256	-0.284435343848681	-1.21793348361181	2.20441458539738e-05	26	Aldh1l2
ENSMUSG00000028780	0.283969436630415	1.21754022490547	0.000639107870395149	18	Sema3c
ENSMUSG00000023972	0.283915601161401	1.21749479213955	0.000420423143826019	20	Ptk7
ENSMUSG00000020205	-0.283393689976234	-1.21705442933949	0.000154379336591366	2	Phlda1
ENSMUSG00000046699	-0.28334848299302	-1.21701629342331	0.000775036684444634	5	Slitrk4
ENSMUSG00000071660	0.282911949652824	1.21664810208375	6.62726715580966e-05	6	Ttc9c
ENSMUSG00000059173	0.282660503676998	1.21643607209627	0.000669547122246179	23	Pde1a
ENSMUSG00000030967	0.282218991561115	1.21606385962138	0.00040290169673423	12	Zranb1
ENSMUSG00000052151	-0.281851657513154	-1.21575426904023	0.000524540983742331	6	Ppap2c
ENSMUSG00000000154	0.281642186304098	1.21557776116966	0.000799812840400197	11	Slc22a18
ENSMUSG00000022359	-0.281456405032009	-1.21542123672310	8.84669449698065e-05	7	2410187C16Rik
ENSMUSG00000031681	0.280811631266929	1.21487815824128	0.000132459689329303	10	Smad1
ENSMUSG00000024778	0.280810235128871	1.21487698256883	0.00033231928808907	8	Fas
ENSMUSG00000021809	-0.280634192976766	-1.21472874853149	0.000651136151385392	9	Nudt13
ENSMUSG00000036615	0.280609736704681	1.21470815687203	0.000160027579212589	3	Rfxap
ENSMUSG00000021484	-0.280490432898688	-1.21460771061673	0.000127816790701727	8	Lman2
ENSMUSG00000027230	0.280036329238915	1.21422546004006	6.53948079668859e-05	12	Creb3l1
ENSMUSG00000031129	-0.27973452015937	-1.21397147293335	0.000242470777491263	16	Slc9a9
ENSMUSG00000031161	0.279703532062962	1.21394539794177	0.000620072389697266	32	Hdac6
ENSMUSG00000028700	-0.279187594018052	-1.21351134319137	6.1686698563152e-05	23	Pomgnt1
ENSMUSG00000025875	-0.278355008440123	-1.21281122256215	0.000356730964487026	10	Tspan17
ENSMUSG00000035835	0.278282466282955	1.21275024104635	0.000254862817926001	8	BC005764
ENSMUSG00000024194	-0.27811958216059	-1.21261332603506	0.000545612191929721	12	Cuta
ENSMUSG00000054477	0.278111256201086	1.21260632792386	0.00051459888551911	8	Kcnn2
ENSMUSG00000031841	0.278077036049630	1.21257756572611	0.000667256380352814	16	Cdh13
ENSMUSG00000026201	-0.277968210574325	-1.21248610193831	0.00022173117815011	9	Stk16
ENSMUSG00000020846	-0.277746918870654	-1.21230013572185	0.000292356921131172	3	1500005K14Rik
ENSMUSG00000037946	-0.276697724064215	-1.21141881529323	0.000879127550872562	22	Fgd3
ENSMUSG00000032500	0.275462401006716	1.21038196894599	0.000840516589900386	7	Dclk3
ENSMUSG00000078591	0.27519450247668	1.21015723021982	0.000592708222081442	2
ENSMUSG00000037606	0.275087883381399	1.21006779960711	0.000151412515844760	23	Osbpl5
ENSMUSG00000031827	0.273962474189176	1.20912422500297	0.000395299101067694	4	Cotl1
ENSMUSG00000018293	-0.273502800965207	-1.20873903376076	0.000114735798543789	5	Pfn1
ENSMUSG00000046159	0.273492565484134	1.20873045815658	0.000818471911680843	4	Chrm3
ENSMUSG00000024525	-0.273408580199025	-1.20866009497205	0.00077335715480868	8	Impa2
ENSMUSG00000005718	0.272645268305364	1.20802077718223	0.000252005789976092	7	Tcfap4
ENSMUSG00000032788	0.272445285451189	1.20785333590531	0.000826278278562127	10	Pdxk
ENSMUSG00000021032	0.272307481776550	1.20773796940421	0.000507590077707112	9	Ngb
ENSMUSG00000014195	0.272210766775317	1.20765700810556	0.000120941466486092	24	Dnajc7
ENSMUSG00000019864	-0.271928048612850	-1.20742037242799	0.000551322955413268	13	Rtn4ip1
ENSMUSG00000025736	-0.271624759604085	-1.20716657046117	0.000190662928413184	8	2610003J06Rik
ENSMUSG00000027845	0.270488611881751	1.20621627978677	0.000748209671355399	11	Dclre1b
ENSMUSG00000046798	-0.269921373864712	-1.20574211357706	0.000389416366662411	6	Cldn12
ENSMUSG00000021256	-0.269856935883357	-1.20568826030210	0.000868211969445447	6	Vash1
ENSMUSG00000059248	-0.269790890782781	-1.20563306639244	2.54084994937888e-05	23	Sept9
ENSMUSG00000020883	0.269644487070151	1.20551072577556	0.000265022274466954	30	Fbxl20
ENSMUSG00000029587	0.269634222058164	1.20550214839941	0.000334277641159462	5	Zfp12
ENSMUSG00000049299	-0.269582184436449	-1.20545866704566	0.000221698833346184	9	Trappc1
ENSMUSG00000033460	-0.269363315984726	-1.20527580313297	0.000550916689697295	8	Armcx1
ENSMUSG00000020380	0.269299026851686	1.20522209503262	8.68064007573466e-05	25	Rad50
ENSMUSG00000028970	0.269173804384141	1.20511748918675	0.000679982201564552	17	Abcb1b
ENSMUSG00000030374	0.269089808546569	1.20504732750786	7.82505321186717e-05	21	Strn4
ENSMUSG00000044313	0.268480668777588	1.20453863558978	0.000716475950618147	6	BC037703
ENSMUSG00000022433	0.268366354368799	1.20444319569227	0.00069373663954474	12	Csnk1e
ENSMUSG00000022203	0.268363864914906	1.20444111735754	0.000435922901134899	5	Efs
ENSMUSG00000025223	0.268235906549253	1.20433429541800	0.000152147840836704	12	Ldb1
ENSMUSG00000021365	0.267910105732584	1.20406235381926	0.000579668486313312	7	Nedd9
ENSMUSG00000030518	0.267848889649638	1.20401126442401	0.000656198309865126	14	Q6A044-2
ENSMUSG00000054545	0.267776737437788	1.20395105079530	0.00084567888844146	15	Ugt1a1
ENSMUSG00000038077	0.267178414834271	1.20345184496634	0.000128713110302108	3	Kcna6
ENSMUSG00000045094	0.267041410749974	1.20333756579793	0.000313707497617807	12	4933429F08Rik
ENSMUSG00000026269	-0.266458546386138	-1.2028515026308	0.00044671120380779	10	Rnpepl1
ENSMUSG00000028028	-0.266284897692556	-1.20270673120222	0.000163062640621061	12	Alpk1
ENSMUSG00000020844	0.265950714700245	1.20242817088555	0.000212595932312450	8	Nxn
ENSMUSG00000022453	0.265936871710009	1.20241663336647	0.000100388294479128	10	Naga
ENSMUSG00000026773	-0.265383521750165	-1.20195553133632	0.000485744765102881	23	Pfkfb3
ENSMUSG00000060992	-0.265364245203611	-1.20193947153414	0.000714561736848999	7	Copz1
ENSMUSG00000070337	0.265358027128912	1.20193429113696	0.000130964469256439	11	Gpr179
ENSMUSG00000025474	0.265323367355181	1.20190541582445	0.000664084941944429	18	Tubgcp2
ENSMUSG00000001105	-0.265133013901019	-1.20174684332767	0.000405218344611499	8	Ift20
ENSMUSG00000079557	-0.264029039501419	-1.20082759827862	0.000181685541919398	5	March2
ENSMUSG00000061143	0.263802538355484	1.20063908478855	0.000138353151352869	10	Maml3
ENSMUSG00000072437	0.263719795964081	1.20057022692358	0.000472733158800249	1	Nanos1
ENSMUSG00000034145	-0.263643819787842	-1.20050700335186	0.00010049139455659	26	Tmem63c
ENSMUSG00000025810	-0.263598339026931	-1.20046915813175	0.000309401053775438	16	Nrp1
ENSMUSG00000045795	0.261822074222118	1.19899203448200	0.000733907428073436	19	Whdc1
ENSMUSG00000024816	-0.261799820789473	-1.19897354028749	0.000550644661644673	10	Frmd8
ENSMUSG00000058589	-0.261719079745916	-1.19890644109935	0.000812795027102273	13	Anks1b
ENSMUSG00000037418	0.261233776275289	1.19850321270334	1.10257938509305e-05	11	Best1
ENSMUSG00000017210	0.261228644229059	1.19849894931934	0.000456016659600043	29	Med24
ENSMUSG00000024910	-0.260959864567162	-1.19827568513121	0.000470225598548947	12	Ctsw
ENSMUSG00000039202	-0.260937068510318	-1.19825675129970	0.000390676139521546	10	Abhd2
ENSMUSG00000015711	0.260275186224154	1.19770713894765	0.0008110663735288	5	Prune
ENSMUSG00000026048	0.260258544229131	1.19769332305398	1.07586044193599e-05	16	Ercc5
ENSMUSG00000031139	-0.260189835793915	-1.19763628419808	0.000465662272559059	30	Mcf2
ENSMUSG00000042628	0.259760559583236	1.19727997862362	0.000839551332398274	11	Zfyve1
ENSMUSG00000028669	0.25956009480073	1.19711362621412	0.000225849839996956	8	1110049F12Rik
ENSMUSG00000036270	0.25924717886208	1.19685400425521	0.000489671733488447	29	Edc4
ENSMUSG00000060512	-0.259239555209886	-1.19684767972072	0.000759735821393241	4	0610040J01Rik
ENSMUSG00000060279	0.258368480696505	1.19612526173975	0.000366063493161822	22	Ap2a1
ENSMUSG00000046807	0.257645126544728	1.19552568575273	0.000261631215091737	4	AI646023
ENSMUSG00000041298	-0.257250796234583	-1.19519895863511	8.68879344428708e-05	14	Katnal1
ENSMUSG00000033948	-0.256848330775031	-1.19486558311545	0.000420048862847251	14	Zswim5
ENSMUSG00000039621	-0.256527676554986	-1.19460004112245	0.00054377396549874	46	BC067047
ENSMUSG00000021222	0.256403732624078	1.1944974157853	0.000339303380240012	13	Wdr21
ENSMUSG00000033697	0.256304719460969	1.19441543941074	2.03338257424638e-05	12	D15Wsu169e
ENSMUSG00000024069	-0.255513932444265	-1.19376092173404	0.000826869661991895	13	Slc30a6
ENSMUSG00000035064	0.255079793494418	1.19340174662885	0.000194661746132422	24	Eef2k
ENSMUSG00000042078	0.254064470063928	1.19256216345515	0.000305538672393224	16	Svop
ENSMUSG00000027748	0.253827588904211	1.19236636856460	0.000258668292669887	14	Trpc4
ENSMUSG00000026821	0.253528935356814	1.19211956131881	0.00053513101560797	23	Ralgds
ENSMUSG00000034194	0.253413821229319	1.19202444466243	0.000855738554827334	7	R3hcc1
ENSMUSG00000021240	-0.253045524706625	-1.19172017909477	0.000766950798518726	18	Abcd4
ENSMUSG00000037784	0.253037184407693	1.19171328971515	0.000786872628201034	20	Dzip1l
ENSMUSG00000030352	-0.252904418013346	-1.19160362537716	0.000416424899459561	13	Tspan9
ENSMUSG00000021179	0.252800544489178	1.19151783343315	0.000287208595895783	12	BC002230
ENSMUSG00000028035	0.25267688286061	1.19141570601407	0.000656915367733735	6	Dnajb4
ENSMUSG00000041645	0.250740211588531	1.18981742468187	1.32106029920056e-05	11	Ddx24
ENSMUSG00000029726	0.250704008698231	1.18978756785973	4.45652495036158e-05	6	Mepce
ENSMUSG00000053070	0.250378220516968	1.18951892136531	0.000920441399405377	9	9230110C19Rik
ENSMUSG00000029670	0.249535676757868	1.18882443700103	0.000682607715025373	14	Ing3
ENSMUSG00000049739	0.249028338504928	1.18840644840413	0.000120568498061952	3	Zfp646
ENSMUSG00000024420	0.248481770809578	1.18795630368872	0.000270546034402339	8	Zfp521
ENSMUSG00000042249	0.247991677696800	1.18755281555904	0.000684194238773058	18	Adrbk2
ENSMUSG00000030979	-0.247923387641244	-1.18749660400630	0.00099220373355744	15	Uros
ENSMUSG00000020184	0.247754037975126	1.18735721879663	0.000741453384233233	15	Mdm2
ENSMUSG00000032599	0.247219790703617	1.18691760758381	0.000490633190605357	10	Ihpk2
ENSMUSG00000044807	0.246693133966115	1.18648440163604	0.000946030714701894	5	Zfp354c
ENSMUSG00000021811	0.24603794828548	1.18594569381627	0.000993447103400781	5	Dnajc9
ENSMUSG00000028869	0.244912947369534	1.18502126426298	0.00070599363806346	19	Gnl2
ENSMUSG00000033082	0.244236667721724	1.18446590229399	0.000204851932979393	6	Clec1a
ENSMUSG00000034839	0.244036149556358	1.18430128647545	0.000467925545577296	3	Larp6
ENSMUSG00000053768	-0.243908645886994	-1.18419662396338	0.000742648531802801	9	Chchd3
ENSMUSG00000026082	0.243077819061710	1.18351485889717	7.40101038780721e-05	23	Rev1
ENSMUSG00000035845	-0.24232599713331	-1.18289826246286	0.00033413870787536	11	Alg12
ENSMUSG00000079715	-0.242261037132058	-1.18284500148912	0.000793580108888196	8	Car15
ENSMUSG00000020792	0.241731836810112	1.18241119729199	0.00016422479996605	38	Exoc7
ENSMUSG00000038235	-0.241090742958111	-1.18188588312141	0.000915492194078037	9	F11r
ENSMUSG00000028845	0.240796566649567	1.18164491231940	0.000616452088923889	12	Tekt2
ENSMUSG00000038264	-0.240728432762106	-1.18158910831501	0.000328279896190541	14	Sema7a
ENSMUSG00000047789	-0.240338863030303	-1.18127008787352	0.000396390854098982	15	Slc38a9
ENSMUSG00000023143	-0.240215050369636	-1.18116871515601	0.000293332460654453	10	Nagpa
ENSMUSG00000026121	-0.239169938136501	-1.18031336678567	0.000884484572672523	17	Sema4c
ENSMUSG00000036565	0.238583379062542	1.17983358223297	0.000528695205538002	14	Ttyh3
ENSMUSG00000032127	0.238238072885595	1.17955122521335	0.000789479845084919	16	Vps11
ENSMUSG00000074657	-0.23715558944906	-1.17866651588381	0.000621778522927745	26	Kif5a
ENSMUSG00000020611	0.236780673293236	1.17836025316528	0.000727180703608832	4	Gna13
ENSMUSG00000018677	-0.236610570677362	-1.17822132543655	0.000378947446348389	14	Slc25a39
ENSMUSG00000020525	0.236519599456664	1.17814703333050	8.65025960249611e-05	6	Ppm1d
ENSMUSG00000036989	0.235713787646430	1.17748916754178	0.000845723074172232	15	Trim3
ENSMUSG00000058756	0.234074031366023	1.17615160252988	0.000219981339770627	10	Thra
ENSMUSG00000027356	0.233782781653795	1.17591418628376	0.000239269797462235	15	5830467P10Rik
ENSMUSG00000022750	0.232454131494657	1.17483172650472	0.000278292524014675	8	Klhl22
ENSMUSG00000030653	0.231525327959173	1.17407561613240	0.000615285492574948	35	Pde2a
ENSMUSG00000030772	-0.231219854296835	-1.17382704578249	0.000382661074662809	7	Dkk3
ENSMUSG00000000378	-0.231182213622166	-1.17379642041516	0.0007101135252312	11	Ccm2
ENSMUSG00000051495	0.229135093421808	1.17213203653952	6.9373591584522e-05	2	Irf2bp2
ENSMUSG00000027404	0.228048103744842	1.17124923350179	0.000136549510691805	6	Snrpb
ENSMUSG00000028024	-0.22745178957595	-1.17076521701143	0.000175108318818712	18	Enpep
ENSMUSG00000023953	-0.226215545802767	-1.16976241931084	0.000628167035457289	11	Polh
ENSMUSG00000035629	-0.225905686338337	-1.1695112068059	0.000240337861202651	21	1700021K19Rik
ENSMUSG00000027109	0.225464076454766	1.16915327345495	0.000520163296088674	7	Sp3
ENSMUSG00000034220	-0.225118368449135	-1.16887314687791	0.00027095561068238	9	Gpc1
ENSMUSG00000003072	-0.225085460480355	-1.16884648510863	0.00070148051704746	9	Atp5d
ENSMUSG00000004268	-0.224087921526251	-1.1680385757028	0.000326736633479816	6	Emg1
ENSMUSG00000014232	0.223911031252495	1.16789537011086	0.000192356230297889	11	Cluap1
ENSMUSG00000015619	0.222600923625931	1.16683528875435	0.00059463709127631	6	Gata3
ENSMUSG00000037791	0.221839114359392	1.16621930875856	0.000518525853357372	19	Phf12
ENSMUSG00000058486	0.220976444243444	1.16552216779218	0.000137297594461745	15	Wdr91
ENSMUSG00000071477	0.220446810402329	1.16509436658041	0.000744553335502158	7	Zfp777
ENSMUSG00000003527	0.219720633076052	1.16450806650227	0.000772146826435271	8	Es2el
ENSMUSG00000062545	-0.219272907549566	-1.16414672950566	0.000248281843602033	1	Tlr12
ENSMUSG00000002455	0.217281120225948	1.16254061543019	0.00088168866194475	20	Prpf6
ENSMUSG00000020451	0.216699099008430	1.16207171048511	0.00031336728477491	26	Limk2
ENSMUSG00000037526	0.216451563280529	1.16187234084543	9.99349720383735e-05	10	D14Ertd436e
ENSMUSG00000015709	0.216377196816979	1.16181245146636	0.000385286883916096	19	Arnt2
ENSMUSG00000037316	0.216035895606959	1.16153763171287	5.78069481839917e-05	5	Bag4
ENSMUSG00000020284	0.213031763887055	1.15912147205748	0.000479004315028928	11	1810043G02Rik
ENSMUSG00000022557	-0.211687264746697	-1.15804174846923	0.000220236525580794	17	Bop1
ENSMUSG00000026000	-0.20912155975518	-1.15598410428670	0.000733040651051484	12	Lancl1
ENSMUSG00000036676	0.207914969174388	1.15501770710079	0.000733767186738115	7	Tmtc3
ENSMUSG00000028911	0.207592705673792	1.15475973263663	0.000588245578676875	7	Sfrs4
ENSMUSG00000071107	0.205391185036029	1.15299893870165	0.000795665129328966	2	4732465J04Rik
ENSMUSG00000040725	0.204434129841146	1.15223431578476	0.000360195913803750	16	Hnrnpul1
ENSMUSG00000022387	0.204058726967252	1.15193453253944	0.000594912942794058	16	Brd1
ENSMUSG00000030801	0.202784714438379	1.15091773329739	0.000353738621857151	9	Myst1
ENSMUSG00000003099	0.199166670171823	1.14803503519141	0.000292901686774232	13	Ppp5c
ENSMUSG00000020454	0.196086914645270	1.14558691137347	0.000942928851318053	23	Eif4enif1
ENSMUSG00000017376	-0.194889419658675	-1.14463642262655	0.000546981012381667	7	Nlk
ENSMUSG00000021782	0.191345638234379	1.14182823147571	0.00035218651190676	53	Dlg5
ENSMUSG00000040302	0.190133602556948	1.14086936259363	0.000666048717166853	5	C030048B08Rik
ENSMUSG00000005982	-0.189815319968303	-1.14061769554574	0.000697901096276686	8	1200013P24Rik
ENSMUSG00000020522	-0.185525860068357	-1.13723141675827	0.00065927852999544	5	Mfap3
ENSMUSG00000029438	0.184986943467884	1.13680668497707	0.000888324970038017	6	Bcl7a
ENSMUSG00000036568	0.180430127275946	1.13322169536153	0.000910803260925007	10	BC032203
ENSMUSG00000074736	-0.173659056399838	-1.12791555233516	0.00066040817539213	10	OTTMUSG00000015750
ENSMUSG00000047766	-0.167470779439756	-1.12308784768348	0.000899586254174204	23	Lrrc49
