# Supplementary material for: Alternative Splicing Events Are a Late Feature of Pathology in a Mouse Model of Spinal Muscular Atrophy
Source: PLoS Genet. 2009 Dec 18;5(12):e1000773. doi: 10.1371/journal.pgen.1000773 (PMC2787017; doi:10.1371/journal.pgen.1000773)
Supplement: Table S6 — ENSE analysis P1. Differentially expressed exons at P1. (0.01 MB CSV) [file pgen.1000773.s013.csv]

ensg	ense	log2_case_con	fold_change_case_con	p_value	nex	gname
ENSMUSG00000021645	ENSMUSE00000119654	-2.81758578021956	-7.04981686256037	2.93775284145241e-15	10	Smn1
ENSMUSG00000021645	ENSMUSE00000119655	-2.21842884551561	-4.65386333572308	6.6641969209028e-14	10	Smn1
ENSMUSG00000021645	ENSMUSE00000119659	-2.09482609434254	-4.27174667534393	1.20575911873775e-11	10	Smn1
ENSMUSG00000021645	ENSMUSE00000386520	-1.60255896269994	-3.03681487198416	1.85306935762217e-12	10	Smn1
ENSMUSG00000021645	ENSMUSE00000353453	-1.23895216991475	-2.36027043464803	7.56862962691482e-07	10	Smn1
ENSMUSG00000021645	ENSMUSE00000119660	-0.993155427673635	-1.99053388077108	4.21101601117892e-06	10	Smn1
ENSMUSG00000041828	ENSMUSE00000670815	1.2494538791507	2.37751407040899	3.41437368267512e-05	38	Abca8a
ENSMUSG00000019899	ENSMUSE00000098986	0.826306082631958	1.77313954832848	7.37204321264401e-05	61	Lama2
ENSMUSG00000019899	ENSMUSE00000666515	0.826306082631958	1.77313954832848	7.37204321264401e-05	61	Lama2
ENSMUSG00000026971	ENSMUSE00000432746	0.823872542287262	1.77015113478943	7.9616704445632e-05	24	Itgb6
ENSMUSG00000069170	ENSMUSE00000641011	0.807922856214897	1.75068904404609	1.75249451200023e-06	90	Gpr98
ENSMUSG00000022292	ENSMUSE00000125336	0.776751935465642	1.71326929572161	5.26589428947924e-06	4	Rrm2b
ENSMUSG00000026478	ENSMUSE00000159561	0.771955240154095	1.70758244994024	6.96596514902254e-05	28	Lamc1
ENSMUSG00000063450	ENSMUSE00000531414	0.753347903554974	1.68570011382816	5.1379258714037e-06	44	Syne2
ENSMUSG00000045103	ENSMUSE00000482384	0.739310605308227	1.66937793266939	7.56347055811773e-05	85	Dmd
ENSMUSG00000045103	ENSMUSE00000519874	0.589638956218965	1.50487009679180	3.8338080920741e-05	85	Dmd
ENSMUSG00000021646	ENSMUSE00000569411	-0.720825752343677	-1.64812509853580	7.42194474317986e-07	24	Mccc2
ENSMUSG00000021646	ENSMUSE00000569412	-0.658329238225513	-1.57825381477784	1.10074710723579e-05	24	Mccc2
ENSMUSG00000021646	ENSMUSE00000331858	-0.611535950313027	-1.52788499028052	4.99544957796688e-06	24	Mccc2
ENSMUSG00000041488	ENSMUSE00000693780	-0.6979984054894	-1.62225251819009	2.20959533776061e-05	18	Stx3
ENSMUSG00000046854	ENSMUSE00000490545	-0.671165494206407	-1.59235884949885	4.20379109576108e-05	15	Pip5kl1
ENSMUSG00000036872	ENSMUSE00000581186	-0.66610993137603	-1.5867885928821	5.9736255924047e-05	33	Abcc12
ENSMUSG00000022246	ENSMUSE00000267503	0.655803177446833	1.57549281768106	7.74727750342636e-05	17	Rai14
ENSMUSG00000039396	ENSMUSE00000289146	-0.655060930731561	-1.57468245681748	3.44061801295452e-05	10	Neil3
ENSMUSG00000003282	ENSMUSE00000482748	0.652314221764991	1.57168731259005	1.70236657762384e-06	6	Plag1
ENSMUSG00000030512	ENSMUSE00000199972	0.647675664278632	1.56664213374254	5.28153706699216e-06	9	Snrpa1
ENSMUSG00000030512	ENSMUSE00000199973	0.632200450937601	1.54992719694652	1.1407694599694e-06	9	Snrpa1
ENSMUSG00000030512	ENSMUSE00000199970	0.61053959949612	1.52683017005234	1.17769633382854e-05	9	Snrpa1
ENSMUSG00000038844	ENSMUSE00000270314	0.639688290566748	1.55799250229104	5.56156550061455e-06	43	Kif16b
ENSMUSG00000038844	ENSMUSE00000640567	0.639688290566748	1.55799250229104	5.56156550061455e-06	43	Kif16b
ENSMUSG00000028080	ENSMUSE00000298083	0.631205377746119	1.54885853087564	8.76208798807107e-05	58	Lrba
ENSMUSG00000025956	ENSMUSE00000154449	-0.624013280905509	-1.54115640395513	3.25133733908271e-05	5	2310038H17Rik
ENSMUSG00000017499	ENSMUSE00000112558	-0.622873229122294	-1.53993902673484	3.02497331069977e-06	7	Cdc6
ENSMUSG00000033792	ENSMUSE00000696136	-0.622676095652135	-1.53972861997805	5.85138650042631e-05	25	Atp7a
ENSMUSG00000041264	ENSMUSE00000351955	0.6205705053212	1.53748304977634	6.78894791157777e-05	10	Uspl1
ENSMUSG00000026197	ENSMUSE00000156810	-0.616218139073111	-1.53285171367243	5.5183250847374e-06	9	Zfand2b
ENSMUSG00000052085	ENSMUSE00000642301	0.615147145300772	1.53171421379218	8.48475893470303e-05	48	Dock8
ENSMUSG00000053054	ENSMUSE00000176818	-0.613958494567794	-1.53045273902312	8.64748589267713e-05	8	Adh6a
ENSMUSG00000036061	ENSMUSE00000678136	-0.610933426876625	-1.52724702156243	2.60294797650221e-05	10	Smug1
ENSMUSG00000052870	ENSMUSE00000427607	-0.605223816716451	-1.52121473303447	3.10850931745207e-05	1	4930515G01Rik
ENSMUSG00000019027	ENSMUSE00000374081	-0.599508941936875	-1.51520074150019	7.05903965065574e-05	77	Dnahc1
ENSMUSG00000030022	ENSMUSE00000613733	0.595951130502399	1.51146872832846	4.40430724825584e-05	44	Adamts9
ENSMUSG00000043456	ENSMUSE00000596387	0.589952778841	1.50519747966512	6.48937688609067e-05	10	Zfp536
ENSMUSG00000043456	ENSMUSE00000675290	0.589952778841	1.50519747966512	6.48937688609067e-05	10	Zfp536
ENSMUSG00000004040	ENSMUSE00000661304	0.589459441569901	1.50468285734536	5.4094050192626e-05	24	Stat3
ENSMUSG00000038534	ENSMUSE00000585964	-0.58066326195915	-1.49553664587270	5.16061379222070e-05	30	Osbpl7
ENSMUSG00000032122	ENSMUSE00000584702	-0.576651708122977	-1.49138393699705	3.34262592817157e-05	20	Slc37a2
ENSMUSG00000073177	ENSMUSE00000655810	0.560420657443515	1.47469914373009	9.13883088855325e-05	5	Gm773
ENSMUSG00000004356	ENSMUSE00000608553	0.560166085672622	1.47443894760988	7.23721540207734e-05	61	Utp20
ENSMUSG00000028465	ENSMUSE00000354369	0.555937538105375	1.47012368558552	7.30008774334939e-06	105	Tln1
ENSMUSG00000028465	ENSMUSE00000674724	0.555937538105375	1.47012368558552	7.30008774334939e-06	105	Tln1
ENSMUSG00000004933	ENSMUSE00000574658	-0.551265757092212	-1.46537078391389	9.32667441400798e-05	14	Matk
ENSMUSG00000041372	ENSMUSE00000365171	0.548782862456977	1.46285103294807	2.6956693565457e-05	19	B4galnt3
ENSMUSG00000002055	ENSMUSE00000109923	-0.548226798819388	-1.46228730915311	7.07166072985763e-05	22	Spag5
ENSMUSG00000031995	ENSMUSE00000215534	-0.548001433749574	-1.46205890139268	2.38494211723163e-05	19	St14
ENSMUSG00000022914	ENSMUSE00000262434	0.523495865388486	1.43743414882756	9.95139708865858e-06	44	Brwd1
ENSMUSG00000079498	ENSMUSE00000641883	0.523495865388486	1.43743414882756	9.95139708865858e-06	38	Brwd1
ENSMUSG00000026255	ENSMUSE00000362543	-0.523076760791506	-1.43701663317321	3.30551778316881e-05	4	Efhd1
ENSMUSG00000024799	ENSMUSE00000551711	-0.514314217099807	-1.42831503096294	9.40957953501825e-05	14	Tm7sf2
ENSMUSG00000024799	ENSMUSE00000696102	-0.514314217099807	-1.42831503096294	9.40957953501825e-05	14	Tm7sf2
ENSMUSG00000019359	ENSMUSE00000207453	-0.506303034260351	-1.42040567965079	9.80488954765788e-05	17	Gdpd2
ENSMUSG00000063802	ENSMUSE00000501182	-0.504404938839419	-1.41853813823317	4.30056923663868e-05	8	1500019G21Rik
ENSMUSG00000003863	ENSMUSE00000203642	-0.503628613167885	-1.41777501692225	5.28786344376328e-05	32	Ppfia3
ENSMUSG00000040479	ENSMUSE00000687395	0.49032707093406	1.40476331113691	9.72054357396097e-05	35	Dgkz
ENSMUSG00000025982	ENSMUSE00000154631	0.482950472593617	1.39759899175865	8.5512815443241e-05	25	Sf3b1
ENSMUSG00000025175	ENSMUSE00000661025	-0.482576231143038	-1.39723649544053	3.0460600501768e-05	8	Fn3k
ENSMUSG00000056763	ENSMUSE00000437971	-0.477430716735647	-1.39226198973326	8.68065431573981e-05	29	Cspp1
ENSMUSG00000063870	ENSMUSE00000427389	0.476912579397689	1.39176205497541	6.41713928322669e-05	45	Chd4
ENSMUSG00000055694	ENSMUSE00000232766	-0.457024508218554	-1.37270775034512	3.53442324156482e-05	8	Gdf1
ENSMUSG00000020326	ENSMUSE00000103413	0.455123108631331	1.37089978215820	5.01196688822239e-05	6	Ccng1
ENSMUSG00000022558	ENSMUSE00000513169	-0.441905903644585	-1.35839768339897	1.67420257704886e-05	69	D330001F17Rik
ENSMUSG00000078629	ENSMUSE00000671641	0.439872346118037	1.35648429643457	7.17962486971782e-05	6	B2FDE4_MOUSE
