# Supplementary material for: Alternative Splicing Events Are a Late Feature of Pathology in a Mouse Model of Spinal Muscular Atrophy
Source: PLoS Genet. 2009 Dec 18;5(12):e1000773. doi: 10.1371/journal.pgen.1000773 (PMC2787017; doi:10.1371/journal.pgen.1000773)
Supplement: Table S7 — ENSE analysis P7. Differentially expressed exons at P7. (0.01 MB CSV) [file pgen.1000773.s014.csv]

ensg	ense	log2_case_con	fold_change_case_con	p_value	nex	gname
ENSMUSG00000021645	ENSMUSE00000119654	-2.45825451297021	-5.49551433908199	4.14367642986313e-14	10	Smn1
ENSMUSG00000021645	ENSMUSE00000119659	-1.97727075109066	-3.93747496612547	3.02419799599685e-11	10	Smn1
ENSMUSG00000021645	ENSMUSE00000119655	-1.65460298767068	-3.14836539475255	2.07665321928157e-11	10	Smn1
ENSMUSG00000021645	ENSMUSE00000386520	-1.41644824394515	-2.66927555184728	1.75817733460245e-11	10	Smn1
ENSMUSG00000021645	ENSMUSE00000119660	-1.32180041039581	-2.49977874942764	3.96720519102952e-08	10	Smn1
ENSMUSG00000021645	ENSMUSE00000353453	-1.01214709349480	-2.01691053834395	1.19607099415595e-05	10	Smn1
ENSMUSG00000023067	ENSMUSE00000133312	1.15527651347263	2.22727008423294	1.14016392433998e-08	3	Cdkn1a
ENSMUSG00000023067	ENSMUSE00000133310	1.10965340466239	2.15793798429690	2.04958531513546e-08	3	Cdkn1a
ENSMUSG00000023067	ENSMUSE00000133311	1.10804896105660	2.15553944185872	6.39869641776029e-06	3	Cdkn1a
ENSMUSG00000034457	ENSMUSE00000453160	1.14434994651539	2.21046508480247	6.09804873838932e-07	9	Eda2r
ENSMUSG00000034457	ENSMUSE00000292843	1.10363401458549	2.14895312635045	2.67660850307462e-05	9	Eda2r
ENSMUSG00000034457	ENSMUSE00000348694	1.07644281470292	2.10883002260735	4.12186009606924e-05	9	Eda2r
ENSMUSG00000034457	ENSMUSE00000453144	1.01208329556030	2.01682134979215	3.30328690060785e-05	9	Eda2r
ENSMUSG00000034457	ENSMUSE00000292833	1.01073041086232	2.01493096566408	7.38608307916078e-05	9	Eda2r
ENSMUSG00000036181	ENSMUSE00000254750	1.07923754862796	2.11291912721643	3.40376820604744e-05	1	Hist1h1c
ENSMUSG00000030512	ENSMUSE00000199970	1.05864826670362	2.08297895970546	1.34224892572878e-09	9	Snrpa1
ENSMUSG00000030512	ENSMUSE00000199972	1.0061211467725	2.00850373856492	3.46098203133924e-09	9	Snrpa1
ENSMUSG00000030512	ENSMUSE00000199975	0.949562223735836	1.93128653280682	1.63290368177842e-06	9	Snrpa1
ENSMUSG00000030512	ENSMUSE00000199976	0.942329136022214	1.92162807756688	7.4923766604066e-08	9	Snrpa1
ENSMUSG00000030512	ENSMUSE00000199977	0.917321707919174	1.88860593335553	1.01066330283479e-06	9	Snrpa1
ENSMUSG00000030512	ENSMUSE00000199973	0.913622269491486	1.88376926942231	1.91264038535552e-09	9	Snrpa1
ENSMUSG00000030512	ENSMUSE00000199974	0.801145009472133	1.74248351756613	1.09344299115733e-06	9	Snrpa1
ENSMUSG00000030512	ENSMUSE00000264155	0.66836156176692	1.58926704527285	4.87808259353337e-06	9	Snrpa1
ENSMUSG00000000982	ENSMUSE00000107832	0.941783308511695	1.92090118861981	3.99716250016987e-06	3	Ccl3
ENSMUSG00000022860	ENSMUSE00000131372	-0.900748307373719	-1.86703413857636	9.47122871942652e-07	8	Chodl
ENSMUSG00000022860	ENSMUSE00000441799	-0.835583033395277	-1.78457809102457	2.06908683365365e-07	8	Chodl
ENSMUSG00000022860	ENSMUSE00000131374	-0.804545403316347	-1.74659534871205	4.22822940601647e-05	8	Chodl
ENSMUSG00000022860	ENSMUSE00000131373	-0.765859862361652	-1.70038314367403	1.12680078441324e-05	8	Chodl
ENSMUSG00000022860	ENSMUSE00000131377	-0.699179613294102	-1.62358128272298	2.47314137195868e-07	8	Chodl
ENSMUSG00000022860	ENSMUSE00000299856	-0.60717961111269	-1.52327837138919	2.99733474100598e-06	8	Chodl
ENSMUSG00000041264	ENSMUSE00000351955	0.888236151428519	1.85091180277080	3.89719680531825e-07	10	Uspl1
ENSMUSG00000041264	ENSMUSE00000647603	0.442746169664867	1.35918908272019	1.97408037697085e-05	10	Uspl1
ENSMUSG00000041264	ENSMUSE00000383160	0.367529147551903	1.29014135823751	4.77642666470289e-05	10	Uspl1
ENSMUSG00000068744	ENSMUSE00000636584	0.876199190819141	1.83553317654097	2.48717589143937e-07	12	Psrc1
ENSMUSG00000068744	ENSMUSE00000636583	0.664720855665938	1.58526151429314	1.70582506666165e-05	12	Psrc1
ENSMUSG00000038776	ENSMUSE00000306280	0.82456704791693	1.77100348116171	5.71442479854254e-05	11	Ephx1
ENSMUSG00000038776	ENSMUSE00000306247	0.732401852136603	1.66140275530548	4.53352102363636e-05	11	Ephx1
ENSMUSG00000038776	ENSMUSE00000306265	0.667143940140183	1.58792628406869	3.49302091097174e-05	11	Ephx1
ENSMUSG00000043923	ENSMUSE00000445669	0.81025315433136	1.75351911126653	1.25780659534851e-05	10	Ccdc84
ENSMUSG00000022385	ENSMUSE00000126142	0.78600333196721	1.72429107235614	1.63484967903119e-06	10	Gtse1
ENSMUSG00000030666	ENSMUSE00000201827	-0.782009545704608	-1.71952434981576	8.99589939500677e-06	4	Calcb
ENSMUSG00000026831	ENSMUSE00000341091	0.772884843727904	1.70868308883274	5.82998784659843e-06	7	1700007K13Rik
ENSMUSG00000026831	ENSMUSE00000604756	0.772884843727904	1.70868308883274	5.82998784659843e-06	7	1700007K13Rik
ENSMUSG00000039450	ENSMUSE00000148286	0.771961126677968	1.7075894172792	2.60262036177769e-07	8	Dcxr
ENSMUSG00000029101	ENSMUSE00000698752	0.736880966842062	1.66656890421548	2.92806310276296e-06	23	Rgs12
ENSMUSG00000029101	ENSMUSE00000698755	0.736880966842062	1.66656890421548	2.92806310276296e-06	23	Rgs12
ENSMUSG00000030711	ENSMUSE00000465697	0.72735435119408	1.65560022666117	3.64590955876826e-05	11	Sult1a1
ENSMUSG00000030711	ENSMUSE00000669654	0.72735435119408	1.65560022666117	3.64590955876826e-05	11	Sult1a1
ENSMUSG00000030669	ENSMUSE00000399143	-0.719122465600793	-1.64618042342715	1.95708654317063e-05	7	Calca
ENSMUSG00000029359	ENSMUSE00000188183	-0.710314251281812	-1.63616047068737	1.31224079336367e-06	8	Tesc
ENSMUSG00000021646	ENSMUSE00000569412	-0.69641503486395	-1.62047305830310	4.31278724867472e-06	24	Mccc2
ENSMUSG00000021646	ENSMUSE00000569411	-0.676778437307565	-1.59856614116927	1.62908689873841e-06	24	Mccc2
ENSMUSG00000021646	ENSMUSE00000387534	-0.646682661103288	-1.56556418912726	7.34479886385156e-05	24	Mccc2
ENSMUSG00000021646	ENSMUSE00000119665	-0.609208443360677	-1.52542203325145	6.52738663158759e-05	24	Mccc2
ENSMUSG00000000805	ENSMUSE00000273242	-0.682868089285231	-1.60532798990034	4.18066929095965e-05	10	Car4
ENSMUSG00000024697	ENSMUSE00000144453	-0.645186242720093	-1.56394116804720	2.11495249794895e-05	7	Gna14
ENSMUSG00000046805	ENSMUSE00000548091	0.641510254656818	1.55996131724419	1.17102900356590e-05	1	Mpeg1
ENSMUSG00000020911	ENSMUSE00000112355	0.61480248533286	1.53134833084277	9.31711425113349e-05	6	Krt19
ENSMUSG00000010362	ENSMUSE00000113083	-0.600169301184108	-1.51589444725416	9.9117179272123e-05	7	Rdm1
ENSMUSG00000046961	ENSMUSE00000401696	0.592242576491578	1.50758837598425	7.28127324354395e-05	10	Gpr156
ENSMUSG00000062785	ENSMUSE00000674786	-0.555255992071847	-1.469429345959	9.6131525623092e-05	7	Kcnc3
ENSMUSG00000020326	ENSMUSE00000654300	0.529895016753149	1.44382412629057	4.37912680736158e-06	6	Ccng1
ENSMUSG00000020326	ENSMUSE00000103416	0.487605039794985	1.40211534721228	9.87191158754993e-05	6	Ccng1
ENSMUSG00000020326	ENSMUSE00000103409	0.473662382638841	1.38863013256699	7.77864747479395e-06	6	Ccng1
ENSMUSG00000061353	ENSMUSE00000465553	-0.491621925437309	-1.40602468694730	5.16680070506173e-05	8	Cxcl12
ENSMUSG00000021701	ENSMUSE00000120124	0.466139787034866	1.38140829043798	2.61586154333231e-05	14	Plk2
