# Supplementary material for: Alternative Splicing Events Are a Late Feature of Pathology in a Mouse Model of Spinal Muscular Atrophy
Source: PLoS Genet. 2009 Dec 18;5(12):e1000773. doi: 10.1371/journal.pgen.1000773 (PMC2787017; doi:10.1371/journal.pgen.1000773)
Supplement: Table S8 — ENSE analysis P13. Differentially expressed exons at P13. (0.09 MB CSV) [file pgen.1000773.s015.csv]

ensg	ense	log2_case_con	fold_change_case_con	p_value	nex	gname
ENSMUSG00000025270	ENSMUSE00000544674	-2.37765702793397	-5.19692063838653	1.00576626571048e-06	13	Alas2
ENSMUSG00000025270	ENSMUSE00000149432	-1.62814824490738	-3.09115981606803	7.73273914592981e-05	13	Alas2
ENSMUSG00000025270	ENSMUSE00000544672	-1.57691804251346	-2.98331857041544	9.90287072142885e-05	13	Alas2
ENSMUSG00000025270	ENSMUSE00000385499	-1.50431129917747	-2.83689213897744	3.80909541058326e-05	13	Alas2
ENSMUSG00000030711	ENSMUSE00000669651	2.27218130143511	4.83052937356444	1.47579458324575e-08	11	Sult1a1
ENSMUSG00000030711	ENSMUSE00000514692	1.67875512678278	3.20151579304908	1.64713946876681e-06	11	Sult1a1
ENSMUSG00000030711	ENSMUSE00000202225	1.53626184144656	2.90042002873846	1.22306968955718e-06	11	Sult1a1
ENSMUSG00000030711	ENSMUSE00000669648	1.41932479791678	2.67460306380493	2.11305243170665e-06	11	Sult1a1
ENSMUSG00000030711	ENSMUSE00000669650	1.41932479791678	2.67460306380493	2.11305243170665e-06	11	Sult1a1
ENSMUSG00000030711	ENSMUSE00000202227	1.35729430121728	2.56204231076558	7.33645193501076e-06	11	Sult1a1
ENSMUSG00000030711	ENSMUSE00000465697	1.28051802093346	2.42926187451595	7.40672107028647e-09	11	Sult1a1
ENSMUSG00000030711	ENSMUSE00000669654	1.28051802093346	2.42926187451595	7.40672107028647e-09	11	Sult1a1
ENSMUSG00000030711	ENSMUSE00000669652	0.757016793458293	1.68999244079421	8.4668618102833e-05	11	Sult1a1
ENSMUSG00000021645	ENSMUSE00000119654	-2.23136756192047	-4.69578892805424	3.91631744617099e-13	10	Smn1
ENSMUSG00000021645	ENSMUSE00000119659	-1.84555994080009	-3.59392409968546	1.43671842151014e-10	10	Smn1
ENSMUSG00000021645	ENSMUSE00000119655	-1.44632456411800	-2.72512907452877	3.48992452844107e-10	10	Smn1
ENSMUSG00000021645	ENSMUSE00000119660	-1.37695527629436	-2.59719669082747	2.38486034249965e-08	10	Smn1
ENSMUSG00000021645	ENSMUSE00000386520	-1.18363850827822	-2.27148929807536	6.95119389348602e-10	10	Smn1
ENSMUSG00000021645	ENSMUSE00000353453	-0.955799526606732	-1.93965427231689	2.93447686101191e-05	10	Smn1
ENSMUSG00000021645	ENSMUSE00000293132	-0.80019149886854	-1.74133225029877	7.1901168317942e-05	10	Smn1
ENSMUSG00000023067	ENSMUSE00000133310	1.99298843490195	3.98060697735258	3.32411619318728e-13	3	Cdkn1a
ENSMUSG00000023067	ENSMUSE00000133312	1.97920186556853	3.94274898865432	4.40842265381822e-13	3	Cdkn1a
ENSMUSG00000023067	ENSMUSE00000133311	1.64667234645463	3.13110599211416	1.45216710440714e-08	3	Cdkn1a
ENSMUSG00000021750	ENSMUSE00000425470	1.97106058527803	3.92056230002145	6.16408988779876e-08	4	BC055107
ENSMUSG00000021750	ENSMUSE00000305558	1.64333448768226	3.12387015325257	1.42240080274951e-06	4	BC055107
ENSMUSG00000021750	ENSMUSE00000120474	1.30655133658944	2.47349560590084	2.44816304821123e-06	4	BC055107
ENSMUSG00000022860	ENSMUSE00000131374	-1.93125538822675	-3.81386925874940	2.72123002375829e-11	8	Chodl
ENSMUSG00000022860	ENSMUSE00000131377	-1.86502668918008	-3.6427467228466	1.86085458472774e-15	8	Chodl
ENSMUSG00000022860	ENSMUSE00000131373	-1.71143362273058	-3.27486088496327	1.49166409353463e-11	8	Chodl
ENSMUSG00000022860	ENSMUSE00000441799	-1.63938521816586	-3.11533048658414	9.16682949183155e-13	8	Chodl
ENSMUSG00000022860	ENSMUSE00000131372	-1.62655751540758	-3.08775335171545	3.36090898115543e-11	8	Chodl
ENSMUSG00000022860	ENSMUSE00000299856	-1.26309250566407	-2.40009665410671	9.45325133917746e-12	8	Chodl
ENSMUSG00000022860	ENSMUSE00000698560	-0.748193229914382	-1.67968794280120	4.02548698395542e-06	8	Chodl
ENSMUSG00000021903	ENSMUSE00000121861	1.62320905600142	3.08059506309150	5.14828785052711e-05	10	Galntl2
ENSMUSG00000021903	ENSMUSE00000402303	1.02680007505092	2.03750002218309	3.81514895099628e-05	10	Galntl2
ENSMUSG00000029101	ENSMUSE00000698752	1.52970344980214	2.88726484428578	9.5439755962181e-12	23	Rgs12
ENSMUSG00000029101	ENSMUSE00000698755	1.52970344980214	2.88726484428578	9.5439755962181e-12	23	Rgs12
ENSMUSG00000029101	ENSMUSE00000185526	1.01588386511032	2.02214137565888	1.47694307121802e-09	23	Rgs12
ENSMUSG00000029101	ENSMUSE00000185521	0.929890768777347	1.90513174678897	5.94610244109772e-08	23	Rgs12
ENSMUSG00000029101	ENSMUSE00000185518	0.899152971866159	1.86497070899759	1.32007338829030e-08	23	Rgs12
ENSMUSG00000029101	ENSMUSE00000185524	0.877498354542157	1.83718684005013	1.11893222706454e-07	23	Rgs12
ENSMUSG00000029101	ENSMUSE00000336377	0.82606242205648	1.77284010339521	2.87350904133976e-07	23	Rgs12
ENSMUSG00000029101	ENSMUSE00000185523	0.791235609734456	1.73055597903773	7.86443585749095e-07	23	Rgs12
ENSMUSG00000029101	ENSMUSE00000698762	0.784817650177818	1.72287454247677	6.3271397397683e-09	23	Rgs12
ENSMUSG00000029101	ENSMUSE00000185528	0.729015087403882	1.65750714274940	3.13846124413066e-07	23	Rgs12
ENSMUSG00000029101	ENSMUSE00000185522	0.68722304688106	1.61018119696334	5.55491795054368e-05	23	Rgs12
ENSMUSG00000029101	ENSMUSE00000654064	0.655709101250947	1.57539008527100	1.11431315238847e-07	23	Rgs12
ENSMUSG00000029101	ENSMUSE00000698739	0.655709101250947	1.57539008527100	1.11431315238847e-07	23	Rgs12
ENSMUSG00000029101	ENSMUSE00000384250	0.529932023019313	1.44386116199366	2.06624470229415e-06	23	Rgs12
ENSMUSG00000029101	ENSMUSE00000185529	0.516604609482838	1.43058439486448	1.44685121212837e-06	23	Rgs12
ENSMUSG00000019970	ENSMUSE00000424847	1.48062475988739	2.79069558333486	1.38102776834524e-05	16	Sgk1
ENSMUSG00000019970	ENSMUSE00000644616	1.29967163353195	2.46172845803547	4.11229015739038e-05	16	Sgk1
ENSMUSG00000019970	ENSMUSE00000644614	1.29527270751634	2.45423382576216	4.42834082088626e-05	16	Sgk1
ENSMUSG00000019970	ENSMUSE00000644619	1.25030837076738	2.37892266164927	5.33312911084557e-05	16	Sgk1
ENSMUSG00000019970	ENSMUSE00000644615	1.21913419165349	2.32806960311807	3.64204141710366e-05	16	Sgk1
ENSMUSG00000019970	ENSMUSE00000644618	1.15847755705681	2.23221742501502	3.86586668240105e-05	16	Sgk1
ENSMUSG00000019970	ENSMUSE00000644623	1.13773316817892	2.20035021812733	2.09406305786360e-05	16	Sgk1
ENSMUSG00000019970	ENSMUSE00000644617	1.12157189376913	2.17583912766858	2.95504305293421e-05	16	Sgk1
ENSMUSG00000019970	ENSMUSE00000644625	1.10052321053945	2.14432444887577	8.28630878327153e-06	16	Sgk1
ENSMUSG00000019970	ENSMUSE00000644622	0.807747782001504	1.75047660697374	5.00459267959925e-05	16	Sgk1
ENSMUSG00000059456	ENSMUSE00000123146	1.46510202795639	2.76082994686087	4.86977866957121e-11	30	Ptk2b
ENSMUSG00000059456	ENSMUSE00000123168	1.44658040510898	2.72561237940331	2.82276331777608e-11	30	Ptk2b
ENSMUSG00000059456	ENSMUSE00000512843	1.37007237781574	2.58483533527920	2.55163314567150e-08	30	Ptk2b
ENSMUSG00000059456	ENSMUSE00000123165	1.31746286547929	2.49227430897357	6.76499668312316e-09	30	Ptk2b
ENSMUSG00000059456	ENSMUSE00000123162	1.20266693701353	2.30164755911593	2.47120312421813e-07	30	Ptk2b
ENSMUSG00000059456	ENSMUSE00000123145	1.17415803433898	2.25661145297736	1.37974294866742e-08	30	Ptk2b
ENSMUSG00000059456	ENSMUSE00000123172	1.11466301869537	2.16544423261952	4.19434053742047e-09	30	Ptk2b
ENSMUSG00000059456	ENSMUSE00000123150	1.08506796188897	2.1214754179804	2.05466218688834e-05	30	Ptk2b
ENSMUSG00000059456	ENSMUSE00000268462	1.01074039441148	2.01494490917354	3.62454970007368e-07	30	Ptk2b
ENSMUSG00000059456	ENSMUSE00000123151	0.98497653740454	1.97928112345663	2.0575888635133e-06	30	Ptk2b
ENSMUSG00000059456	ENSMUSE00000123153	0.977017935345827	1.96839251464525	8.6690985648109e-07	30	Ptk2b
ENSMUSG00000059456	ENSMUSE00000123163	0.965212687608773	1.95235132342048	1.40069850819727e-06	30	Ptk2b
ENSMUSG00000059456	ENSMUSE00000123166	0.954056888976284	1.93731276990409	5.79185284903835e-08	30	Ptk2b
ENSMUSG00000059456	ENSMUSE00000268441	0.920200610733169	1.89237841560622	3.29205796942951e-06	30	Ptk2b
ENSMUSG00000059456	ENSMUSE00000268449	0.91473426196584	1.88522179035297	2.82866893720199e-07	30	Ptk2b
ENSMUSG00000059456	ENSMUSE00000268453	0.818904868547116	1.76406640384694	2.13471943122376e-05	30	Ptk2b
ENSMUSG00000059456	ENSMUSE00000268457	0.74919942679702	1.68085983723049	4.5710333084926e-05	30	Ptk2b
ENSMUSG00000059456	ENSMUSE00000123167	0.717629766350029	1.64447806676638	1.47479185771313e-05	30	Ptk2b
ENSMUSG00000031170	ENSMUSE00000207045	-1.46456099531187	-2.75979478763461	6.90298523038068e-05	19	Slc38a5
ENSMUSG00000031170	ENSMUSE00000207050	-1.30866228667539	-2.47711747155528	2.91961286103675e-05	19	Slc38a5
ENSMUSG00000031170	ENSMUSE00000207044	-1.19710362761995	-2.29278905472875	9.12843308666454e-05	19	Slc38a5
ENSMUSG00000031170	ENSMUSE00000207042	-1.13267203598118	-2.19264467244614	6.97113686568273e-05	19	Slc38a5
ENSMUSG00000031170	ENSMUSE00000207049	-1.05359519442518	-2.07569604014229	5.88923120503413e-05	19	Slc38a5
ENSMUSG00000017493	ENSMUSE00000112542	-1.45674693445157	-2.74488733500308	2.65936075862933e-08	4	Igfbp4
ENSMUSG00000017493	ENSMUSE00000112540	-1.3392571380238	-2.53021001522837	9.61928218467737e-06	4	Igfbp4
ENSMUSG00000017493	ENSMUSE00000358535	-1.02339375247271	-2.03269499051123	2.18583967939197e-06	4	Igfbp4
ENSMUSG00000017493	ENSMUSE00000609710	-0.802408271160168	-1.74400995011669	1.19952157606057e-06	4	Igfbp4
ENSMUSG00000021118	ENSMUSE00000114784	1.43795705646692	2.70936930617193	2.87205180878442e-08	9	Plek2
ENSMUSG00000021118	ENSMUSE00000114795	1.42183749173376	2.67926538965275	8.36010315746757e-11	9	Plek2
ENSMUSG00000021118	ENSMUSE00000114787	1.35855250826336	2.56427770056283	9.4029590416606e-08	9	Plek2
ENSMUSG00000021118	ENSMUSE00000114798	1.09624533668619	2.13797552372423	6.3606096311821e-07	9	Plek2
ENSMUSG00000021118	ENSMUSE00000394626	0.880303852914363	1.84076295233009	7.0286114982271e-09	9	Plek2
ENSMUSG00000023039	ENSMUSE00000132987	1.43225342133178	2.69867907237532	1.23750778968776e-11	9	Krt7
ENSMUSG00000004328	ENSMUSE00000536740	1.40968113695904	2.6567843634265	4.48147242186069e-05	14	Hif3a
ENSMUSG00000004328	ENSMUSE00000238090	1.27703432599043	2.42340298011315	1.59778036946171e-05	14	Hif3a
ENSMUSG00000004328	ENSMUSE00000536738	1.17435249825716	2.25691564691247	9.3293520877717e-05	14	Hif3a
ENSMUSG00000038393	ENSMUSE00000248856	1.40334763144083	2.64514650734987	1.00149497125169e-05	10	Txnip
ENSMUSG00000038393	ENSMUSE00000248915	1.39900369013119	2.63719397440149	9.50945903920095e-05	10	Txnip
ENSMUSG00000038393	ENSMUSE00000248910	1.38193465932072	2.60617626048658	8.4320462863895e-05	10	Txnip
ENSMUSG00000038393	ENSMUSE00000248904	1.36555203009271	2.57674903277044	3.40803766337979e-05	10	Txnip
ENSMUSG00000038393	ENSMUSE00000248896	1.33545402614393	2.523548871056	2.82936610873605e-05	10	Txnip
ENSMUSG00000038393	ENSMUSE00000566088	1.31774622381451	2.49276386223071	3.28067945965466e-05	10	Txnip
ENSMUSG00000038393	ENSMUSE00000414731	1.28863597372727	2.44296970620990	2.01595581994603e-05	10	Txnip
ENSMUSG00000038393	ENSMUSE00000637435	1.28863597372727	2.44296970620990	2.01595581994603e-05	10	Txnip
ENSMUSG00000038393	ENSMUSE00000248876	1.11532482761831	2.16643781687050	7.09565310042911e-05	10	Txnip
ENSMUSG00000020427	ENSMUSE00000104512	1.39747722989965	2.63440513635172	3.57577346150614e-05	5	Igfbp3
ENSMUSG00000018459	ENSMUSE00000171957	-1.39207899472108	-2.62456621328917	1.58581563286860e-06	12	Slc13a3
ENSMUSG00000018459	ENSMUSE00000171916	-1.34436931679343	-2.53919169880165	4.47952397365613e-05	12	Slc13a3
ENSMUSG00000018459	ENSMUSE00000171907	-1.28985190806858	-2.44502956142863	7.812806506439e-06	12	Slc13a3
ENSMUSG00000018459	ENSMUSE00000171953	-1.05971106382122	-2.08451400321181	8.48561566535536e-06	12	Slc13a3
ENSMUSG00000018459	ENSMUSE00000171909	-1.05907507717645	-2.08359528452113	8.2199513787622e-05	12	Slc13a3
ENSMUSG00000018459	ENSMUSE00000171947	-1.04617278089236	-2.06504437121658	2.79628735546262e-05	12	Slc13a3
ENSMUSG00000018459	ENSMUSE00000679716	-1.03810297220578	-2.05352565638569	1.02514940874816e-05	12	Slc13a3
ENSMUSG00000018459	ENSMUSE00000171902	-0.957052857139072	-1.94134006462037	3.25847921481756e-05	12	Slc13a3
ENSMUSG00000018459	ENSMUSE00000356731	-0.896697836010401	-1.86179965583618	1.27990280770707e-05	12	Slc13a3
ENSMUSG00000024222	ENSMUSE00000139938	1.38882298698236	2.61864952843874	2.00110306902269e-05	18	Fkbp5
ENSMUSG00000024222	ENSMUSE00000342149	1.38515122941521	2.61199336005397	1.27892188100227e-05	18	Fkbp5
ENSMUSG00000024222	ENSMUSE00000496345	1.32392854265530	2.50346891627757	8.83430141302804e-07	18	Fkbp5
ENSMUSG00000024222	ENSMUSE00000657892	1.32392854265530	2.50346891627757	8.83430141302804e-07	18	Fkbp5
ENSMUSG00000024222	ENSMUSE00000481588	1.29528186421425	2.45424940268481	2.4387170437499e-05	18	Fkbp5
ENSMUSG00000024222	ENSMUSE00000479799	1.28935947865337	2.44419515153097	8.13148606686046e-06	18	Fkbp5
ENSMUSG00000024222	ENSMUSE00000496972	1.28935947865337	2.44419515153097	8.13148606686046e-06	18	Fkbp5
ENSMUSG00000024222	ENSMUSE00000700578	1.28935947865337	2.44419515153097	8.13148606686046e-06	18	Fkbp5
ENSMUSG00000024222	ENSMUSE00000139936	1.28379977807572	2.43479410520789	2.96530414676706e-06	18	Fkbp5
ENSMUSG00000024222	ENSMUSE00000549378	1.27416006432519	2.41857967368741	5.22214632695886e-06	18	Fkbp5
ENSMUSG00000024222	ENSMUSE00000139940	1.12318451274603	2.17827260192079	6.31389471695007e-05	18	Fkbp5
ENSMUSG00000024222	ENSMUSE00000139946	1.02111612898959	2.02948844920790	4.05709857330661e-05	18	Fkbp5
ENSMUSG00000026676	ENSMUSE00000161806	1.37448790370766	2.59275862526653	2.63791288874955e-10	3	Ccdc3
ENSMUSG00000026676	ENSMUSE00000335181	1.07796194513476	2.11105175001528	1.58352718267363e-08	3	Ccdc3
ENSMUSG00000039450	ENSMUSE00000148293	1.35031028548452	2.5496695620521	4.16905597852926e-08	8	Dcxr
ENSMUSG00000039450	ENSMUSE00000148286	1.30657594277998	2.47353779348829	2.37303765737044e-11	8	Dcxr
ENSMUSG00000039450	ENSMUSE00000668767	1.27035010453491	2.41220096274636	1.44264781106958e-08	8	Dcxr
ENSMUSG00000039450	ENSMUSE00000148282	1.20624266272640	2.30735927758485	2.99054892070989e-09	8	Dcxr
ENSMUSG00000039450	ENSMUSE00000148307	0.897759241392814	1.86316990472819	9.98410538739227e-06	8	Dcxr
ENSMUSG00000039450	ENSMUSE00000148288	0.57869567378135	1.49349838106144	7.18519388341943e-05	8	Dcxr
ENSMUSG00000025701	ENSMUSE00000305669	1.30124296095589	2.46441113776211	5.50188013516583e-09	14	Alox5
ENSMUSG00000025701	ENSMUSE00000305658	0.949640830286534	1.93139176357585	1.50213885008309e-06	14	Alox5
ENSMUSG00000025701	ENSMUSE00000345137	0.485905995099046	1.40046506468601	1.66280111056162e-05	14	Alox5
ENSMUSG00000019851	ENSMUSE00000352101	1.28674328654401	2.43976684929614	1.08349283946141e-08	3	Perp
ENSMUSG00000019851	ENSMUSE00000098575	1.08502981620710	2.12141932569877	4.94886749039045e-07	3	Perp
ENSMUSG00000005716	ENSMUSE00000126825	-1.26985497952464	-2.41137325067249	6.6306185876551e-06	4	Pvalb
ENSMUSG00000011463	ENSMUSE00000442803	1.24470016526596	2.36969299835314	1.22726086522893e-06	11	NP_083982.1
ENSMUSG00000011463	ENSMUSE00000442848	0.951165690725709	1.93343423254889	4.45067883989573e-07	11	NP_083982.1
ENSMUSG00000011463	ENSMUSE00000521140	0.478992568642019	1.39377005932479	9.42193827427568e-05	11	NP_083982.1
ENSMUSG00000022385	ENSMUSE00000126142	1.23795935608902	2.35864673528986	9.19421196196755e-10	10	Gtse1
ENSMUSG00000022385	ENSMUSE00000126148	0.74256329610567	1.67314594730555	3.17719483466515e-05	10	Gtse1
ENSMUSG00000022385	ENSMUSE00000126144	0.656493291973874	1.57624663642987	1.09415643104349e-05	10	Gtse1
ENSMUSG00000046186	ENSMUSE00000390357	1.20867866407452	2.31125856201147	6.6803945403701e-05	31	Cd109
ENSMUSG00000070570	ENSMUSE00000532077	-1.19285951320501	-2.28605404855874	1.88015616272945e-05	11	Slc17a7
ENSMUSG00000070570	ENSMUSE00000270307	-1.14224654953082	-2.20724465517722	2.05957114009019e-07	11	Slc17a7
ENSMUSG00000070570	ENSMUSE00000392154	-0.891357169215479	-1.85492026018746	1.75712771367161e-05	11	Slc17a7
ENSMUSG00000019232	ENSMUSE00000174992	1.16708252942424	2.24557129846391	1.74222939846040e-05	13	Agxt2l1
ENSMUSG00000019232	ENSMUSE00000175004	1.15161962523044	2.22163163424417	2.45512487317554e-05	13	Agxt2l1
ENSMUSG00000019232	ENSMUSE00000175003	1.10978121713800	2.15812917065714	7.95238576435834e-05	13	Agxt2l1
ENSMUSG00000019232	ENSMUSE00000174990	0.960683436453165	1.94623164932748	7.29636121198351e-05	13	Agxt2l1
ENSMUSG00000019232	ENSMUSE00000175002	0.9457989511184	1.92625533320051	7.11063500119845e-06	13	Agxt2l1
ENSMUSG00000061718	ENSMUSE00000111364	1.16036008153715	2.23513207203286	5.559422019002e-07	6	Ppp1r1b
ENSMUSG00000061718	ENSMUSE00000282784	1.02096888773316	2.02928133046678	8.71824577575576e-07	6	Ppp1r1b
ENSMUSG00000061718	ENSMUSE00000111366	0.868878841387034	1.82624312431472	1.66802685080553e-05	6	Ppp1r1b
ENSMUSG00000061718	ENSMUSE00000111368	0.775268537715601	1.71150859535651	3.57745369324124e-05	6	Ppp1r1b
ENSMUSG00000058070	ENSMUSE00000389117	-1.16032081394531	-2.23507123654304	3.60814700277651e-05	23	Eml1
ENSMUSG00000058070	ENSMUSE00000116094	-1.04115313612417	-2.05787183879685	1.71737593011615e-06	23	Eml1
ENSMUSG00000058070	ENSMUSE00000116100	-1.01448958974940	-2.02018804535897	1.16289467398121e-05	23	Eml1
ENSMUSG00000058070	ENSMUSE00000681891	-1.01021188017358	-2.01420689316529	7.49519532465966e-06	23	Eml1
ENSMUSG00000058070	ENSMUSE00000514968	-0.960761816862353	-1.94633738932981	4.49315458003846e-05	23	Eml1
ENSMUSG00000058070	ENSMUSE00000467092	-0.959101685497878	-1.94409899709484	3.96595144712937e-05	23	Eml1
ENSMUSG00000058070	ENSMUSE00000116099	-0.949110821961021	-1.93068235120749	3.02291993549883e-06	23	Eml1
ENSMUSG00000058070	ENSMUSE00000116102	-0.938447580574457	-1.91646490679154	1.29995423029331e-05	23	Eml1
ENSMUSG00000058070	ENSMUSE00000681868	-0.917602108611748	-1.88897303649446	2.12877469085708e-05	23	Eml1
ENSMUSG00000058070	ENSMUSE00000360012	-0.908521656131262	-1.87712100812285	2.75854033148277e-06	23	Eml1
ENSMUSG00000058070	ENSMUSE00000247570	-0.892404630434473	-1.85626750440016	8.124718652977e-05	23	Eml1
ENSMUSG00000058070	ENSMUSE00000116116	-0.891216215757476	-1.85473904056335	1.48289217948674e-05	23	Eml1
ENSMUSG00000058070	ENSMUSE00000247646	-0.888062175278248	-1.85068861277877	9.6454370706402e-06	23	Eml1
ENSMUSG00000058070	ENSMUSE00000681890	-0.871832670418325	-1.82998607479092	2.31964982802502e-05	23	Eml1
ENSMUSG00000058070	ENSMUSE00000116109	-0.86709080515813	-1.82398113124199	3.45357785162438e-05	23	Eml1
ENSMUSG00000058070	ENSMUSE00000116111	-0.837276418165958	-1.78667399592151	5.15839397396576e-05	23	Eml1
ENSMUSG00000037321	ENSMUSE00000296660	1.15259584274632	2.22313543760559	7.11130551718024e-09	11	Tap1
ENSMUSG00000037321	ENSMUSE00000296747	1.06124614547152	2.08673318475451	2.51449481477201e-07	11	Tap1
ENSMUSG00000037321	ENSMUSE00000296727	0.879334804843306	1.8395269400108	6.12362635446335e-07	11	Tap1
ENSMUSG00000037321	ENSMUSE00000296709	0.796778893215506	1.73721810464287	1.51653126524311e-06	11	Tap1
ENSMUSG00000037321	ENSMUSE00000336189	0.721470936606052	1.64886231752469	1.92276795719155e-06	11	Tap1
ENSMUSG00000037321	ENSMUSE00000390021	0.693146368100731	1.61680576173109	1.27020650121567e-05	11	Tap1
ENSMUSG00000037321	ENSMUSE00000296814	0.647206459550136	1.56613270080243	3.28136431597577e-05	11	Tap1
ENSMUSG00000061259	ENSMUSE00000487404	-1.14792403262244	-2.21594800842836	1.13926810888070e-05	9	Tmprss11d
ENSMUSG00000061259	ENSMUSE00000652415	-0.767789935193464	-1.70265948030384	2.87532250413577e-05	9	Tmprss11d
ENSMUSG00000061259	ENSMUSE00000489710	-0.690514643821871	-1.61385911791449	2.42845160093501e-05	9	Tmprss11d
ENSMUSG00000066687	ENSMUSE00000584528	1.14610191457388	2.21315104163481	4.09510319882421e-06	6	Zbtb16
ENSMUSG00000066687	ENSMUSE00000584530	1.14004279330922	2.20387560227765	6.36871094796559e-06	6	Zbtb16
ENSMUSG00000066687	ENSMUSE00000584527	1.00812398770509	2.01129400745239	2.67774075590186e-05	6	Zbtb16
ENSMUSG00000066687	ENSMUSE00000584529	0.665259531393615	1.58585353223074	5.90603003928665e-05	6	Zbtb16
ENSMUSG00000038295	ENSMUSE00000602554	1.14488645558281	2.21128726486648	1.62745332144442e-07	13	Atg9b
ENSMUSG00000038295	ENSMUSE00000263244	0.936546230752463	1.91394083205323	4.95546715993603e-08	13	Atg9b
ENSMUSG00000038295	ENSMUSE00000411773	0.875518891994445	1.83466784002808	2.50676407378895e-06	13	Atg9b
ENSMUSG00000038295	ENSMUSE00000551675	0.633288423649906	1.55109647696826	2.13346122073208e-06	13	Atg9b
ENSMUSG00000021697	ENSMUSE00000317141	-1.14486029456929	-2.21124716700111	2.93492823282599e-05	11	Depdc1b
ENSMUSG00000068744	ENSMUSE00000636584	1.14079251093877	2.20502117617706	3.26336052269972e-09	12	Psrc1
ENSMUSG00000068744	ENSMUSE00000564836	1.05154773877671	2.0727523263379	2.21983193079348e-08	12	Psrc1
ENSMUSG00000068744	ENSMUSE00000636583	1.02124036694681	2.02966322651622	2.85951330909353e-08	12	Psrc1
ENSMUSG00000068744	ENSMUSE00000670724	0.81042458674311	1.75372749062801	8.76197243771785e-08	12	Psrc1
ENSMUSG00000042096	ENSMUSE00000274044	1.12449682633195	2.18025491776795	1.50406916238801e-06	13	Dao1
ENSMUSG00000042096	ENSMUSE00000274059	0.654304315943932	1.57385683835064	3.86913582705721e-06	13	Dao1
ENSMUSG00000025507	ENSMUSE00000151255	1.12056553963832	2.17432189699429	3.93141117013161e-07	18	Lrdd
ENSMUSG00000025507	ENSMUSE00000151252	1.06572846731029	2.09322655626756	2.81288816575669e-06	18	Lrdd
ENSMUSG00000025507	ENSMUSE00000151256	0.741781320471049	1.67223930743384	3.95652648670137e-06	18	Lrdd
ENSMUSG00000025507	ENSMUSE00000151260	0.694443071995082	1.61825961076560	4.98371071761727e-06	18	Lrdd
ENSMUSG00000025507	ENSMUSE00000151254	0.678258512265722	1.60020696734019	3.24665196712941e-05	18	Lrdd
ENSMUSG00000025507	ENSMUSE00000355036	0.569133448028362	1.48363216217052	3.21196426164597e-06	18	Lrdd
ENSMUSG00000025507	ENSMUSE00000668198	0.569133448028362	1.48363216217052	3.21196426164597e-06	18	Lrdd
ENSMUSG00000026678	ENSMUSE00000535936	-1.11629620875477	-2.16789699250865	5.04339225024594e-05	5	Rgs5
ENSMUSG00000026678	ENSMUSE00000161810	-1.01293077101576	-2.01800642956119	1.18452384873737e-05	5	Rgs5
ENSMUSG00000026678	ENSMUSE00000161818	-0.920321808365701	-1.89253739682628	6.47720128046e-06	5	Rgs5
ENSMUSG00000026678	ENSMUSE00000658711	-0.899326843152273	-1.86519548581270	8.73376539482674e-07	5	Rgs5
ENSMUSG00000026678	ENSMUSE00000303531	-0.843365409466183	-1.79423070909066	2.94726199531744e-05	5	Rgs5
ENSMUSG00000024521	ENSMUSE00000143028	1.10489301139766	2.15082927197913	1.90218204846577e-07	3	Pmaip1
ENSMUSG00000040564	ENSMUSE00000406930	1.10470182948546	2.1505442689833	2.71589384810465e-06	5	Apoc1
ENSMUSG00000040564	ENSMUSE00000676821	1.10470182948546	2.1505442689833	2.71589384810465e-06	5	Apoc1
ENSMUSG00000040564	ENSMUSE00000231394	0.967014951697556	1.95479179164511	9.52046094711693e-05	5	Apoc1
ENSMUSG00000080297	ENSMUSE00000707393	-1.1003420968058	-2.14405527055352	7.96163179283834e-05	2
ENSMUSG00000060594	ENSMUSE00000699343	-1.09469520869306	-2.13567957358432	1.45902746389888e-07	7	Layn
ENSMUSG00000060594	ENSMUSE00000281751	-0.920218193090083	-1.89240147846741	1.38034262596401e-06	7	Layn
ENSMUSG00000060594	ENSMUSE00000699342	-0.871697196282715	-1.82981424073388	1.08038533501908e-06	7	Layn
ENSMUSG00000060594	ENSMUSE00000403357	-0.758177406867151	-1.69135254601700	5.14008792631963e-05	7	Layn
ENSMUSG00000026601	ENSMUSE00000160890	1.09246180502643	2.13237593399101	2.63183240571828e-06	11	9430070O13Rik
ENSMUSG00000026601	ENSMUSE00000275754	0.858092918776829	1.81264061841047	1.09205982859187e-06	11	9430070O13Rik
ENSMUSG00000026601	ENSMUSE00000160892	0.723119503225532	1.65074754826854	5.18985289630617e-05	11	9430070O13Rik
ENSMUSG00000020893	ENSMUSE00000111958	1.08775997831357	2.12543770947365	1.31235395388850e-05	27	Per1
ENSMUSG00000020893	ENSMUSE00000677561	0.87240772026391	1.83071564197921	4.43076489618924e-05	27	Per1
ENSMUSG00000020893	ENSMUSE00000662073	0.808626958380098	1.75154367011683	8.48282426868164e-05	27	Per1
ENSMUSG00000020893	ENSMUSE00000651893	0.736366465259336	1.66597466951015	7.2115123711349e-05	27	Per1
ENSMUSG00000020893	ENSMUSE00000651894	0.736366465259336	1.66597466951015	7.2115123711349e-05	27	Per1
ENSMUSG00000003526	ENSMUSE00000273465	1.08488954537787	2.12121307366788	5.99516296694427e-05	14	Prodh
ENSMUSG00000003526	ENSMUSE00000129954	1.01327682455429	2.01849053881952	2.07611875297088e-05	14	Prodh
ENSMUSG00000003526	ENSMUSE00000273519	0.958783149901704	1.94366980287418	4.56097280989115e-05	14	Prodh
ENSMUSG00000003526	ENSMUSE00000129952	0.819809534342988	1.76517293777223	4.33598320139742e-05	14	Prodh
ENSMUSG00000003526	ENSMUSE00000273488	0.808970087722708	1.75196030529480	8.1242236429972e-07	14	Prodh
ENSMUSG00000003526	ENSMUSE00000391738	0.711477456364429	1.63748019354809	2.49036217222634e-05	14	Prodh
ENSMUSG00000003526	ENSMUSE00000357303	0.535054917573047	1.44899731098009	2.65649819043367e-05	14	Prodh
ENSMUSG00000031980	ENSMUSE00000449291	1.08285713660218	2.11822690079734	3.03521428398395e-06	4	Agt
ENSMUSG00000031980	ENSMUSE00000215418	1.06372025285506	2.09031483663708	1.56414122309279e-05	4	Agt
ENSMUSG00000031980	ENSMUSE00000215419	1.04267954373547	2.06005027113593	8.49354041676058e-07	4	Agt
ENSMUSG00000031980	ENSMUSE00000385357	0.85315993236755	1.80645326659713	5.33277661303941e-05	4	Agt
ENSMUSG00000027326	ENSMUSE00000384970	-1.07505834737732	-2.10680727646771	7.46206424892817e-05	27	Casc5
ENSMUSG00000028631	ENSMUSE00000180764	-1.07363710087848	-2.1047328130665	8.47359767171775e-06	13	Kcnq4
ENSMUSG00000028631	ENSMUSE00000180760	-0.878437301871374	-1.83838292314214	2.27972069294132e-05	13	Kcnq4
ENSMUSG00000028631	ENSMUSE00000180759	-0.776511934214267	-1.71298430647341	8.74989567177454e-05	13	Kcnq4
ENSMUSG00000028631	ENSMUSE00000180766	-0.711826258279662	-1.63787613673883	3.4546965896673e-05	13	Kcnq4
ENSMUSG00000028631	ENSMUSE00000180762	-0.659908445398762	-1.57998235357936	5.80043404817376e-06	13	Kcnq4
ENSMUSG00000024175	ENSMUSE00000139135	1.07078591622371	2.10057735692957	2.52569811972158e-05	6	Tekt4
ENSMUSG00000024175	ENSMUSE00000139126	0.921898812459446	1.89460725284303	2.3698614323861e-05	6	Tekt4
ENSMUSG00000027171	ENSMUSE00000166535	1.06965457106471	2.09893075359592	1.41081230872771e-05	6	Prrg4
ENSMUSG00000021998	ENSMUSE00000122818	-1.06865487653823	-2.09747683387993	4.02207143728352e-06	11	Lcp1
ENSMUSG00000021998	ENSMUSE00000364558	-0.8492322318057	-1.8015419320412	1.02035604953483e-05	11	Lcp1
ENSMUSG00000039323	ENSMUSE00000473616	-1.06406210742288	-2.09081020698479	5.511900740184e-07	7	Igfbp2
ENSMUSG00000039323	ENSMUSE00000707139	-0.98520761892294	-1.97959817723865	7.25143822626415e-05	7	Igfbp2
ENSMUSG00000039323	ENSMUSE00000468913	-0.970810777589965	-1.95994174986408	3.70708257381893e-05	7	Igfbp2
ENSMUSG00000039323	ENSMUSE00000260709	-0.965192823175074	-1.95232444172662	1.49456828238868e-05	7	Igfbp2
ENSMUSG00000039323	ENSMUSE00000481658	-0.681685139056307	-1.60401222689296	2.05481432007051e-05	7	Igfbp2
ENSMUSG00000029359	ENSMUSE00000290958	-1.05978355101120	-2.08461874077194	4.02566254423394e-07	8	Tesc
ENSMUSG00000029359	ENSMUSE00000188187	-0.961300691927028	-1.94706452053985	4.51642092016135e-07	8	Tesc
ENSMUSG00000029359	ENSMUSE00000188183	-0.793986438693053	-1.73385882871155	2.76778425079738e-07	8	Tesc
ENSMUSG00000029359	ENSMUSE00000188186	-0.710246862465922	-1.63608404681502	1.73063699160606e-05	8	Tesc
ENSMUSG00000029359	ENSMUSE00000348947	-0.700768569173926	-1.62537044823891	3.23326063544136e-07	8	Tesc
ENSMUSG00000030666	ENSMUSE00000201827	-1.04872084553297	-2.06869484192795	1.26461357894382e-07	4	Calcb
ENSMUSG00000030666	ENSMUSE00000300657	-0.89333389492639	-1.85746354312556	3.76764950919653e-05	4	Calcb
ENSMUSG00000029499	ENSMUSE00000189559	1.04695978148359	2.0661711751858	4.70063024901307e-07	5	Pxmp2
ENSMUSG00000029499	ENSMUSE00000189561	0.966520571949603	1.95412204240416	4.88337301978783e-06	5	Pxmp2
ENSMUSG00000029499	ENSMUSE00000189558	0.79001605143893	1.72909370042189	2.63917785914823e-06	5	Pxmp2
ENSMUSG00000029499	ENSMUSE00000189560	0.7861575278567	1.72447537520409	1.6973328045353e-05	5	Pxmp2
ENSMUSG00000029236	ENSMUSE00000187251	-1.04167756486467	-2.05862002415758	4.2822827421499e-08	8	Nmu
ENSMUSG00000029236	ENSMUSE00000187243	-0.919635394044842	-1.89163716791745	1.55298876934913e-05	8	Nmu
ENSMUSG00000038115	ENSMUSE00000241096	1.03227692416926	2.04524960758477	1.97293651075733e-07	51	Tmem16b
ENSMUSG00000038115	ENSMUSE00000690912	1.03227692416926	2.04524960758477	1.97293651075733e-07	51	Tmem16b
ENSMUSG00000038115	ENSMUSE00000241133	0.758293622323181	1.69148879742082	5.77318181501204e-05	51	Tmem16b
ENSMUSG00000038115	ENSMUSE00000690918	0.758293622323181	1.69148879742082	5.77318181501204e-05	51	Tmem16b
ENSMUSG00000038115	ENSMUSE00000241174	0.732071460490889	1.66102232096115	2.95092157606671e-06	51	Tmem16b
ENSMUSG00000038115	ENSMUSE00000690889	0.732071460490889	1.66102232096115	2.95092157606671e-06	51	Tmem16b
ENSMUSG00000045394	ENSMUSE00000539120	1.02187368507231	2.03055440909741	8.77307449922975e-07	8	Tacstd1
ENSMUSG00000045394	ENSMUSE00000392476	0.847838470418634	1.79980233564377	4.05216894907599e-05	8	Tacstd1
ENSMUSG00000005107	ENSMUSE00000446585	1.02154850013120	2.03009677163001	1.98704142187021e-07	16	Slc2a9
ENSMUSG00000005107	ENSMUSE00000653768	1.00734943493866	2.01021447561867	4.57386420213214e-08	16	Slc2a9
ENSMUSG00000005107	ENSMUSE00000185890	0.64755433497239	1.56651038614149	2.04529087310201e-05	16	Slc2a9
ENSMUSG00000005107	ENSMUSE00000387068	0.527581670430186	1.44151082466412	2.60572971499011e-05	16	Slc2a9
ENSMUSG00000031762	ENSMUSE00000212749	1.00937040314801	2.01303241444258	2.26048129807684e-05	1	Mt2
ENSMUSG00000024165	ENSMUSE00000138933	-1.00280082078839	-2.00388653346595	3.81457659777055e-06	3	Hn1l
ENSMUSG00000024165	ENSMUSE00000355165	-0.943569582709414	-1.92328102719677	9.24282253117148e-06	3	Hn1l
ENSMUSG00000020732	ENSMUSE00000108769	-1.00086974252638	-2.00120608267266	4.15658817932491e-06	11	Rab37
ENSMUSG00000020732	ENSMUSE00000108767	-0.92161892895615	-1.89423973381278	7.6641392475043e-05	11	Rab37
ENSMUSG00000020732	ENSMUSE00000108768	-0.841614154110155	-1.79205405378582	5.41313198808921e-05	11	Rab37
ENSMUSG00000030087	ENSMUSE00000346575	0.998792791935277	1.99832715426075	1.52010534885534e-05	4	Klf15
ENSMUSG00000030087	ENSMUSE00000695974	0.998792791935277	1.99832715426075	1.52010534885534e-05	4	Klf15
ENSMUSG00000030087	ENSMUSE00000195038	0.653839599955741	1.57334995461543	9.55852754610139e-05	4	Klf15
ENSMUSG00000059898	ENSMUSE00000520116	0.997611011830044	1.9966908997307	2.24209566900968e-06	17	Dsc3
ENSMUSG00000059898	ENSMUSE00000486060	0.883407075114098	1.84472667595067	2.06155431859416e-05	17	Dsc3
ENSMUSG00000059898	ENSMUSE00000495871	0.768349523329223	1.70332003074835	6.28502574846551e-07	17	Dsc3
ENSMUSG00000059898	ENSMUSE00000490990	0.680898530755701	1.60313790114220	2.79526739340922e-05	17	Dsc3
ENSMUSG00000059898	ENSMUSE00000704374	0.680898530755701	1.60313790114220	2.79526739340922e-05	17	Dsc3
ENSMUSG00000006638	ENSMUSE00000186440	-0.994246434045755	-1.9920397475259	3.48008166583669e-05	7	Abhd1
ENSMUSG00000006638	ENSMUSE00000186445	-0.837045466927427	-1.78638800232318	8.10213930553045e-05	7	Abhd1
ENSMUSG00000079484	ENSMUSE00000662834	0.969587939939567	1.95828119440494	4.12872623516294e-05	22	Phyhd1
ENSMUSG00000020387	ENSMUSE00000104082	0.956626618626846	1.94076658813884	7.71440006997989e-06	16	Phf15
ENSMUSG00000020387	ENSMUSE00000653729	0.615523911407824	1.53211427988202	1.42496054952385e-07	16	Phf15
ENSMUSG00000020387	ENSMUSE00000679000	0.615523911407824	1.53211427988202	1.42496054952385e-07	16	Phf15
ENSMUSG00000020387	ENSMUSE00000678998	0.551894696661966	1.46600974818881	3.73443864198021e-05	16	Phf15
ENSMUSG00000043659	ENSMUSE00000382501	0.945871003931485	1.92635153896643	1.65354533786293e-05	10	Npsr1
ENSMUSG00000043659	ENSMUSE00000405900	0.884412381967625	1.84601257671624	1.08297296189036e-05	10	Npsr1
ENSMUSG00000043659	ENSMUSE00000399855	0.835820114022052	1.78487137799495	9.06045533504044e-06	10	Npsr1
ENSMUSG00000043659	ENSMUSE00000384660	0.820475772780031	1.76598828516916	7.43865796518964e-05	10	Npsr1
ENSMUSG00000043659	ENSMUSE00000336916	0.774125818161487	1.71015349262854	2.57256253291294e-05	10	Npsr1
ENSMUSG00000043659	ENSMUSE00000364874	0.564171686524616	1.47853837283034	5.94075147400223e-05	10	Npsr1
ENSMUSG00000042655	ENSMUSE00000312357	0.915816242859699	1.88663618423244	2.33837905553136e-05	3	A930021C24Rik
ENSMUSG00000030512	ENSMUSE00000199970	0.914846143440336	1.88536799559136	2.24421613516681e-08	9	Snrpa1
ENSMUSG00000030512	ENSMUSE00000199975	0.845525867832629	1.79691961044653	1.00347588252511e-05	9	Snrpa1
ENSMUSG00000030512	ENSMUSE00000199972	0.826722366280664	1.77365125418605	1.26049432048478e-07	9	Snrpa1
ENSMUSG00000030512	ENSMUSE00000199976	0.796451185163088	1.73682354051656	1.30254629269574e-06	9	Snrpa1
ENSMUSG00000030512	ENSMUSE00000199974	0.773665633457304	1.70960808216038	2.17950428017253e-06	9	Snrpa1
ENSMUSG00000030512	ENSMUSE00000199973	0.747593918759674	1.67899032713530	7.87681784562192e-08	9	Snrpa1
ENSMUSG00000030512	ENSMUSE00000199977	0.741249127082005	1.67162255160373	2.38301853398227e-05	9	Snrpa1
ENSMUSG00000030512	ENSMUSE00000264155	0.605178634034396	1.52116709199919	2.18547048590479e-05	9	Snrpa1
ENSMUSG00000037370	ENSMUSE00000280922	-0.912706560491566	-1.88257398067543	4.4890521475454e-05	28	Enpp1
ENSMUSG00000037370	ENSMUSE00000280767	-0.773917172430457	-1.70990618435132	4.04052749575089e-05	28	Enpp1
ENSMUSG00000032349	ENSMUSE00000272620	-0.91103988726812	-1.88040039313472	2.08643689079266e-05	7	Elovl5
ENSMUSG00000032349	ENSMUSE00000272601	-0.689170043540437	-1.61235569241395	9.034576288257e-05	7	Elovl5
ENSMUSG00000032349	ENSMUSE00000218961	-0.528592954802743	-1.44252163316919	4.44667195379615e-05	7	Elovl5
ENSMUSG00000044447	ENSMUSE00000123250	-0.90954448723483	-1.87845230716001	5.19477658099678e-06	50	Dock5
ENSMUSG00000044447	ENSMUSE00000266057	-0.767309272215088	-1.70209229941337	1.06117910109248e-05	50	Dock5
ENSMUSG00000044447	ENSMUSE00000265929	-0.719716461178954	-1.64685833884948	1.43771019339791e-05	50	Dock5
ENSMUSG00000044447	ENSMUSE00000123240	-0.709370803878113	-1.63509085674462	7.21144394030798e-05	50	Dock5
ENSMUSG00000044447	ENSMUSE00000265922	-0.645910155849745	-1.56472611677651	1.26856601357930e-05	50	Dock5
ENSMUSG00000044447	ENSMUSE00000647775	-0.644931866563525	-1.56366543806854	9.83957032953709e-05	50	Dock5
ENSMUSG00000044447	ENSMUSE00000458178	-0.509390411632417	-1.42344861242285	6.31892685984828e-05	50	Dock5
ENSMUSG00000021948	ENSMUSE00000562915	0.900511629371536	1.8667278717264	2.13901978280975e-07	29	Prkcd
ENSMUSG00000021948	ENSMUSE00000690784	0.871225892948924	1.82921656993191	8.18228591596313e-07	29	Prkcd
ENSMUSG00000021948	ENSMUSE00000690785	0.871225892948924	1.82921656993191	8.18228591596313e-07	29	Prkcd
ENSMUSG00000021948	ENSMUSE00000122362	0.863348369891919	1.81925574917847	8.82794276249628e-07	29	Prkcd
ENSMUSG00000021948	ENSMUSE00000361748	0.836823525410608	1.786113208859	1.04114682114747e-06	29	Prkcd
ENSMUSG00000021948	ENSMUSE00000242270	0.78057100073839	1.71781062641012	2.27563332373137e-05	29	Prkcd
ENSMUSG00000021948	ENSMUSE00000393493	0.754120899698522	1.68660355412357	5.41216140784093e-06	29	Prkcd
ENSMUSG00000021948	ENSMUSE00000690788	0.754120899698522	1.68660355412357	5.41216140784093e-06	29	Prkcd
ENSMUSG00000021948	ENSMUSE00000690790	0.754120899698522	1.68660355412357	5.41216140784093e-06	29	Prkcd
ENSMUSG00000021948	ENSMUSE00000122412	0.727236150374723	1.65546458795627	3.04092331658603e-05	29	Prkcd
ENSMUSG00000021948	ENSMUSE00000690780	0.727236150374723	1.65546458795627	3.04092331658603e-05	29	Prkcd
ENSMUSG00000021948	ENSMUSE00000242298	0.711343712755784	1.63732839961169	5.6893528249859e-05	29	Prkcd
ENSMUSG00000021948	ENSMUSE00000562921	0.705954292708164	1.63122330563756	1.53715279913142e-05	29	Prkcd
ENSMUSG00000021948	ENSMUSE00000122365	0.705391383856815	1.63058696122821	2.16185186776912e-05	29	Prkcd
ENSMUSG00000021948	ENSMUSE00000242250	0.69898274558313	1.62335974669873	4.33891299857325e-06	29	Prkcd
ENSMUSG00000021948	ENSMUSE00000242294	0.695392123396147	1.61932450443429	4.18367038642591e-05	29	Prkcd
ENSMUSG00000021948	ENSMUSE00000690812	0.661032427167425	1.5812137734337	3.75879581444637e-05	29	Prkcd
ENSMUSG00000021948	ENSMUSE00000562912	0.611040229222696	1.52736008745514	7.35449986962034e-05	29	Prkcd
ENSMUSG00000021948	ENSMUSE00000242286	0.574391476156956	1.48904925475174	5.52026960885722e-05	29	Prkcd
ENSMUSG00000018819	ENSMUSE00000206408	0.89993746990933	1.86598510475690	2.23391053411028e-05	19	Lsp1
ENSMUSG00000018819	ENSMUSE00000668056	0.89993746990933	1.86598510475690	2.23391053411028e-05	19	Lsp1
ENSMUSG00000027931	ENSMUSE00000174409	0.899655694822586	1.86562069179579	7.75338739662386e-06	22	Npr1
ENSMUSG00000027931	ENSMUSE00000174405	0.670483089977867	1.59160583141128	1.51028887158068e-05	22	Npr1
ENSMUSG00000032327	ENSMUSE00000218744	-0.899593749320316	-1.86554058870643	4.62758356113695e-06	18	Stra6
ENSMUSG00000032327	ENSMUSE00000218748	-0.679271808492604	-1.60133128897783	4.89836162476861e-05	18	Stra6
ENSMUSG00000014361	ENSMUSE00000169024	0.896223451299218	1.86118756244488	4.4864626208629e-05	19	Mertk
ENSMUSG00000014361	ENSMUSE00000169019	0.746182546239475	1.67734859273962	3.80562700887946e-06	19	Mertk
ENSMUSG00000072812	ENSMUSE00000651941	-0.891662843843794	-1.85531331770603	1.50507469519259e-08	1	Ahnak2
ENSMUSG00000037010	ENSMUSE00000321528	-0.883642346193938	-1.84502753386962	6.18668736927221e-05	3	Apln
ENSMUSG00000045193	ENSMUSE00000339577	0.879946783651	1.84030741701555	3.49045724355657e-09	8	Cirbp
ENSMUSG00000045193	ENSMUSE00000406305	0.878243039993241	1.83813539773563	8.4114528692697e-08	8	Cirbp
ENSMUSG00000045193	ENSMUSE00000665969	0.87428043983876	1.83309358260267	5.82124950371875e-07	8	Cirbp
ENSMUSG00000045193	ENSMUSE00000574905	0.72347105620988	1.65114984807725	2.41805961499652e-06	8	Cirbp
ENSMUSG00000022309	ENSMUSE00000125428	0.87965979850023	1.83994137404709	1.37708407094792e-05	9	Angpt1
ENSMUSG00000021223	ENSMUSE00000115745	0.879267703407835	1.83944138344877	7.49131808967255e-07	27	Papln
ENSMUSG00000025407	ENSMUSE00000573365	0.87477968702129	1.83372803766510	2.93104340037160e-05	13	Gli1
ENSMUSG00000025407	ENSMUSE00000277951	0.75307519293114	1.68538149841025	9.7947049122991e-05	13	Gli1
ENSMUSG00000026479	ENSMUSE00000159571	0.873603388536313	1.83223352057527	6.42652302462756e-06	28	Lamc2
ENSMUSG00000061740	ENSMUSE00000519227	0.87216607117381	1.83040902574447	4.91243277111785e-05	8	Cyp2d22
ENSMUSG00000061740	ENSMUSE00000127084	0.785284914758285	1.72343264284497	5.53007996254174e-05	8	Cyp2d22
ENSMUSG00000061740	ENSMUSE00000335843	0.644638926627896	1.56334796726683	7.87817991347948e-05	8	Cyp2d22
ENSMUSG00000062393	ENSMUSE00000482236	-0.865751218489747	-1.82228829477169	1.10105098246028e-05	28	Dgkk
ENSMUSG00000062393	ENSMUSE00000469256	-0.859097783973437	-1.81390359770135	6.88801323937372e-05	28	Dgkk
ENSMUSG00000062393	ENSMUSE00000485437	-0.853808869027915	-1.80726600761699	8.08322205239922e-05	28	Dgkk
ENSMUSG00000025006	ENSMUSE00000619344	0.863251057330541	1.81913304100997	7.00223608894776e-06	35	Sorbs1
ENSMUSG00000025006	ENSMUSE00000619336	0.737675771104955	1.66748729720204	7.0474498484781e-06	35	Sorbs1
ENSMUSG00000025006	ENSMUSE00000619338	0.690095554673284	1.61339037532005	4.54958626021793e-05	35	Sorbs1
ENSMUSG00000025006	ENSMUSE00000619342	0.661471194439583	1.58169474158400	2.46074503106183e-06	35	Sorbs1
ENSMUSG00000025006	ENSMUSE00000619343	0.655410144003839	1.57506366459645	3.9714467676599e-05	35	Sorbs1
ENSMUSG00000025006	ENSMUSE00000619340	0.613972386551503	1.53046747611327	6.27607639988885e-05	35	Sorbs1
ENSMUSG00000025006	ENSMUSE00000619345	0.57180803900233	1.48638519698421	3.05608717230865e-05	35	Sorbs1
ENSMUSG00000025006	ENSMUSE00000386276	0.560530989646068	1.47481192780559	8.11374861716777e-05	35	Sorbs1
ENSMUSG00000027525	ENSMUSE00000661166	0.852931257929418	1.80616695733746	3.03144200109181e-05	20	Phactr3
ENSMUSG00000022899	ENSMUSE00000131758	0.852780927114745	1.80597876205266	7.909952069048e-05	19	Slc15a2
ENSMUSG00000022899	ENSMUSE00000131757	0.773401135088284	1.70929467767237	7.27951102580456e-05	19	Slc15a2
ENSMUSG00000022899	ENSMUSE00000131745	0.650539649509335	1.5697552632044	7.58162745892078e-05	19	Slc15a2
ENSMUSG00000018339	ENSMUSE00000660041	0.85026458180859	1.80283152363303	7.1897583183097e-08	4	Gpx3
ENSMUSG00000018339	ENSMUSE00000660040	0.764998985672683	1.69936880348786	1.35961964124669e-05	4	Gpx3
ENSMUSG00000018339	ENSMUSE00000660039	0.67801460547482	1.5999364539301	7.33705836530897e-06	4	Gpx3
ENSMUSG00000024190	ENSMUSE00000251432	0.844321505802542	1.79542016764884	8.61599150631378e-05	4	Dusp1
ENSMUSG00000033060	ENSMUSE00000685418	-0.839533785208959	-1.78947177082162	3.3788239357514e-06	33	Lmo7
ENSMUSG00000033060	ENSMUSE00000553280	-0.632796048827659	-1.55056719633663	7.8684497740425e-05	33	Lmo7
ENSMUSG00000030880	ENSMUSE00000204619	0.836260704683168	1.78541655055811	8.68075073216697e-05	20	Polr3e
ENSMUSG00000030880	ENSMUSE00000401525	0.783299576683365	1.72106260403236	1.07504764937170e-05	20	Polr3e
ENSMUSG00000017697	ENSMUSE00000171578	0.835449778272576	1.7844132653451	2.20455718059765e-05	12	Ada
ENSMUSG00000022769	ENSMUSE00000621206	-0.834121402767565	-1.78277100563728	2.5087554953829e-05	3	Sdf2l1
ENSMUSG00000048000	ENSMUSE00000453040	-0.833908818042633	-1.78250832922131	2.56836736862361e-05	40	Gigyf2
ENSMUSG00000041771	ENSMUSE00000260574	0.829318252639706	1.77684551332563	2.13274293078246e-07	16	Slc24a4
ENSMUSG00000041771	ENSMUSE00000260568	0.678318277416337	1.60027325896015	1.66309478346022e-05	16	Slc24a4
ENSMUSG00000041771	ENSMUSE00000530090	0.660433751650854	1.58055775288847	9.7953881456949e-05	16	Slc24a4
ENSMUSG00000041771	ENSMUSE00000530092	0.623845876272125	1.54097758462908	2.88306206422291e-05	16	Slc24a4
ENSMUSG00000010651	ENSMUSE00000352269	0.823596134445025	1.76981202168966	2.14307423554944e-05	3	Acaa1b
ENSMUSG00000062960	ENSMUSE00000598250	-0.823140697958184	-1.76925340761435	8.36336686721575e-05	31	Kdr
ENSMUSG00000062960	ENSMUSE00000489419	-0.734507424337849	-1.66382929547079	8.54240053735117e-05	31	Kdr
ENSMUSG00000062960	ENSMUSE00000512579	-0.715470548222373	-1.64201868975065	4.33602273024362e-05	31	Kdr
ENSMUSG00000062960	ENSMUSE00000598247	-0.703547141556466	-1.62850386252440	1.75139003914891e-05	31	Kdr
ENSMUSG00000062960	ENSMUSE00000485304	-0.684777656446813	-1.60745422668238	6.45764282173017e-05	31	Kdr
ENSMUSG00000066842	ENSMUSE00000689544	-0.812990296006316	-1.75684911935002	1.81560336819127e-05	109	Hmcn1
ENSMUSG00000026831	ENSMUSE00000341091	0.812126505889739	1.75579754944131	3.38287327619501e-06	7	1700007K13Rik
ENSMUSG00000026831	ENSMUSE00000604756	0.812126505889739	1.75579754944131	3.38287327619501e-06	7	1700007K13Rik
ENSMUSG00000026831	ENSMUSE00000163265	0.570501732450781	1.48503993975786	8.68643168824495e-05	7	1700007K13Rik
ENSMUSG00000028148	ENSMUSE00000176756	0.810247208223152	1.75351188410307	1.43423708505862e-06	6	Them5
ENSMUSG00000028148	ENSMUSE00000176754	0.550283349577177	1.46437327495054	6.91019328021016e-05	6	Them5
ENSMUSG00000005968	ENSMUSE00000176641	0.806584075160299	1.74906520663848	6.34342529604809e-07	9	Tuft1
ENSMUSG00000005968	ENSMUSE00000176621	0.482555841912263	1.39721674880300	7.91377323403942e-05	9	Tuft1
ENSMUSG00000025400	ENSMUSE00000476023	-0.80182429253234	-1.74330414715217	9.4971614361268e-05	8	Tac2
ENSMUSG00000031780	ENSMUSE00000212915	0.793806389586366	1.73364245571165	5.15302062222084e-06	3	Ccl17
ENSMUSG00000031780	ENSMUSE00000212916	0.533409017356359	1.44734516341805	5.958694883354e-05	3	Ccl17
ENSMUSG00000031765	ENSMUSE00000496466	0.791695248325697	1.73110741715466	5.2726995797268e-06	4	Mt1
ENSMUSG00000031765	ENSMUSE00000467262	0.722541221197993	1.65008600420010	1.53536162384936e-05	4	Mt1
ENSMUSG00000031765	ENSMUSE00000361799	0.694991197710499	1.61887455585425	1.27667476578087e-05	4	Mt1
ENSMUSG00000025912	ENSMUSE00000154129	0.791113154266883	1.73040909626476	6.00903351161639e-05	15	Mybl1
ENSMUSG00000025912	ENSMUSE00000553752	0.762495342965635	1.69642228837996	8.90420334490032e-05	15	Mybl1
ENSMUSG00000043850	ENSMUSE00000341721	-0.788537915437949	-1.72732303738403	6.28915982243271e-06	4	Clrn1
ENSMUSG00000040133	ENSMUSE00000294634	-0.787254013676634	-1.72578651960862	2.13255848200712e-06	3	Gpr176
ENSMUSG00000040133	ENSMUSE00000341900	-0.726939775513219	-1.65512453847853	6.28232591641446e-06	3	Gpr176
ENSMUSG00000049281	ENSMUSE00000368431	0.784789698130891	1.72284116230829	7.2473365459189e-08	9	Scn3b
ENSMUSG00000049281	ENSMUSE00000152019	0.74602136022884	1.67716120038181	3.87403503001833e-08	9	Scn3b
ENSMUSG00000049281	ENSMUSE00000152015	0.720164777743049	1.64737017855105	6.88069594193363e-07	9	Scn3b
ENSMUSG00000049281	ENSMUSE00000392715	0.564753287304331	1.47913454347008	9.29449179686856e-05	9	Scn3b
ENSMUSG00000049281	ENSMUSE00000707277	0.564753287304331	1.47913454347008	9.29449179686856e-05	9	Scn3b
ENSMUSG00000049281	ENSMUSE00000272936	0.554804367930576	1.46896942484846	2.64661682753057e-05	9	Scn3b
ENSMUSG00000032278	ENSMUSE00000697652	0.784444132241657	1.72242854299168	5.0389200070161e-06	10	Paqr5
ENSMUSG00000024697	ENSMUSE00000144453	-0.780278348788333	-1.71746220236332	1.74455411230824e-06	7	Gna14
ENSMUSG00000024697	ENSMUSE00000547531	-0.606118451396393	-1.522158351381	9.46561437896013e-05	7	Gna14
ENSMUSG00000017002	ENSMUSE00000171649	-0.776932494963797	-1.71348373217168	7.76452017600938e-05	4	Slpi
ENSMUSG00000037188	ENSMUSE00000402499	0.775997160642066	1.71237319897998	2.06906951174614e-05	16	Grhl3
ENSMUSG00000037188	ENSMUSE00000409814	0.727189649729843	1.65541123022775	3.17844679525008e-06	16	Grhl3
ENSMUSG00000037188	ENSMUSE00000630968	0.679705033970302	1.60181222338480	6.45165241559396e-07	16	Grhl3
ENSMUSG00000024066	ENSMUSE00000230431	0.774155637953683	1.71018884101982	9.08250325629524e-05	36	Xdh
ENSMUSG00000024066	ENSMUSE00000230377	0.548573068647674	1.46263832356123	7.11902628987991e-05	36	Xdh
ENSMUSG00000021919	ENSMUSE00000493381	-0.773003544499301	-1.70882368011434	1.03689562505630e-06	16	Chat
ENSMUSG00000021919	ENSMUSE00000227065	-0.655163959103927	-1.57479491493166	4.62624892012810e-05	16	Chat
ENSMUSG00000001864	ENSMUSE00000163411	-0.771628407402122	-1.70719565256165	7.24624529781624e-05	6	2810003C17Rik
ENSMUSG00000024558	ENSMUSE00000350872	0.7644760012926	1.69875288519086	1.29859057885618e-06	7	Mapk4
ENSMUSG00000024558	ENSMUSE00000143298	0.718667890515887	1.64566181436219	5.97648793963807e-05	7	Mapk4
ENSMUSG00000024558	ENSMUSE00000572171	0.710355199072902	1.63620691023699	3.08923316604069e-05	7	Mapk4
ENSMUSG00000051048	ENSMUSE00000387616	-0.764195348241922	-1.69842245235782	5.44818344084682e-05	16	P4ha3
ENSMUSG00000051048	ENSMUSE00000379799	-0.746138143622109	-1.67729696885549	4.47923235675436e-06	16	P4ha3
ENSMUSG00000051048	ENSMUSE00000390478	-0.740404754383895	-1.67064447970687	1.99043631816475e-05	16	P4ha3
ENSMUSG00000051048	ENSMUSE00000449647	-0.652105429799623	-1.57145986886227	4.29343178190183e-05	16	P4ha3
ENSMUSG00000051048	ENSMUSE00000474068	-0.652105429799623	-1.57145986886227	4.29343178190183e-05	16	P4ha3
ENSMUSG00000021668	ENSMUSE00000680330	0.763585856291704	1.69770507539989	4.84693277452698e-06	18	Polk
ENSMUSG00000021668	ENSMUSE00000119840	0.737621072860475	1.66742407739726	2.7728030831235e-05	18	Polk
ENSMUSG00000021668	ENSMUSE00000119847	0.666349232369085	1.58705181661911	3.18649677980588e-05	18	Polk
ENSMUSG00000021668	ENSMUSE00000339232	0.635878179765302	1.55388332312712	1.09614268566068e-06	18	Polk
ENSMUSG00000021668	ENSMUSE00000119838	0.635294602367603	1.55325489661963	5.98558890003663e-05	18	Polk
ENSMUSG00000021668	ENSMUSE00000680347	0.595244205125175	1.51072828503988	4.05372636494816e-05	18	Polk
ENSMUSG00000021668	ENSMUSE00000299300	0.581242204109491	1.49613691337594	4.18222430840919e-05	18	Polk
ENSMUSG00000019916	ENSMUSE00000643358	-0.763574802683417	-1.69769206801131	1.09113732380747e-05	16	P4ha1
ENSMUSG00000019916	ENSMUSE00000099087	-0.752032168071781	-1.68416345894157	3.18917921121439e-05	16	P4ha1
ENSMUSG00000019916	ENSMUSE00000099089	-0.740023701173209	-1.67020327740119	9.0442492766216e-05	16	P4ha1
ENSMUSG00000019916	ENSMUSE00000099092	-0.694782185135462	-1.61864003600037	7.0152535958779e-05	16	P4ha1
ENSMUSG00000019916	ENSMUSE00000099090	-0.656809502005413	-1.57659215617652	7.78086534470315e-06	16	P4ha1
ENSMUSG00000019916	ENSMUSE00000497469	-0.646215824818001	-1.56505767602920	9.14068133871927e-06	16	P4ha1
ENSMUSG00000019916	ENSMUSE00000099082	-0.60539566954318	-1.52139594986514	7.23843369841099e-05	16	P4ha1
ENSMUSG00000019916	ENSMUSE00000099096	-0.567090858294557	-1.48153309932675	4.93776490951646e-05	16	P4ha1
ENSMUSG00000002870	ENSMUSE00000194964	-0.759190229913501	-1.69254035233640	7.8473575469708e-05	15	Mcm2
ENSMUSG00000028211	ENSMUSE00000177273	0.755298120527732	1.68798036285444	2.96487183928777e-06	3	Trp53inp1
ENSMUSG00000028211	ENSMUSE00000244921	0.618365113474009	1.53513455466727	4.21422154187850e-05	3	Trp53inp1
ENSMUSG00000057246	ENSMUSE00000608447	0.754498424577704	1.68704496280849	4.5309834135509e-05	25	BC051142
ENSMUSG00000057246	ENSMUSE00000657609	0.754498424577704	1.68704496280849	4.5309834135509e-05	25	BC051142
ENSMUSG00000020108	ENSMUSE00000100706	0.754210782406659	1.68670863608003	1.41873574365572e-05	3	Ddit4
ENSMUSG00000020108	ENSMUSE00000100705	0.735309105878288	1.66475411455290	4.97771115565507e-05	3	Ddit4
ENSMUSG00000027199	ENSMUSE00000166827	-0.750310288851184	-1.68215458241778	7.76459632744856e-05	8	Gatm
ENSMUSG00000020963	ENSMUSE00000113566	0.748483925046587	1.68002642480235	1.95028202504477e-05	11	Tshr
ENSMUSG00000020963	ENSMUSE00000355447	0.636124468850039	1.55414861631735	1.06363912737269e-06	11	Tshr
ENSMUSG00000020963	ENSMUSE00000113568	0.627146291834677	1.54450687397832	3.82254564858678e-05	11	Tshr
ENSMUSG00000020963	ENSMUSE00000113584	0.618356049511365	1.53512490996888	9.8633579777336e-05	11	Tshr
ENSMUSG00000020592	ENSMUSE00000397597	0.748344209586147	1.67986373324703	1.40148419802784e-05	4	Sdc1
ENSMUSG00000023945	ENSMUSE00000136564	-0.746567968313075	-1.67779676336337	5.8383249698406e-06	11	Slc5a7
ENSMUSG00000023945	ENSMUSE00000319802	-0.702506618966634	-1.62732975150950	6.4075865164504e-05	11	Slc5a7
ENSMUSG00000023945	ENSMUSE00000136552	-0.646536021340487	-1.56540506867009	2.11568472957561e-05	11	Slc5a7
ENSMUSG00000023945	ENSMUSE00000136556	-0.59420117272384	-1.50963646103429	9.86723201494768e-05	11	Slc5a7
ENSMUSG00000020423	ENSMUSE00000496991	0.743550953700295	1.67429176192792	5.07898600789113e-06	2	Btg2
ENSMUSG00000031773	ENSMUSE00000606332	0.742768884391515	1.67338439251241	7.7110458611695e-05	27	Nlrc5
ENSMUSG00000035745	ENSMUSE00000574935	-0.742137234715602	-1.67265190135976	8.92069840088886e-06	9	Grin3b
ENSMUSG00000035745	ENSMUSE00000574936	-0.657556568406403	-1.57740876952891	1.02359529779169e-05	9	Grin3b
ENSMUSG00000021559	ENSMUSE00000326727	0.734124671910152	1.66338793384257	2.26286206042774e-06	27	Dapk1
ENSMUSG00000021559	ENSMUSE00000365376	0.690990604088044	1.61439163484636	1.50611562412712e-06	27	Dapk1
ENSMUSG00000021559	ENSMUSE00000326791	0.660246045626898	1.58035212321371	2.82554497287737e-06	27	Dapk1
ENSMUSG00000021559	ENSMUSE00000326706	0.605353994676863	1.52135200221490	5.76879920462176e-06	27	Dapk1
ENSMUSG00000021559	ENSMUSE00000385321	0.601053390715435	1.51682367837593	7.6394689937862e-06	27	Dapk1
ENSMUSG00000021559	ENSMUSE00000326681	0.579457766725127	1.49428751890222	1.22853790678705e-05	27	Dapk1
ENSMUSG00000021559	ENSMUSE00000326770	0.576631857320837	1.49136341639988	2.93217354528012e-06	27	Dapk1
ENSMUSG00000021559	ENSMUSE00000118976	0.569890177162487	1.48441056796317	1.91634210780535e-05	27	Dapk1
ENSMUSG00000021559	ENSMUSE00000326693	0.55432245097979	1.46847881316523	3.35672801465936e-05	27	Dapk1
ENSMUSG00000021559	ENSMUSE00000570720	0.550697888729732	1.46479410351098	7.59534267020469e-05	27	Dapk1
ENSMUSG00000021559	ENSMUSE00000395383	0.545225432494665	1.45924834550546	6.50195847656827e-05	27	Dapk1
ENSMUSG00000021559	ENSMUSE00000326673	0.522900818360049	1.43684139393207	4.18197938725084e-05	27	Dapk1
ENSMUSG00000021559	ENSMUSE00000326699	0.454609747580138	1.37041205513631	2.67557023495379e-05	27	Dapk1
ENSMUSG00000024486	ENSMUSE00000279637	-0.733525037029992	-1.66269671487928	1.02067849564552e-06	6	Hbegf
ENSMUSG00000024486	ENSMUSE00000142846	-0.717259184684168	-1.64405570781900	2.30619708153218e-07	6	Hbegf
ENSMUSG00000024486	ENSMUSE00000509992	-0.700037169033625	-1.62454664636094	1.05072907619934e-07	6	Hbegf
ENSMUSG00000024486	ENSMUSE00000142848	-0.635544224601996	-1.55352367171904	4.57709900281683e-05	6	Hbegf
ENSMUSG00000029657	ENSMUSE00000191174	-0.732970079310029	-1.66205725269003	4.38944731901236e-05	22	Hsph1
ENSMUSG00000029657	ENSMUSE00000191161	-0.566428925987019	-1.48085350339352	5.50086837667818e-05	22	Hsph1
ENSMUSG00000052688	ENSMUSE00000456142	-0.732747841805465	-1.66180124362528	4.58778123055418e-05	6	5430435G22Rik
ENSMUSG00000002249	ENSMUSE00000139928	0.731159558296185	1.65997274967032	4.53804459985976e-05	11	Tead3
ENSMUSG00000025597	ENSMUSE00000373697	-0.728623307837697	-1.6570570897263	3.16027639118538e-05	12	Klhl4
ENSMUSG00000025597	ENSMUSE00000295928	-0.676489174413411	-1.59824565797505	9.8696069835096e-05	12	Klhl4
ENSMUSG00000025597	ENSMUSE00000152007	-0.66272547743596	-1.58307046924262	6.84122136888002e-05	12	Klhl4
ENSMUSG00000035486	ENSMUSE00000309165	0.726223066357614	1.65430250175436	1.76953001292834e-05	17	6330514A18Rik
ENSMUSG00000002486	ENSMUSE00000650807	0.726211615530593	1.65428937142808	9.80110113451602e-06	18	Tchp
ENSMUSG00000006342	ENSMUSE00000101656	-0.72520123840853	-1.65313121192134	2.76264474757982e-05	15	Susd2
ENSMUSG00000006342	ENSMUSE00000101637	-0.72049336052071	-1.64774542009578	1.71198962147605e-05	15	Susd2
ENSMUSG00000006342	ENSMUSE00000101652	-0.677655041109887	-1.59953774981328	3.22804612191474e-05	15	Susd2
ENSMUSG00000006342	ENSMUSE00000101665	-0.654518544991604	-1.57409056126268	4.62400104131105e-07	15	Susd2
ENSMUSG00000006342	ENSMUSE00000101667	-0.651699794001994	-1.57101809097115	3.91935342106329e-05	15	Susd2
ENSMUSG00000006342	ENSMUSE00000101634	-0.625866700724605	-1.54313758870509	7.78701572007375e-05	15	Susd2
ENSMUSG00000006342	ENSMUSE00000101666	-0.563072020500154	-1.47741181533121	8.21897775431027e-06	15	Susd2
ENSMUSG00000006342	ENSMUSE00000225869	-0.524890612012719	-1.43882448136102	5.4049817502443e-05	15	Susd2
ENSMUSG00000027009	ENSMUSE00000662208	-0.723166136434971	-1.65080090736253	2.47867981295983e-05	29	Itga4
ENSMUSG00000027009	ENSMUSE00000706555	-0.577225135488912	-1.49197683453875	5.79637714300567e-05	29	Itga4
ENSMUSG00000025993	ENSMUSE00000294305	-0.7228447579658	-1.65043321164962	1.33612213211725e-05	7	Slc40a1
ENSMUSG00000029253	ENSMUSE00000479806	0.719632987212174	1.64676305480298	4.33899558292985e-06	12	Cenpc1
ENSMUSG00000023484	ENSMUSE00000621058	-0.718687356997568	-1.64568401965214	6.7753344140877e-06	9	Prph1
ENSMUSG00000026879	ENSMUSE00000693953	-0.715096580285016	-1.64159310933001	4.01194639340482e-05	20	Gsn
ENSMUSG00000041319	ENSMUSE00000404201	-0.714140472245547	-1.64050554726454	2.70192187779745e-05	18	Thoc6
ENSMUSG00000040432	ENSMUSE00000313886	0.712936085005071	1.63913659581981	1.01836409621034e-06	1	Ltb4r2
ENSMUSG00000030249	ENSMUSE00000460303	-0.71288912504534	-1.63908324252364	6.01806901007807e-05	41	Abcc9
ENSMUSG00000007476	ENSMUSE00000604428	0.711792036529803	1.63783728561570	2.13130484271388e-05	6	Lrrc8a
ENSMUSG00000007476	ENSMUSE00000696567	0.711792036529803	1.63783728561570	2.13130484271388e-05	6	Lrrc8a
ENSMUSG00000007476	ENSMUSE00000386784	0.688135999150151	1.61120045866128	5.1505292492986e-05	6	Lrrc8a
ENSMUSG00000007476	ENSMUSE00000646167	0.550947461303131	1.46504752093161	2.14322325712873e-05	6	Lrrc8a
ENSMUSG00000007476	ENSMUSE00000705012	0.550947461303131	1.46504752093161	2.14322325712873e-05	6	Lrrc8a
ENSMUSG00000021379	ENSMUSE00000117464	0.707891074856539	1.63341465286970	5.46911197851641e-08	3	Id4
ENSMUSG00000021379	ENSMUSE00000117462	0.588274490092877	1.50344749983444	2.21795375781319e-06	3	Id4
ENSMUSG00000002341	ENSMUSE00000213956	-0.706825872260303	-1.63220907905785	2.62102573821628e-06	15	Ncan
ENSMUSG00000002341	ENSMUSE00000213957	-0.65544748987086	-1.57510443750953	3.92457608843638e-06	15	Ncan
ENSMUSG00000002341	ENSMUSE00000410326	-0.574013409326076	-1.48865909164746	1.39763730716177e-05	15	Ncan
ENSMUSG00000002341	ENSMUSE00000234535	-0.570719600760495	-1.48526421970857	9.54118345532593e-05	15	Ncan
ENSMUSG00000002341	ENSMUSE00000234478	-0.555594989743482	-1.46977466610072	8.37656703078454e-06	15	Ncan
ENSMUSG00000002341	ENSMUSE00000234497	-0.51811574909609	-1.43208363432271	1.96617573320058e-05	15	Ncan
ENSMUSG00000002341	ENSMUSE00000582029	-0.490897957915295	-1.40531929819983	2.55437031948865e-05	15	Ncan
ENSMUSG00000025875	ENSMUSE00000153768	-0.704538304101248	-1.62962306414266	4.53812871831597e-05	10	Tspan17
ENSMUSG00000025875	ENSMUSE00000153763	-0.642411604014831	-1.56093623530871	9.1310890580857e-05	10	Tspan17
ENSMUSG00000042099	ENSMUSE00000303524	0.702409600185078	1.62722032003806	9.93850891515457e-05	10	Kank3
ENSMUSG00000040998	ENSMUSE00000283957	0.696087891574262	1.62010564400466	8.84282052796886e-05	14	Npnt
ENSMUSG00000040998	ENSMUSE00000283934	0.680570984775952	1.60277396991955	2.40657405298877e-05	14	Npnt
ENSMUSG00000040998	ENSMUSE00000283951	0.677812211595648	1.59971201659355	5.82169975287069e-06	14	Npnt
ENSMUSG00000051920	ENSMUSE00000438154	-0.694841637840973	-1.61870674068122	3.34991549726577e-05	6	Rspo2
ENSMUSG00000051920	ENSMUSE00000438139	-0.673112453062184	-1.59450923468808	5.17992882088523e-05	6	Rspo2
ENSMUSG00000028633	ENSMUSE00000180795	-0.686905817412784	-1.60982717843839	3.39275714302516e-05	14	Ctps
ENSMUSG00000028633	ENSMUSE00000180805	-0.635594665585291	-1.55357798855610	2.79184027419152e-05	14	Ctps
ENSMUSG00000030994	ENSMUSE00000205276	0.68667599245652	1.60957074933681	2.84177711861521e-05	8	D7Ertd443e
ENSMUSG00000036928	ENSMUSE00000486620	0.686508885934674	1.60938432449632	3.66804856685367e-05	32	Stag3
ENSMUSG00000003500	ENSMUSE00000191773	-0.68504388190119	-1.60775088308396	1.33014815494514e-05	14	Impdh1
ENSMUSG00000003500	ENSMUSE00000191775	-0.599401834108019	-1.51508825491575	1.63295869908763e-05	14	Impdh1
ENSMUSG00000003500	ENSMUSE00000564375	-0.579839920369292	-1.49468339124064	9.99913823661184e-05	14	Impdh1
ENSMUSG00000003500	ENSMUSE00000191785	-0.57890468722209	-1.49371477041617	2.39304195285978e-06	14	Impdh1
ENSMUSG00000003500	ENSMUSE00000564368	-0.494783390907401	-1.40910917281492	2.35206872938917e-05	14	Impdh1
ENSMUSG00000073424	ENSMUSE00000657718	0.682420415889973	1.60482992820252	9.17433670084296e-05	12	Cyp4f15
ENSMUSG00000025372	ENSMUSE00000150264	0.682115319728713	1.60449058019897	3.49650070937857e-05	20	Baiap2
ENSMUSG00000025372	ENSMUSE00000150272	0.611866555965769	1.52823515804413	2.95849796095088e-05	20	Baiap2
ENSMUSG00000025372	ENSMUSE00000150270	0.590658468498185	1.50593392228958	6.26334570201133e-05	20	Baiap2
ENSMUSG00000025372	ENSMUSE00000150282	0.578515333307107	1.49331170171105	7.4133483211037e-05	20	Baiap2
ENSMUSG00000025372	ENSMUSE00000661045	0.476810781086613	1.39166385402220	3.83268098260647e-05	20	Baiap2
ENSMUSG00000017417	ENSMUSE00000111196	-0.680530031144507	-1.60272847279025	1.18446379628212e-05	17	Plxdc1
ENSMUSG00000028626	ENSMUSE00000180719	0.677176220828698	1.59900696263333	7.09993069592999e-05	26	Col9a2
ENSMUSG00000028626	ENSMUSE00000180724	0.636076559907902	1.55409700708758	6.01318014735319e-05	26	Col9a2
ENSMUSG00000047810	ENSMUSE00000551128	0.676181242620553	1.59790456154243	6.94936932937824e-06	26	Ccdc88b
ENSMUSG00000030168	ENSMUSE00000500805	0.669910956704174	1.59097476934257	4.34025623074477e-05	7	Adipor2
ENSMUSG00000061524	ENSMUSE00000551739	0.666343097852457	1.58704506829407	4.56275713325904e-05	4	Zic2
ENSMUSG00000029026	ENSMUSE00000184688	0.665265685385512	1.58586029689710	5.10661685951635e-05	31	Trp73
ENSMUSG00000029026	ENSMUSE00000666971	0.665265685385512	1.58586029689710	5.10661685951635e-05	31	Trp73
ENSMUSG00000021134	ENSMUSE00000683634	0.664337538557459	1.58484037391081	2.01002693686358e-05	2	Sfrs5
ENSMUSG00000041700	ENSMUSE00000437842	0.657031414117557	1.57683468269429	2.72614731238835e-07	4	Lhfpl1
ENSMUSG00000030669	ENSMUSE00000201839	-0.655373829318485	-1.57502401850361	3.48713878960351e-05	7	Calca
ENSMUSG00000030669	ENSMUSE00000201833	-0.506594359879435	-1.42069253330645	2.59788312260238e-05	7	Calca
ENSMUSG00000015013	ENSMUSE00000295747	-0.655102792412844	-1.57472814894896	4.28888392791313e-05	5	Trappc2l
ENSMUSG00000021143	ENSMUSE00000651924	-0.65149843572558	-1.57079883782942	6.05278503985245e-05	23	Pacs2
ENSMUSG00000021143	ENSMUSE00000651902	-0.634676056364735	-1.55258909154630	7.0751412257142e-05	23	Pacs2
ENSMUSG00000021143	ENSMUSE00000651901	-0.595298276427979	-1.51078490724697	1.37230633842267e-05	23	Pacs2
ENSMUSG00000021143	ENSMUSE00000651910	-0.591504448967684	-1.50681724430190	8.1270627327473e-06	23	Pacs2
ENSMUSG00000021143	ENSMUSE00000651923	-0.586295215836315	-1.50138629179407	3.84891829712855e-05	23	Pacs2
ENSMUSG00000021143	ENSMUSE00000651913	-0.558575286280854	-1.47281404156438	4.18341964343737e-05	23	Pacs2
ENSMUSG00000021143	ENSMUSE00000651909	-0.520521599592402	-1.43447378150833	3.11604429631165e-05	23	Pacs2
ENSMUSG00000042851	ENSMUSE00000355717	0.651263243877709	1.57054278304374	7.73317679004821e-05	13	Zc3h6
ENSMUSG00000025815	ENSMUSE00000312491	0.649044764538415	1.56812956396929	3.35793487091128e-05	20	Dhtkd1
ENSMUSG00000038860	ENSMUSE00000270450	0.648737183181606	1.567795275715	6.47803447972608e-05	60	Garnl3
ENSMUSG00000038860	ENSMUSE00000694656	0.648737183181606	1.567795275715	6.47803447972608e-05	60	Garnl3
ENSMUSG00000038860	ENSMUSE00000270444	0.631404589354627	1.54907241662025	5.87686957166349e-05	60	Garnl3
ENSMUSG00000038860	ENSMUSE00000694654	0.631404589354627	1.54907241662025	5.87686957166349e-05	60	Garnl3
ENSMUSG00000038860	ENSMUSE00000270496	0.608026644913563	1.52417297979695	1.07771324296896e-06	60	Garnl3
ENSMUSG00000038860	ENSMUSE00000694675	0.608026644913563	1.52417297979695	1.07771324296896e-06	60	Garnl3
ENSMUSG00000038860	ENSMUSE00000270376	0.573799273537559	1.48843814992170	5.26722213916202e-05	60	Garnl3
ENSMUSG00000038860	ENSMUSE00000694626	0.573799273537559	1.48843814992170	5.26722213916202e-05	60	Garnl3
ENSMUSG00000038860	ENSMUSE00000270407	0.548350767214798	1.46241296647837	3.44120760381306e-05	60	Garnl3
ENSMUSG00000038860	ENSMUSE00000694640	0.548350767214798	1.46241296647837	3.44120760381306e-05	60	Garnl3
ENSMUSG00000038860	ENSMUSE00000354919	0.5357435995837	1.44968916654801	1.07889776227950e-05	60	Garnl3
ENSMUSG00000038860	ENSMUSE00000645787	0.5357435995837	1.44968916654801	1.07889776227950e-05	60	Garnl3
ENSMUSG00000038860	ENSMUSE00000694621	0.5357435995837	1.44968916654801	1.07889776227950e-05	60	Garnl3
ENSMUSG00000038860	ENSMUSE00000270415	0.526444084324598	1.44037462034603	6.68636966714425e-05	60	Garnl3
ENSMUSG00000038860	ENSMUSE00000694643	0.526444084324598	1.44037462034603	6.68636966714425e-05	60	Garnl3
ENSMUSG00000038860	ENSMUSE00000270411	0.519029286798533	1.43299073987846	3.17634987090911e-05	60	Garnl3
ENSMUSG00000038860	ENSMUSE00000694641	0.519029286798533	1.43299073987846	3.17634987090911e-05	60	Garnl3
ENSMUSG00000038860	ENSMUSE00000270464	0.486867298606041	1.40139854027634	9.22996598767888e-05	60	Garnl3
ENSMUSG00000038860	ENSMUSE00000694661	0.486867298606041	1.40139854027634	9.22996598767888e-05	60	Garnl3
ENSMUSG00000028967	ENSMUSE00000183939	0.648186179092787	1.56719660680864	2.54012983782407e-06	6	Errfi1
ENSMUSG00000028967	ENSMUSE00000667066	0.648186179092787	1.56719660680864	2.54012983782407e-06	6	Errfi1
ENSMUSG00000028967	ENSMUSE00000183943	0.55850118455399	1.47273839476590	3.41219777441884e-06	6	Errfi1
ENSMUSG00000032059	ENSMUSE00000216163	-0.648024161307744	-1.56702061710966	2.03943969156703e-05	14	Alg9
ENSMUSG00000058655	ENSMUSE00000454839	0.644710689954584	1.56342573411159	1.24706506522800e-06	9	Eif4b
ENSMUSG00000058655	ENSMUSE00000503351	0.633934213363482	1.55179094554602	1.31188622330657e-06	9	Eif4b
ENSMUSG00000058655	ENSMUSE00000340753	0.625311969722567	1.54254435057626	4.2541993311053e-06	9	Eif4b
ENSMUSG00000058655	ENSMUSE00000454843	0.537816493889168	1.45177360728435	2.75305920097028e-05	9	Eif4b
ENSMUSG00000058655	ENSMUSE00000133074	0.420971580537024	1.33882888330170	5.26618539853665e-05	9	Eif4b
ENSMUSG00000040350	ENSMUSE00000246644	0.640323138781692	1.55867823724110	3.57269968412495e-05	12	Trim7
ENSMUSG00000069763	ENSMUSE00000586209	-0.640308907211486	-1.55866286162206	1.66990611428085e-05	3	Tmem100
ENSMUSG00000003882	ENSMUSE00000125039	-0.639809948219017	-1.55812388813257	7.14826802829288e-05	8	Il7r
ENSMUSG00000031168	ENSMUSE00000207021	-0.63521657133617	-1.55317088801035	4.2390166278503e-05	4	Ebp
ENSMUSG00000077365	ENSMUSE00000664330	0.63010422587699	1.54767679966950	6.79881477882836e-05	1	SCARNA23
ENSMUSG00000040734	ENSMUSE00000233726	0.628642859426601	1.54610988651283	1.7100266825868e-05	12	Ppp1r13l
ENSMUSG00000028801	ENSMUSE00000182309	0.628447093649636	1.54590010214409	7.7428955918857e-05	9	4930555I21Rik
ENSMUSG00000029413	ENSMUSE00000468581	0.628427466009697	1.54587907055853	6.47218300914075e-05	12	Naaa
ENSMUSG00000021701	ENSMUSE00000120121	0.627978959289321	1.54539856056104	1.77392442272784e-06	14	Plk2
ENSMUSG00000021701	ENSMUSE00000120124	0.618747595885454	1.53554159828342	5.42202767053784e-07	14	Plk2
ENSMUSG00000021701	ENSMUSE00000316739	0.565034882236903	1.47942327908790	1.27166839104276e-05	14	Plk2
ENSMUSG00000021701	ENSMUSE00000316701	0.509735679363846	1.42378931484001	7.44715292106185e-05	14	Plk2
ENSMUSG00000021701	ENSMUSE00000316732	0.47678126459671	1.39163538188447	5.80445186776907e-05	14	Plk2
ENSMUSG00000021701	ENSMUSE00000316726	0.465053216444146	1.3803682698648	4.8041916388428e-05	14	Plk2
ENSMUSG00000021701	ENSMUSE00000316745	0.453316788484439	1.36918442703311	6.6479757632889e-05	14	Plk2
ENSMUSG00000002345	ENSMUSE00000213940	-0.62686350636572	-1.54420416184194	9.35116909847495e-07	8	2310045N01Rik
ENSMUSG00000033590	ENSMUSE00000277562	0.620553999824309	1.53746545993523	6.5417843131228e-05	58	Myo5c
ENSMUSG00000020289	ENSMUSE00000103107	-0.619957080846066	-1.53682946102179	1.08973244678844e-05	27	Mpg
ENSMUSG00000020289	ENSMUSE00000680109	-0.619957080846066	-1.53682946102179	1.08973244678844e-05	27	Mpg
ENSMUSG00000022026	ENSMUSE00000647174	0.617685828149326	1.53441191482568	8.62447548560382e-05	6	Olfm4
ENSMUSG00000031066	ENSMUSE00000205907	0.613798228031934	1.53028273307699	2.16130058367220e-05	19	Usp11
ENSMUSG00000031066	ENSMUSE00000361038	0.531546121435792	1.44547746907535	1.06677441585383e-05	19	Usp11
ENSMUSG00000021983	ENSMUSE00000558162	-0.611854027743658	-1.52822188705766	4.59717649646527e-05	33	Atp8a2
ENSMUSG00000028789	ENSMUSE00000182163	0.611690033320869	1.52804818047697	4.29755496050256e-05	19	Adc
ENSMUSG00000028789	ENSMUSE00000182173	0.565882375008316	1.48029260270517	4.01752921194217e-05	19	Adc
ENSMUSG00000028789	ENSMUSE00000182171	0.467408791435843	1.38262392115528	9.3247699688555e-05	19	Adc
ENSMUSG00000028789	ENSMUSE00000668457	0.467408791435843	1.38262392115528	9.3247699688555e-05	19	Adc
ENSMUSG00000002580	ENSMUSE00000281896	-0.608817321147922	-1.52500853936872	3.40080309330869e-06	3	1810046J19Rik
ENSMUSG00000054545	ENSMUSE00000512994	0.606677524783153	1.52274833270855	4.88462946757518e-05	15	Ugt1a1
ENSMUSG00000030166	ENSMUSE00000291403	0.605138155728547	1.52112441256850	4.86463631194669e-05	14	Rad52
ENSMUSG00000030166	ENSMUSE00000692921	0.605138155728547	1.52112441256850	4.86463631194669e-05	14	Rad52
ENSMUSG00000001334	ENSMUSE00000662055	-0.604531194622772	-1.52048458977718	3.4965948030823e-05	6	Fndc5
ENSMUSG00000001334	ENSMUSE00000662053	-0.58427355910054	-1.49928386409179	2.99995184617225e-05	6	Fndc5
ENSMUSG00000001334	ENSMUSE00000662052	-0.506172174560142	-1.42027684755076	6.80628076598534e-05	6	Fndc5
ENSMUSG00000020256	ENSMUSE00000102674	-0.603232322046445	-1.51911629853813	5.89182733149264e-05	26	Aldh1l2
ENSMUSG00000066057	ENSMUSE00000656884	0.602810139053796	1.51867181705308	9.40294989882271e-05	1	2610044O15Rik
ENSMUSG00000040711	ENSMUSE00000359998	-0.601249463448101	-1.51702983973784	7.41193920959859e-05	14	Sh3pxd2b
ENSMUSG00000039286	ENSMUSE00000301062	-0.600318027504159	-1.51605072769989	3.19282314124808e-05	25	Fndc3b
ENSMUSG00000019838	ENSMUSE00000098424	-0.598486947305857	-1.51412776444979	7.32730345943559e-05	9	Slc16a10
ENSMUSG00000060572	ENSMUSE00000183528	0.598346092085044	1.51397994222567	4.14417193382476e-05	8	Mfap2
ENSMUSG00000034796	ENSMUSE00000293583	0.59821934435625	1.51384693761656	2.20280582677316e-05	14	Cpne7
ENSMUSG00000005237	ENSMUSE00000330726	0.594881766325469	1.51034880236455	6.46087174294957e-05	87	Dnahc2
ENSMUSG00000031816	ENSMUSE00000213301	-0.59353259352531	-1.50893702167031	2.01726004634994e-05	11	Mthfsd
ENSMUSG00000053470	ENSMUSE00000456716	0.583964154765354	1.49896235803915	7.68976233504161e-05	26	Jmjd1a
ENSMUSG00000001768	ENSMUSE00000397968	0.583270200575049	1.49824151195397	5.97811293079631e-05	17	Rin2
ENSMUSG00000001768	ENSMUSE00000640400	0.583270200575049	1.49824151195397	5.97811293079631e-05	17	Rin2
ENSMUSG00000049892	ENSMUSE00000359969	0.583055134350643	1.49801818192224	2.24081332916521e-05	2	Rasd1
ENSMUSG00000042426	ENSMUSE00000359019	-0.58197670592863	-1.49689881734011	3.08092405313699e-05	27	Dhx29
ENSMUSG00000043067	ENSMUSE00000702303	-0.578879780197335	-1.49368898279747	5.65386759175518e-05	26	Dpy19l1
ENSMUSG00000043067	ENSMUSE00000702316	-0.578879780197335	-1.49368898279747	5.65386759175518e-05	26	Dpy19l1
ENSMUSG00000032035	ENSMUSE00000339534	-0.57833776157979	-1.49312791122696	1.15650478221452e-05	18	Ets1
ENSMUSG00000022296	ENSMUSE00000512475	-0.576546472906665	-1.49127515421011	9.30233525342622e-05	3	Q8VHV1-3
ENSMUSG00000026048	ENSMUSE00000155391	0.575705110916948	1.49040571444420	9.19650475016183e-07	16	Ercc5
ENSMUSG00000015222	ENSMUSE00000697776	-0.572799784022302	-1.48740732700004	2.81064795541108e-05	26	Mtap2
ENSMUSG00000031099	ENSMUSE00000322571	0.572299873048529	1.48689201197440	9.60021008612942e-05	34	Smarca1
ENSMUSG00000021240	ENSMUSE00000115880	-0.572155967301876	-1.48674370507112	6.13792243566605e-05	18	Abcd4
ENSMUSG00000038375	ENSMUSE00000325959	-0.571377742012374	-1.48594193511238	6.46689548537438e-05	8	Trp53inp2
ENSMUSG00000038375	ENSMUSE00000681168	-0.571377742012374	-1.48594193511238	6.46689548537438e-05	8	Trp53inp2
ENSMUSG00000024731	ENSMUSE00000144560	0.568765423981124	1.48325374354363	9.73304150577066e-05	9	Ms4a10
ENSMUSG00000031877	ENSMUSE00000464013	0.567678695029028	1.48213688391445	8.60664122507995e-05	9	2210023G05Rik
ENSMUSG00000049571	ENSMUSE00000379904	0.567399160835626	1.48184973535471	6.51387229054605e-05	31	9330101J02Rik
ENSMUSG00000026090	ENSMUSE00000549945	0.56633095960134	1.48075294926682	7.0525059638242e-05	17	2010300C02Rik
ENSMUSG00000026090	ENSMUSE00000701060	0.56633095960134	1.48075294926682	7.0525059638242e-05	17	2010300C02Rik
ENSMUSG00000058388	ENSMUSE00000421100	-0.563907631016782	-1.47826778170526	6.66330797464788e-05	18	Phtf1
ENSMUSG00000003872	ENSMUSE00000368518	-0.563401722015265	-1.47774948931209	2.31785958622588e-05	6	Lin7b
ENSMUSG00000051451	ENSMUSE00000354308	0.561274789925944	1.47557248240627	2.45208822687117e-05	4	Crebzf
ENSMUSG00000038332	ENSMUSE00000296620	0.561151487886685	1.47544637583746	5.18970925817179e-05	10	Sesn1
ENSMUSG00000032599	ENSMUSE00000221331	0.560610128061893	1.47489283019834	2.19987901817689e-05	10	Ihpk2
ENSMUSG00000060548	ENSMUSE00000281990	-0.559277381415528	-1.47353096870328	5.91323569166881e-05	12	Tnfrsf19
ENSMUSG00000030095	ENSMUSE00000195159	0.558087438996287	1.47231609373591	8.60631974245895e-06	11	Tmem43
ENSMUSG00000030095	ENSMUSE00000195161	0.554326821042444	1.46848326133616	1.65072049080805e-06	11	Tmem43
ENSMUSG00000030095	ENSMUSE00000195157	0.531792388086896	1.44572423174474	8.76919741461975e-06	11	Tmem43
ENSMUSG00000030095	ENSMUSE00000195170	0.516894769764892	1.43087214834368	4.47963905673689e-05	11	Tmem43
ENSMUSG00000030095	ENSMUSE00000195163	0.507979054200775	1.42205676427544	3.68968958512073e-05	11	Tmem43
ENSMUSG00000016427	ENSMUSE00000134330	-0.549647945758449	-1.46372846542925	3.40872577683197e-05	2	Ndufa1
ENSMUSG00000046159	ENSMUSE00000684707	0.549259561952823	1.46333447231082	8.09379714304928e-05	4	Chrm3
ENSMUSG00000034218	ENSMUSE00000277806	-0.548562407362887	-1.46262751493872	3.01850359252934e-05	61	Atm
ENSMUSG00000024525	ENSMUSE00000143041	-0.54619583188917	-1.46023020932102	9.25122468554931e-05	8	Impa2
ENSMUSG00000000365	ENSMUSE00000615495	-0.545983296228624	-1.46001510625059	5.5280128134778e-05	34	Rnf17
ENSMUSG00000040061	ENSMUSE00000433185	-0.545791462323117	-1.45982098221758	3.39966266208686e-05	35	Plcb2
ENSMUSG00000033948	ENSMUSE00000258420	-0.544534567867431	-1.45854972127162	7.79276107228747e-05	14	Zswim5
ENSMUSG00000028974	ENSMUSE00000661610	-0.543847843620036	-1.45785561539153	1.10323581008668e-05	8	Dffa
ENSMUSG00000028974	ENSMUSE00000183993	-0.543102014070685	-1.45710214306324	7.54491907996408e-05	8	Dffa
ENSMUSG00000070514	ENSMUSE00000592668	-0.541658865036686	-1.45564531116003	8.5576374651165e-05	1	Dmn
ENSMUSG00000079715	ENSMUSE00000130030	-0.541452590657211	-1.45543720004834	1.57539823091316e-05	8	Car15
ENSMUSG00000061353	ENSMUSE00000465553	-0.539016903586243	-1.45298207358768	1.85528749876578e-05	8	Cxcl12
ENSMUSG00000025366	ENSMUSE00000150170	-0.538874546551991	-1.45283870856023	9.11930063538907e-05	31	Mbc2
ENSMUSG00000070865	ENSMUSE00000699476	-0.537859249393143	-1.45181663247697	5.93455812046693e-05	5	6030436E02Rik
ENSMUSG00000049643	ENSMUSE00000429743	0.537485188108165	1.45144025494566	9.99364870749547e-05	8	2310022A10Rik
ENSMUSG00000031790	ENSMUSE00000213023	-0.534985657377651	-1.44892774989815	9.93061267331854e-05	10	Mmp15
ENSMUSG00000066643	ENSMUSE00000534431	0.533465363574086	1.44740169235589	7.87875676320996e-05	28	Wdr35
ENSMUSG00000066643	ENSMUSE00000534427	0.483351413153031	1.39798745361453	2.97052952557078e-05	28	Wdr35
ENSMUSG00000042197	ENSMUSE00000156122	0.532714771161082	1.44664884706732	4.80015403523051e-05	18	Zfp451
ENSMUSG00000031723	ENSMUSE00000443020	-0.532142994632709	-1.44607561714583	9.71711705163238e-05	3	Txnl4b
ENSMUSG00000002908	ENSMUSE00000213506	-0.532044054097807	-1.44597644817038	4.20250262241678e-05	11	Kcnn1
ENSMUSG00000002908	ENSMUSE00000682690	-0.532044054097807	-1.44597644817038	4.20250262241678e-05	11	Kcnn1
ENSMUSG00000021055	ENSMUSE00000653988	0.528617875269031	1.44254655085532	7.51873027411176e-05	13	Esr2
ENSMUSG00000034858	ENSMUSE00000366832	0.526842038423187	1.44077198918079	7.69607120311531e-05	11	BC031353
ENSMUSG00000020051	ENSMUSE00000100128	0.523199037576952	1.43713843384220	3.95258495814923e-06	16	Pah
ENSMUSG00000029482	ENSMUSE00000189352	-0.522848229604951	-1.43678901950720	3.59669274155576e-06	16	Aacs
ENSMUSG00000029482	ENSMUSE00000189348	-0.500283339203829	-1.41449133521082	7.18713059359515e-05	16	Aacs
ENSMUSG00000006494	ENSMUSE00000166193	-0.52212896791347	-1.43607288081938	7.30014746846086e-05	11	Pdk1
ENSMUSG00000034235	ENSMUSE00000235578	0.520737593151079	1.43468856029591	2.94410679234838e-05	41	Usp54
ENSMUSG00000034235	ENSMUSE00000691991	0.520737593151079	1.43468856029591	2.94410679234838e-05	41	Usp54
ENSMUSG00000028842	ENSMUSE00000599087	-0.520451899975939	-1.43440448075216	9.09626657068349e-05	18	Eif2c3
ENSMUSG00000018340	ENSMUSE00000662421	-0.520094229312594	-1.43404890954946	1.90454081307382e-05	26	Anxa6
ENSMUSG00000033316	ENSMUSE00000595427	-0.519942728956163	-1.43389832504769	4.10850368510897e-05	11	Galnt9
ENSMUSG00000005357	ENSMUSE00000575026	0.519395691108247	1.43335472578551	7.57120274669793e-05	10	Slc1a6
ENSMUSG00000015533	ENSMUSE00000609966	-0.519119054901606	-1.43307990692966	7.96330122843408e-05	27	Itga2
ENSMUSG00000043668	ENSMUSE00000373811	0.518699463361341	1.43266317244659	2.09247092635469e-05	8	Tox3
ENSMUSG00000038630	ENSMUSE00000673616	0.518528807096754	1.43249371287368	4.29381787018128e-05	7	Zkscan16
ENSMUSG00000038630	ENSMUSE00000604315	0.518227453191259	1.43219452109727	2.45746070550867e-05	7	Zkscan16
ENSMUSG00000038630	ENSMUSE00000527037	0.513682617770778	1.42768986393339	2.7156753928784e-05	7	Zkscan16
ENSMUSG00000021962	ENSMUSE00000501846	0.51457751994173	1.42857573313278	5.11094904056536e-05	9	Dcp1a
ENSMUSG00000030972	ENSMUSE00000440129	0.511357633602863	1.42539091439251	1.31609542725681e-05	14	Acsm5
ENSMUSG00000041926	ENSMUSE00000241611	-0.510450948277631	-1.42449538556332	7.36365306218246e-05	11	Rnpep
ENSMUSG00000055660	ENSMUSE00000501811	-0.509384211622776	-1.42344249513825	9.059347586875e-05	6	Mettl4
ENSMUSG00000050875	ENSMUSE00000385870	0.508254674696907	1.42232846787331	3.78580365087279e-05	4	A730017C20Rik
ENSMUSG00000050875	ENSMUSE00000414040	0.429894266271097	1.34713484303357	3.87182511014534e-05	4	A730017C20Rik
ENSMUSG00000059900	ENSMUSE00000309102	-0.507335348358074	-1.42142240840853	1.92254057338926e-05	12	Tmem40
ENSMUSG00000025982	ENSMUSE00000243904	0.503773779618391	1.41791768305472	5.27501104942185e-05	25	Sf3b1
ENSMUSG00000052125	ENSMUSE00000685571	-0.503347558123479	-1.41749884351219	6.36044149766107e-05	13	F730043M19Rik
ENSMUSG00000034634	ENSMUSE00000394284	0.50245480877806	1.41662195708189	7.25113489884516e-05	3	Ly6d
ENSMUSG00000030946	ENSMUSE00000204954	-0.501030414248744	-1.41522399512867	3.95668685125817e-05	9	2310007H09Rik
ENSMUSG00000050822	ENSMUSE00000337262	-0.500746592656444	-1.41494560530368	7.05598963467076e-05	11	Slc29a4
ENSMUSG00000025790	ENSMUSE00000265402	-0.499292469714114	-1.41352017009013	8.64102331214308e-05	13	Slco3a1
ENSMUSG00000025790	ENSMUSE00000265360	-0.456587062595336	-1.37229158895845	5.09696229814284e-05	13	Slco3a1
ENSMUSG00000031901	ENSMUSE00000214526	-0.498101492910232	-1.41235375930543	8.46065557850917e-05	16	Dus2l
ENSMUSG00000074825	ENSMUSE00000683727	0.493956483981065	1.40830174765760	5.80114050898776e-05	4	1700041B20Rik
ENSMUSG00000036932	ENSMUSE00000320440	-0.491653113724025	-1.40605508282017	9.81604556970792e-05	17	Aifm1
ENSMUSG00000068742	ENSMUSE00000564801	0.489940899563583	1.40438734340953	9.2723535366635e-06	13	Cry2
ENSMUSG00000068742	ENSMUSE00000564806	0.477068270037487	1.39191225720871	1.06418335714164e-05	13	Cry2
ENSMUSG00000000823	ENSMUSE00000170908	0.489265241614245	1.40372978011003	3.09303694976487e-05	21	Znf512b
ENSMUSG00000018417	ENSMUSE00000155820	-0.48903733916876	-1.40350805051812	1.76978678310251e-05	33	Myo1b
ENSMUSG00000022797	ENSMUSE00000130502	-0.488860135807986	-1.40333567100413	5.51965668119677e-05	18	Tfrc
ENSMUSG00000002279	ENSMUSE00000516724	-0.488705372381295	-1.40318513788218	7.16265933580826e-05	14	Lmf1
ENSMUSG00000002279	ENSMUSE00000469762	-0.454235851352813	-1.37005693815631	9.29157608309536e-05	14	Lmf1
ENSMUSG00000020228	ENSMUSE00000102028	-0.487009279917971	-1.40153646422339	9.93569092041442e-05	12	Helb
ENSMUSG00000021256	ENSMUSE00000294318	-0.486221874567508	-1.40077173143178	6.27657817851576e-05	6	Vash1
ENSMUSG00000026269	ENSMUSE00000157396	-0.485601890377953	-1.40016989270395	8.1053986501415e-05	10	Rnpepl1
ENSMUSG00000041028	ENSMUSE00000469307	-0.484949238310406	-1.39953662158215	5.87091211237208e-05	9	Ghitm
ENSMUSG00000033966	ENSMUSE00000656957	0.484853075347467	1.39944333845633	6.41231529671315e-05	10	Cdkl4
ENSMUSG00000024170	ENSMUSE00000139029	0.48212209984889	1.39679674279568	7.21135049599239e-05	24	Telo2
ENSMUSG00000031652	ENSMUSE00000482776	0.481334464150511	1.39603437328252	2.52300406244703e-05	8	N4bp1
ENSMUSG00000031652	ENSMUSE00000606486	0.481334464150511	1.39603437328252	2.52300406244703e-05	8	N4bp1
ENSMUSG00000038497	ENSMUSE00000391860	-0.480918799515772	-1.39563221030633	5.69860454927523e-05	14	Tmco3
ENSMUSG00000022433	ENSMUSE00000557627	0.48061173619978	1.39533519545602	8.60294818733499e-05	12	Csnk1e
ENSMUSG00000045975	ENSMUSE00000259506	-0.478595550255007	-1.39338655748067	4.59118400175821e-05	13	5830404H04Rik
ENSMUSG00000034926	ENSMUSE00000274899	-0.478150194115984	-1.39295648912381	7.4317143194088e-05	9	Dhcr24
ENSMUSG00000032744	ENSMUSE00000525172	-0.476532063594108	-1.39139502132823	8.9714821864868e-05	5	Heyl
ENSMUSG00000048756	ENSMUSE00000666430	0.473139361782077	1.38812680312644	4.75710740740524e-05	9	Foxo3
ENSMUSG00000048756	ENSMUSE00000392326	0.427654904576663	1.34504543258908	4.94525874490276e-05	9	Foxo3
ENSMUSG00000066647	ENSMUSE00000635718	-0.472622911404227	-1.38762997580626	9.47622307144336e-05	3	EG330503
ENSMUSG00000040714	ENSMUSE00000233279	0.472502553602619	1.38751421667336	8.93975260954056e-05	17	Klc3
ENSMUSG00000026807	ENSMUSE00000163024	0.472387795984873	1.38740385274408	1.96506392942196e-05	12	1190002A17Rik
ENSMUSG00000024211	ENSMUSE00000564545	0.472372632507107	1.38738927048219	4.76430972607417e-05	15	Grm8
ENSMUSG00000048578	ENSMUSE00000189919	-0.468662787914558	-1.38382622601749	9.48943787121983e-05	6	2410014A08Rik
ENSMUSG00000006127	ENSMUSE00000110443	0.466948539072114	1.38218290318915	9.6141092874217e-05	12	Pps
ENSMUSG00000026970	ENSMUSE00000164935	0.466693772944712	1.38193884447559	9.12334827555868e-05	21	Rbms1
ENSMUSG00000035181	ENSMUSE00000309925	-0.466578902725142	-1.38182881616439	3.00269239783718e-05	36	Heatr5a
ENSMUSG00000035181	ENSMUSE00000309972	-0.415574308301215	-1.33382954252474	9.267611692961e-05	36	Heatr5a
ENSMUSG00000005674	ENSMUSE00000161577	-0.466251602503212	-1.38151536005182	7.09539039165071e-05	12	Tomm40l
ENSMUSG00000032735	ENSMUSE00000290716	0.465764581249015	1.38104907038464	3.31396273649331e-05	22	Ablim3
ENSMUSG00000039195	ENSMUSE00000275609	-0.464658409552385	-1.37999057095533	6.68585857985949e-05	2	1110008P14Rik
ENSMUSG00000046056	ENSMUSE00000360692	0.464196205816069	1.3795485269909	4.78043345157682e-05	4	Sbsn
ENSMUSG00000037280	ENSMUSE00000392443	-0.463443351182417	-1.37882881247903	1.56075584751339e-05	11	Galnt6
ENSMUSG00000023953	ENSMUSE00000136618	-0.463214728631287	-1.37861032806212	7.2541854140769e-05	11	Polh
ENSMUSG00000005981	ENSMUSE00000295391	-0.460202149695518	-1.3757345718638	3.97404466875455e-05	17	Trap1
ENSMUSG00000037852	ENSMUSE00000262377	0.455863485547074	1.37160349500661	6.68780833404733e-06	9	Cpe
ENSMUSG00000041096	ENSMUSE00000343753	0.454522948559495	1.37032960746534	6.70322857594115e-05	7	Tspyl2
ENSMUSG00000019528	ENSMUSE00000171255	-0.4533336890355	-1.36920046653294	3.30805867544784e-05	6	Gyg
ENSMUSG00000029408	ENSMUSE00000403037	-0.451602971832346	-1.36755890133151	4.42540543413656e-05	12	Abcb9
ENSMUSG00000020184	ENSMUSE00000463312	0.448688446998573	1.36479895487969	2.25638779120213e-05	15	Mdm2
ENSMUSG00000020184	ENSMUSE00000665548	0.448688446998573	1.36479895487969	2.25638779120213e-05	15	Mdm2
ENSMUSG00000005672	ENSMUSE00000187196	0.446844076525899	1.36305528314639	7.63499966793936e-05	21	Kit
ENSMUSG00000038936	ENSMUSE00000686747	-0.445831588749734	-1.36209902238751	7.02998377773964e-05	17	Sccpdh
ENSMUSG00000024855	ENSMUSE00000145566	0.444447100568756	1.36079250550685	2.98384942453212e-05	24	Pacs1
ENSMUSG00000079869	ENSMUSE00000437708	0.442678589567060	1.35912541577935	5.20710285985509e-05	1	Ubfd1
ENSMUSG00000020917	ENSMUSE00000248112	-0.439892077596401	-1.35650284895109	8.58080351994013e-05	32	Acly
ENSMUSG00000020917	ENSMUSE00000672977	-0.439892077596401	-1.35650284895109	8.58080351994013e-05	32	Acly
ENSMUSG00000055866	ENSMUSE00000541745	0.438732615326955	1.35541309541446	2.81230010401663e-05	23	Per2
ENSMUSG00000030761	ENSMUSE00000202963	0.43662913682829	1.35343831573874	7.66078738787476e-05	57	Myo7a
ENSMUSG00000024668	ENSMUSE00000518711	-0.434290778813406	-1.35124640420208	6.79927541343302e-05	4	0610038F07Rik
ENSMUSG00000032026	ENSMUSE00000248891	-0.432372098654735	-1.34945053857280	7.18260222298158e-05	7	Rexo2
ENSMUSG00000036962	ENSMUSE00000224528	0.429302310482665	1.34658221017129	9.91753354029391e-05	14	Gm101
ENSMUSG00000044365	ENSMUSE00000366614	0.415324162706272	1.33359829291818	6.12253358558859e-05	3	Cxxc4
ENSMUSG00000048644	ENSMUSE00000356549	0.413979521883675	1.33235591303352	3.46883683547831e-05	2	Ctxn1
ENSMUSG00000032537	ENSMUSE00000634777	-0.402367892716981	-1.32167539493711	7.565440448814e-05	16	Ephb1
ENSMUSG00000029189	ENSMUSE00000279014	-0.398976538683832	-1.31857217150596	6.27172313578201e-05	24	2310045A20Rik
ENSMUSG00000019986	ENSMUSE00000379790	0.394313910829998	1.31431757367740	4.90978893463124e-05	26	Ahi1
ENSMUSG00000019986	ENSMUSE00000705461	0.394313910829998	1.31431757367740	4.90978893463124e-05	26	Ahi1
ENSMUSG00000025736	ENSMUSE00000152718	-0.392048132154251	-1.31225503418940	8.69996217742796e-05	8	2610003J06Rik
ENSMUSG00000028700	ENSMUSE00000181479	-0.391832015224078	-1.31205847200486	9.88843849428673e-05	23	Pomgnt1
ENSMUSG00000039254	ENSMUSE00000277590	-0.382054074461744	-1.30319599426766	9.02205345743015e-05	20	Pomt1
