# Supplementary material for: Alternative Splicing Events Are a Late Feature of Pathology in a Mouse Model of Spinal Muscular Atrophy
Source: PLoS Genet. 2009 Dec 18;5(12):e1000773. doi: 10.1371/journal.pgen.1000773 (PMC2787017; doi:10.1371/journal.pgen.1000773)
Supplement: Table S9 — ENSG comparison P13 vs Zhang et al. Probe sets that are case/control differentially expressed (p≤1e-3) under the ENSG annotation in at least one of (a) the P13 data, (b) Zhang's spinal cord data. Along with the exon/gene IDs and the number of exons assayed in each gene, the tables include p-values, log2(fold change), and signed fold change. (0.14 MB CSV) [file pgen.1000773.s016.csv]

ensg	nex	baumer_log2_case_con	baumer_fold_change_case_con	baumer_p_value	zhang_log2_case_con	zhang_fold_change_case_con	zhang_p_value	gname
ENSMUSG00000052468	4	-0.436113257409772	-1.35295443929005	0.220241077958967	2.10589237751829	-4.30463936872384	7.59139826710277e-06	Pmp2
ENSMUSG00000023067	3	1.93319995120446	3.81901331837563	9.06747438083319e-13	-1.20286058672996	2.30195652483591	0.000212204941011303	Cdkn1a
ENSMUSG00000022860	8	-1.55642780193657	-2.941246710502	1.58005877100741e-15	0.775583714460081	-1.71188253899600	5.76651890476472e-07	Chodl
ENSMUSG00000021750	4	1.50987523600956	2.84785409866836	4.33729951470276e-07	-1.42149166068145	2.67862321504448	3.23543799404864e-08	BC055107
ENSMUSG00000073940	1	-1.36496011061567	-2.57569204217392	0.000576416671089973	0.566325611626162	-1.48074746022366	0.0110147448512668	Hbb-b1
ENSMUSG00000038393	10	1.30449590551618	2.46997408568794	2.84222730011095e-05	-0.829072545824777	1.77654292278224	6.0812490510423e-05	Txnip
ENSMUSG00000025270	13	-1.30251840909059	-2.46659082115425	0.000102791377447432	0.119169971149816	-1.08610980883719	0.0916327336234077	Alas2
ENSMUSG00000001506	50	-0.766242002792723	-1.70083360007271	0.098339092045615	1.28905059672195	-2.44367190380085	0.000111366983316645	Col1a1
ENSMUSG00000030711	11	1.24626581257725	2.37226604202584	2.8432412045967e-07	-0.501493088948898	1.41567793260410	1.56559346064541e-05	Sult1a1
ENSMUSG00000024222	18	1.15286638268046	2.22355236792989	1.40883655239621e-05	-0.867454320358789	1.82444077682799	1.72155655077983e-05	Fkbp5
ENSMUSG00000021645	10	-1.14285444221481	-2.20817489376707	2.20396439743925e-11	0.511147233541564	-1.42518305309146	5.938926665375e-05	Smn1
ENSMUSG00000031980	4	1.02843333765431	2.03980796452615	7.41717152045859e-07	-1.10067375763360	2.14454822358184	0.000167132016285589	Agt
ENSMUSG00000019851	3	1.10058923963536	2.14442259230929	9.3277499178389e-10	-0.4861262506704	1.40067888934866	0.00142916755889985	Perp
ENSMUSG00000017493	4	-1.06786008811613	-2.09632164089265	1.67606469944880e-07	0.789643081896161	-1.72864674807563	8.92146481686407e-05	Igfbp4
ENSMUSG00000005716	4	-1.06251996223027	-2.08857646379375	9.72834789905922e-05	0.260274866261540	-1.19770687331878	0.0716469656203879	Pvalb
ENSMUSG00000018459	12	-1.05134819128219	-2.07246565180274	2.09581419245174e-06	0.593926519789659	-1.50934909148832	6.13027985938e-05	Slc13a3
ENSMUSG00000019929	8	0.270378946286967	1.20612459346740	0.533555322565019	1.02164839973236	-2.03023735080570	2.27962785711221e-06	Dcn
ENSMUSG00000026043	42	-0.118283548274429	-1.08544268456970	0.712431196001383	0.993913991663194	-1.99158077170175	2.08936031957463e-05	Col3a1
ENSMUSG00000026676	3	0.988451669531843	1.98405451907135	2.3428692858273e-09	-0.545989389742173	1.46002127293195	0.000478035116976511	Ccdc3
ENSMUSG00000031762	1	0.892503220267797	1.85639436097899	9.05288222629153e-05	-0.986192232082454	1.98094967817108	0.00241552078879599	Mt2
ENSMUSG00000020427	5	0.983608471340864	1.97740511792102	0.000456730449399925	-0.39853551938408	1.31816915708769	3.10570588550687e-05	Igfbp3
ENSMUSG00000019970	16	0.983464128606903	1.9772072869347	2.97428315182581e-05	-0.61987812425736	1.53674535489553	2.6185972024869e-05	Sgk1
ENSMUSG00000036181	1	0.979726735275325	1.9720918344213	0.000150904202204547	-0.372858735654583	1.29491619835952	0.00215067513249023	Hist1h1c
ENSMUSG00000058070	23	-0.924047579631808	-1.89743120593753	5.24420408321546e-06	0.600392117326678	-1.51612858671403	0.00169082626496339	Eml1
ENSMUSG00000029661	46	-0.247605442426445	-1.18723492898043	0.442731057496577	0.915934552072954	-1.88679090549278	1.63825816409552e-05	Col1a2
ENSMUSG00000026678	5	-0.907958384785089	-1.87638826692133	2.04925375456025e-06	0.401242730661335	-1.32064501830419	0.000285476661443266	Rgs5
ENSMUSG00000021118	9	0.892687649970148	1.85663169190112	1.77428824372837e-11	-0.357341666703699	1.28106321360332	0.00063705092555248	Plek2
ENSMUSG00000039323	7	-0.89100094850517	-1.85446231209360	3.95833110747467e-06	0.77001320107117	-1.70528538731227	2.73542439672209e-05	Igfbp2
ENSMUSG00000072812	1	-0.889878971280408	-1.85302066603013	3.46983520116499e-09	0.461341400368205	-1.37682137502118	0.00129276414877159	Ahnak2
ENSMUSG00000066058	7	0.416968857366581	1.33511948252353	0.0605789832689133	0.881425842234686	-1.84219507736383	0.000267836488129769	Cldn19
ENSMUSG00000040564	5	0.860333309957046	1.81545769256439	7.9463191515303e-06	-0.479032955297662	1.39380907692569	0.000122357660628871	Apoc1
ENSMUSG00000024165	3	-0.85986529074555	-1.81486884235721	1.16558305819106e-06	0.388008562049258	-1.30858583757525	0.00598392460672717	Hn1l
ENSMUSG00000031170	19	-0.854333154973548	-1.80792290067507	0.000224667835651452	0.632947368060956	-1.55072983843208	9.09534411630507e-06	Slc38a5
ENSMUSG00000026473	1	0.378117653206652	1.29964504547200	0.0545730985651736	-0.839101984306663	1.78893625924058	0.000465367126716229	Glul
ENSMUSG00000039450	8	0.838773871184516	1.78852944650339	2.07922632672701e-08	-0.602035382834939	1.51785647872527	0.000180664663395896	Dcxr
ENSMUSG00000062393	28	-0.831841307403528	-1.77995566537312	0.000240360567229818	0.640325918794664	-1.55868124075174	0.000144640119460804	Dgkk
ENSMUSG00000061718	6	0.814446070814207	1.75862279114685	9.46228910270454e-07	-0.357982889211253	1.28163272352790	0.00379784726099214	Ppp1r1b
ENSMUSG00000028339	54	-0.121516756052859	-1.08787798591777	0.350741472990944	0.810446622556469	-1.75375427737483	2.59305300718663e-05	Col15a1
ENSMUSG00000066687	6	0.793720780468207	1.73353958490788	5.09432113556091e-05	-0.762286527607911	1.69617676636598	0.000116780958109696	Zbtb16
ENSMUSG00000021903	10	0.79143990763055	1.73080105784477	0.000645389028828523	-0.321612149056127	1.24972628376994	0.000772876826924219	Galntl2
ENSMUSG00000059456	30	0.79089294097888	1.73014498639754	3.42549583780603e-13	-0.319860020504778	1.24820943376765	0.00144961686019264	Ptk2b
ENSMUSG00000052688	6	-0.790317617505688	-1.72945517008325	1.78082395362385e-05	0.38127896722294	-1.30249602281191	0.00101720619054296	5430435G22Rik
ENSMUSG00000027338	6	-0.789554156806838	-1.72854020072868	0.00094430511245670	0.213857863541171	-1.15978538509731	0.0553515987571971	Prnd
ENSMUSG00000031765	4	0.701398067897735	1.6260798094335	4.73167959319838e-06	-0.783608197529778	1.72143081255802	3.56761532676088e-06	Mt1
ENSMUSG00000028763	99	-0.219844972049505	-1.16460843419827	0.31306333519726	0.78340806689837	-1.72119203226731	0.000127141894082365	Hspg2
ENSMUSG00000020108	3	0.732513933609527	1.66153183296651	5.35777392745986e-06	-0.780512498394363	1.71774096933927	0.00425364263518895	Ddit4
ENSMUSG00000018566	11	0.771421027432557	1.70695026963035	0.00170324474014439	-0.69850027792742	1.62281695172033	3.12634129910795e-05	Slc2a4
ENSMUSG00000030512	9	0.766115994837941	1.70068505225210	2.35030125872243e-11	-0.484459792151173	1.39906189780319	0.00388766150363864	Snrpa1
ENSMUSG00000029499	5	0.758668767070573	1.69192869332978	9.4715019801128e-07	-0.39572968143483	1.31560799573811	0.000193256298771042	Pxmp2
ENSMUSG00000032231	12	-0.122308170458222	-1.08847492323004	0.357566268475444	0.747663458179161	-1.67907125818676	2.16955311591134e-06	Anxa2
ENSMUSG00000000957	10	-0.519673362838161	-1.43363062635956	0.0232127646558063	0.739575622025458	-1.66968461820177	4.71979545370652e-06	Mmp14
ENSMUSG00000014294	3	-0.527907262813081	-1.44183618650203	0.0437597138970376	0.738134420456252	-1.66801749487129	6.92922914573542e-05	Ndufa2
ENSMUSG00000042436	6	-0.264907545807929	-1.20155904591397	0.424432749975757	0.736985333411617	-1.66668947049317	0.000643196022014185	Mfap4
ENSMUSG00000020732	11	-0.736009190466537	-1.66556215193444	6.4236772702266e-06	0.179240180935679	-1.13228739046123	0.0333258534590231	Rab37
ENSMUSG00000032018	5	-0.735464190914161	-1.66493307983761	0.00085172361580315	0.479758194918318	-1.39450991782072	0.000128395118109457	Sc5d
ENSMUSG00000045193	8	0.731467881544329	1.66032754598522	4.21839290242538e-07	-0.687292300875598	1.61025849268639	0.000513980192114248	Cirbp
ENSMUSG00000004328	14	0.729407686618562	1.65795825995313	0.000242258013309652	-0.427203534800088	1.34462467984737	3.24220600594737e-05	Hif3a
ENSMUSG00000019899	61	0.0375935006747271	1.02640030246039	0.854569764278796	0.729051652847706	-1.65754915318865	2.83500971533901e-05	Lama2
ENSMUSG00000019846	38	-0.401200570074095	-1.32060642500874	0.00739078976323059	0.726713860095558	-1.65486537845793	1.69873714956753e-06	Lama4
ENSMUSG00000030087	4	0.726437543098706	1.65454845517784	4.97383221707433e-05	-0.225542466821580	1.16921680236534	0.0122079776362774	Klf15
ENSMUSG00000074802	12	0.0775720442988905	1.05524064853790	0.659206842833202	0.723352223450242	-1.65101385078961	0.000809960919755424	Gas2l3
ENSMUSG00000020914	28	-0.722595110335914	-1.65014764118540	0.0045077920001825	0.532600826009899	-1.44653459415347	0.000221853408737064	Top2a
ENSMUSG00000021390	6	0.722063159641156	1.64953931070082	0.0926550985041366	0.610121367813413	-1.52638761207385	1.02009287622564e-05	Ogn
ENSMUSG00000018339	4	0.721458620478351	1.64884824142988	1.38105800684728e-07	-0.424223297178192	1.34184989739808	0.0003317335932283	Gpx3
ENSMUSG00000020893	27	0.721427139004991	1.64881226181938	8.5670788194245e-05	-0.564075137415074	1.47843942829756	0.000102244957350425	Per1
ENSMUSG00000040432	1	0.714434490164745	1.64083991257862	2.80594852720291e-07	-0.23071607605716	1.17341722577837	0.00501743637384783	Ltb4r2
ENSMUSG00000035493	16	0.155222276760564	1.11359317688085	0.352476852770438	0.710787924183935	-1.63669775133033	0.000135355610426701	Tgfbi
ENSMUSG00000029359	8	-0.707460577968048	-1.63292731840015	8.48709659337672e-09	0.296330484484947	-1.22801695893188	0.00945325515946252	Tesc
ENSMUSG00000026831	7	0.701796130637464	1.62652853287924	5.24559519403735e-07	-0.447840108703967	1.36399665720639	6.37222301273116e-05	1700007K13Rik
ENSMUSG00000003526	14	0.700689722426581	1.62528162026937	9.12406011965353e-07	-0.491759785831494	1.40615904963212	3.06227096997283e-05	Prodh
ENSMUSG00000037321	11	0.700496154678914	1.62506356933736	2.38422444967739e-09	-0.43728459672802	1.35405336332110	0.000370048280246208	Tap1
ENSMUSG00000032766	2	-0.695362797958814	-1.61929158901191	1.96674414494099e-06	0.230208169174325	-1.17300419199713	0.00661736755357889	Gng11
ENSMUSG00000024190	4	0.689693419367515	1.6129407232461	0.000150343089315895	-0.175924920285835	1.12968842259505	0.207874293064897	Dusp1
ENSMUSG00000019539	6	-0.158774894119719	-1.11633876437388	0.466841851426984	0.68861733778644	-1.61173810688063	1.68234536662268e-05	Rcn3
ENSMUSG00000024486	6	-0.688590308754228	-1.61170791109296	3.22029410350126e-11	0.31802833909101	-1.24662568170361	0.000451020550259102	Hbegf
ENSMUSG00000074170	1	0.688399728700604	1.61149501849652	0.000120705741608835	-0.360479310777675	1.28385236472825	9.94291354509203e-05	Plekhf1
ENSMUSG00000023484	9	-0.481865426550113	-1.39654825747701	0.000220705170412506	0.68553434137938	-1.60829754796304	1.23986775218192e-05	Prph1
ENSMUSG00000025597	12	-0.682680734754856	-1.60511952869778	8.52504285593554e-06	0.0922068156765998	-1.06599954009678	0.227085266566737	Klhl4
ENSMUSG00000037010	3	-0.679376115707444	-1.60144706981880	1.96477933284076e-05	0.362079952298441	-1.28527756392061	0.000516721164188451	Apln
ENSMUSG00000021806	21	-0.219145791024858	-1.16404416051977	0.190788655140236	0.67637406958565	-1.59811814769231	3.34597385940986e-06	Nid2
ENSMUSG00000039084	4	0.673417454261788	1.59484636667134	0.00453653573850599	-0.227083108335348	1.17046606576161	0.000992594630461013	Chad
ENSMUSG00000047797	1	-0.665820093971823	-1.58646983910613	0.00071991291110478	0.411311022744151	-1.32989378181621	0.00228890928186137	Gjb1
ENSMUSG00000049281	9	0.664628915987217	1.58516049239581	1.08867825404055e-07	-0.280644599899261	1.21473751104413	0.0692924464103753	Scn3b
ENSMUSG00000019916	16	-0.664038528849232	-1.58451193751931	3.30801105682350e-07	0.404306918991523	-1.32345296138913	0.00135748185350792	P4ha1
ENSMUSG00000036169	2	0.160637554176478	1.11778099746764	0.184128173741085	0.662081765748321	-1.58236428142957	0.00012571911350628	Sostdc1
ENSMUSG00000026193	47	-0.134501271146246	-1.09771327694359	0.657429062468358	0.658598085011787	-1.57854795040005	9.21592982613058e-05	Fn1
ENSMUSG00000002900	32	-0.000564770507861462	-1.00039154571921	0.997192374967024	0.656100642487021	-1.57581769739546	0.000110885529070955	Lamb1-1
ENSMUSG00000021697	11	-0.654036176646785	-1.57356434850402	2.47489031716495e-05	0.302749309965382	-1.23349281319564	0.000560076361670946	Depdc1b
ENSMUSG00000074264	9	0.64816991647118	1.56717894085635	0.00170642074835848	-0.357932073413193	1.28158758159502	0.000660458638932385	Amy1
ENSMUSG00000019577	11	0.647858841578534	1.56684106108820	0.285648702506099	-0.308142309313002	1.23811241383106	0.000960553775460325	Pdk4
ENSMUSG00000040133	3	-0.64520749784007	-1.56396420964719	3.09322564268933e-06	0.364385680641853	-1.28733334856906	7.04278193673912e-05	Gpr176
ENSMUSG00000060594	7	-0.644172365136099	-1.56284246886991	1.20276555436438e-07	0.392138237686944	-1.31233699546886	0.00229282323125510	Layn
ENSMUSG00000024558	7	0.64011641668976	1.55845491205245	1.98365010397299e-05	-0.50117283103472	1.41536370698433	0.000319437729441965	Mapk4
ENSMUSG00000021998	11	-0.639439359967002	-1.55772370081909	1.54708890999474e-07	0.396586985537174	-1.31639001222782	0.000394365066246298	Lcp1
ENSMUSG00000030168	7	0.639404974324527	1.55768657399019	0.000178893518628844	-0.504700942824132	1.41882921570142	0.000126500184385094	Adipor2
ENSMUSG00000007476	6	0.639186648711788	1.55745086433936	4.00917244572816e-06	-0.455762153547392	1.37150715971744	6.08952417862726e-05	Lrrc8a
ENSMUSG00000027955	4	0.238080636870998	1.17942251214065	0.0889422996292286	0.636629431118683	-1.55469268401542	8.84244592635447e-05	1110032E23Rik
ENSMUSG00000062960	31	-0.633135399152909	-1.55093196321871	0.000135086428229800	0.394461475198625	-1.31445201398292	0.000153624947120221	Kdr
ENSMUSG00000019232	13	0.632752673116368	1.55052057806868	1.75860171203549e-05	-0.179366516943870	1.13238654858441	0.00511303157631732	Agxt2l1
ENSMUSG00000077365	1	0.628265028810367	1.54570502536974	4.09349891771101e-05	-0.266649629160378	1.20301082904251	0.00444233339897083	SCARNA23
ENSMUSG00000022371	49	-0.0145487447480692	-1.01013544053558	0.929975705759821	0.627967791902661	-1.54538659822945	2.87739158694817e-06	Col14a1
ENSMUSG00000043659	10	0.627465482988367	1.54484862844306	3.64950667181941e-08	-0.401417250456091	1.32080478362661	0.000754823805872071	Npsr1
ENSMUSG00000020423	2	0.626207652867504	1.54350232153394	4.85422568338716e-06	-0.168913198703413	1.12421128236457	0.0270955735003441	Btg2
ENSMUSG00000074743	1	-0.094085049115756	-1.06738826038278	0.48230598679889	0.621773134572268	-1.53876522856118	3.72282726520361e-05	Thbd
ENSMUSG00000061740	8	0.621664223887949	1.53864906981400	1.47431859003983e-05	-0.600467109550375	1.51620739810938	0.00032825800950066	Cyp2d22
ENSMUSG00000045962	51	-0.619381060288719	-1.53621597817443	0.0063307603432956	0.400902113346473	-1.32033325355214	0.000663761201955497	Wnk1
ENSMUSG00000029718	12	0.0340292121497934	1.02386763181725	0.9016170827108	0.617749795190439	-1.53447994997049	7.17918637415539e-05	Pcolce
ENSMUSG00000006638	7	-0.617520987756748	-1.53423660500212	2.89406347223728e-06	0.317230232693764	-1.24593623261623	0.00470979467119736	Abhd1
ENSMUSG00000074989	1	0.614581108920423	1.53111336892643	0.000827336862208586	-0.545437319225845	1.45946267913788	2.9224452002736e-05	ENSMUSG00000074989
ENSMUSG00000024175	6	0.614395305126204	1.53091619048842	2.75478739866063e-05	-0.140580310699238	1.10234843614409	0.080203671264498	Tekt4
ENSMUSG00000021948	29	0.613847118898923	1.53033459304405	5.95326530551014e-07	-0.284318074261783	1.21783448781036	0.00198210469342508	Prkcd
ENSMUSG00000041828	38	0.269986979926192	1.20579694553228	0.221107095670860	0.613544361014718	-1.53001347718899	0.000155500849824544	Abca8a
ENSMUSG00000023224	9	0.612542848063257	1.52895171671644	0.0772909114489442	0.417394682585031	-1.33551361395159	0.000626522506021784	Serping1
ENSMUSG00000078607	2	0.607899683001468	1.52403885345992	5.5505861736047e-05	-0.224304705920745	1.16821410244508	0.00694508201958168	1810010H24Rik
ENSMUSG00000045534	1	0.455238127383120	1.37100908139536	0.0118751380192603	-0.606726822119496	1.52280036637966	5.97849242533595e-05	Kcna5
ENSMUSG00000066057	1	0.605793735081587	1.52181578831922	5.24162382251355e-05	-0.584176680540063	1.49918318890979	0.000377662399290764	2610044O15Rik
ENSMUSG00000068220	4	-0.51826305762846	-1.43222986682708	0.00610529978553625	0.60487660308074	-1.52084866610492	4.83327167345137e-06	Lgals1
ENSMUSG00000025993	7	-0.601894511172395	-1.51770827517525	4.522784782837e-05	0.374319846995519	-1.29622830874822	0.000330581501279048	Slc40a1
ENSMUSG00000046167	9	0.094826764456692	1.06793716487958	0.487170348150935	0.593922572983149	-1.50934496234079	2.77049535560845e-05	Gldn
ENSMUSG00000002580	3	-0.593739477631956	-1.50915342046774	2.28337159067668e-05	0.363266530309810	-1.28633510511551	0.00201998479171746	1810046J19Rik
ENSMUSG00000020264	9	0.0450426392459911	1.03171367143012	0.720784617519362	0.593364429348883	-1.50876114641179	9.4371859205034e-05	Slc36a2
ENSMUSG00000021134	2	0.593002982011896	1.5083831944709	5.08556561095861e-05	-0.490604896989858	1.40503385856402	0.00419277519093721	Sfrs5
ENSMUSG00000005107	16	0.590247723569864	1.50550523385685	4.9134187112766e-08	-0.315271172745603	1.24424550296999	0.000211952653189971	Slc2a9
ENSMUSG00000068744	12	0.588204940137243	1.50337502284967	8.05281383628762e-09	-0.235887861185913	1.17763125028793	0.00156156275525592	Psrc1
ENSMUSG00000051048	16	-0.586559799148413	-1.50166166404870	1.41018032224299e-06	0.312752526886014	-1.24207520377796	0.00151684479137893	P4ha3
ENSMUSG00000028211	3	0.586411142969846	1.50150693988483	2.90712306434079e-05	-0.363787430691303	1.28679963393645	0.00216842963241867	Trp53inp1
ENSMUSG00000079484	22	0.58598197937433	1.50106034773371	6.16808195727315e-05	-0.343841506276155	1.26913145224226	0.000215684213824899	Phyhd1
ENSMUSG00000025507	18	0.583796505420473	1.49878818023336	1.3994461845022e-06	-0.359456805913723	1.2829427614105	0.000293669590751614	Lrdd
ENSMUSG00000037370	28	-0.583498861010502	-1.49847899506551	0.000109581957852818	0.305419602759552	-1.23577800653432	0.000170043578838133	Enpp1
ENSMUSG00000030666	4	-0.583220671335166	-1.49819007662816	9.37877564068552e-06	0.17748324987564	-1.13090931679153	0.0306819059117460	Calcb
ENSMUSG00000031004	15	-0.580201571562299	-1.49505812170988	0.00957676251368063	0.482713495835862	-1.39736944132109	2.52968529039326e-05	Mki67
ENSMUSG00000073910	4	-0.579421835930287	-1.49425030364316	7.69934820112548e-05	0.240833195627819	-1.18167491380552	0.00478542071494469	Mobkl2b
ENSMUSG00000061259	9	-0.579288888034326	-1.49411261114740	1.46478396108448e-05	0.128610714762649	-1.09324042646986	0.0141502256013241	Tmprss11d
ENSMUSG00000025400	8	-0.577099458501406	-1.49184687014448	6.24451561150319e-08	0.160100379716563	-1.11736487928906	0.0471766194767679	Tac2
ENSMUSG00000014361	19	0.575647617998132	1.49034632138817	0.000191577418073485	-0.551796953476254	1.46591042878654	9.5017474208866e-06	Mertk
ENSMUSG00000074398	6	0.575153849306878	1.48983633111582	8.9770697520036e-05	-0.321772631031508	1.24986530809058	0.00207929512080097	OTTMUSG00000021867
ENSMUSG00000042284	29	-0.575083700111211	-1.48976389149654	4.87905106979464e-05	0.328382886922437	-1.25560518090352	0.000182944323499528	Itga1
ENSMUSG00000027111	30	-0.291342976817101	-1.22377893969738	0.0204187363676022	0.57468269438858	-1.48934986024903	0.000270908170401721	Itga6
ENSMUSG00000050368	2	0.5723428127379	1.48693626778001	0.000376492856727354	0.0296001507249718	-1.02072918691719	0.807654271646216	Hoxd10
ENSMUSG00000029101	23	0.57094274921566	1.48549397030751	1.48265292728915e-11	-0.295552942004085	1.22735529581733	0.00165978701609647	Rgs12
ENSMUSG00000022309	9	0.568995272010083	1.48349007215005	0.000104153015205590	-0.174673214280129	1.12870871136073	0.0283369442313137	Angpt1
ENSMUSG00000026478	28	-0.305898639798343	-1.23618840631596	0.0417264848970271	0.568208561995284	-1.48268133689099	8.37416977877482e-06	Lamc1
ENSMUSG00000031610	3	0.567266910490837	1.48171390196600	0.00100082213173499	-0.521685659196109	1.43563167473734	0.000218962569018408	Scrg1
ENSMUSG00000022055	4	-0.421119122161398	-1.33896580973702	0.00372630125440029	0.567010902560154	-1.48145099341996	0.000145523882473182	Nefl
ENSMUSG00000044338	1	-0.461962157021893	-1.37741391530428	0.00759231473495404	0.566686924066668	-1.48111834905605	3.58723960122846e-06	Agtrl1
ENSMUSG00000021668	18	0.564954382196916	1.4793407319749	2.07339861569775e-08	-0.33392539922633	1.26043821350004	0.00272984859300275	Polk
ENSMUSG00000021143	23	-0.56338766653127	-1.47773509237959	1.01376670012720e-05	0.360358499123182	-1.28374485910173	0.000432271276587312	Pacs2
ENSMUSG00000023945	11	-0.563179768395238	-1.4775221601743	1.86822412544188e-05	0.321135512537917	-1.24931346832326	0.000126681619878514	Slc5a7
ENSMUSG00000070436	2	-0.112627395891890	-1.08119548761702	0.339888900279452	0.561755241666591	-1.47606396494956	0.000567863943733767	Serpinh1
ENSMUSG00000021186	11	-0.0723041623336258	-1.05139455046187	0.68133125094723	0.561399706018373	-1.47570025073112	2.46226515877063e-05	Fbln5
ENSMUSG00000040428	21	0.366279411316074	1.28902425571998	0.0147211632027419	0.56122641810173	-1.4755230090705	0.000306377619663569	Plekha4
ENSMUSG00000045246	3	-0.561061072863025	-1.475353911155	6.15147892794119e-06	0.536398548310681	-1.45034743984802	3.10565611366331e-05	Kcng4
ENSMUSG00000036840	1	0.558957696465457	1.47320448703305	0.00184011537145374	-0.49349531719921	1.40785164685657	0.000291721540032918	Siah1a
ENSMUSG00000020963	11	0.557871972288739	1.47209621953948	9.47862165558241e-08	-0.137729152056489	1.10017204644013	0.0133290274620736	Tshr
ENSMUSG00000037206	2	-0.0758353711957154	-1.05397114568186	0.751455244045036	0.557263230102227	-1.47147520261410	0.000103971108377834	Islr
ENSMUSG00000000031	5	-0.237254737515464	-1.17874752158384	0.740733218419852	0.5547013694908	-1.4688645543431	1.44899503543645e-05	H19
ENSMUSG00000078202	1	-0.554409791824822	-1.46856771765251	0.000578259100443925	0.331713932529974	-1.25850760324112	0.000706465307919854	Nrarp
ENSMUSG00000029657	22	-0.553254956697498	-1.46739264257452	7.73369110962628e-05	0.517520003768894	-1.43149239294296	0.000732337563833376	Hsph1
ENSMUSG00000023000	3	0.157246852342869	1.11515701135098	0.223500182214366	0.550886670291789	-1.46498578935178	9.63523001017722e-05	Dhh
ENSMUSG00000006342	15	-0.550587804394754	-1.46468233717904	1.18642917933395e-06	0.434244608834717	-1.35120316150861	0.000314951258512772	Susd2
ENSMUSG00000031168	4	-0.549882247396892	-1.46396620231631	0.000124036902571605	0.165653823639893	-1.12167430117816	0.0160472105603250	Ebp
ENSMUSG00000073663	1	0.265201644815280	1.20180401337680	0.146687421636533	-0.549239097649661	1.4633137153892	0.000154722265025534
ENSMUSG00000036905	3	0.5454769794425	1.45950280085454	0.000996949179957234	-0.194642711246248	1.14444070053505	0.0159496468544787	C1qb
ENSMUSG00000021025	6	0.487300043061687	1.40181896066597	0.000689954883746324	-0.544917496383365	1.45893690941170	9.46731821302973e-05	Nfkbia
ENSMUSG00000058135	2	0.543349243801943	1.45735186308671	1.20405448004827e-05	-0.391057227560699	1.31135403082475	0.00129617943719207	Gstm1
ENSMUSG00000058013	11	-0.0964250280723559	-1.06912091533551	0.437101753593053	0.542572150019718	-1.45656708592374	0.000140627673680193	Sept11
ENSMUSG00000047497	24	-0.185994941551353	-1.13760123915183	0.0635218080681334	0.542471100335078	-1.45646506818193	0.000101641813501100	Adamts12
ENSMUSG00000036446	3	-0.479711747698008	-1.39446502263158	0.115875528270314	0.539888654154976	-1.45386030542053	0.000175041758160449	Lum
ENSMUSG00000058655	9	0.539829752377849	1.45380094900414	1.40547564082355e-07	-0.205356765128727	1.15297143070998	0.0088386578059795	Eif4b
ENSMUSG00000044447	50	-0.539692157501601	-1.45366230153031	5.5788218940929e-06	0.234215969137540	-1.17626732244648	0.00253801480222867	Dock5
ENSMUSG00000070514	1	-0.539412011577156	-1.45338005336203	3.62336364375952e-05	0.0575324760683079	-1.04068429586776	0.688006227555149	Dmn
ENSMUSG00000038295	13	0.539398545084534	1.45336648719603	5.57714022012767e-08	-0.152571053629603	1.11154861944748	0.00589346629197856	Atg9b
ENSMUSG00000027199	8	-0.538097807020692	-1.45205671825949	0.000340591195390695	0.389083863959257	-1.30956154577131	0.00146414039702317	Gatm
ENSMUSG00000034152	12	-0.497893066017003	-1.41214973057115	0.0666951479813564	0.537967812986186	-1.45192588658544	0.000216093106328182	Exoc3
ENSMUSG00000036896	3	0.537702050136875	1.45165844793004	0.000398931176137383	-0.17438511704146	1.12848333774541	0.0368864640706356	C1qc
ENSMUSG00000004105	5	-0.292369879273526	-1.22465032895600	0.225707928091576	0.537311994940931	-1.45126602238823	6.64236949881792e-05	Angptl2
ENSMUSG00000043993	2	0.537155364512733	1.45110846997895	0.000368608755503343	-0.341900762888480	1.26742533801289	0.000399612718639229	2900052L18Rik
ENSMUSG00000039879	3	0.535797721571127	1.4497435519367	1.95851189422507e-05	-0.464522707704596	1.3798607732794	0.000975297830099	Heca
ENSMUSG00000022472	6	-0.427973924778136	-1.34534289261969	8.46623559416515e-05	0.534547867296366	-1.44848813518743	5.62253079936604e-05	D15Wsu75e
ENSMUSG00000000303	16	0.180010056482406	1.13289178222914	0.113995693574909	0.533022668283095	-1.44695762095061	6.99355292420223e-05	Cdh1
ENSMUSG00000005397	19	-0.485022577430049	-1.39960776856037	0.00131355683276026	0.531147119394336	-1.44507775278243	2.93218693594732e-05	Nid1
ENSMUSG00000059898	17	0.529788424183182	1.44371745423962	4.06874833948218e-08	-0.229194034357498	1.17217992467132	0.00290038410202259	Dsc3
ENSMUSG00000001334	6	-0.527536011290302	-1.44146520372482	4.06879008034582e-06	0.273231316684132	-1.20851159638523	0.00221737891161082	Fndc5
ENSMUSG00000027750	22	0.0673019164290831	1.04775537056658	0.896464295105009	0.527169681293993	-1.44109923247530	4.5666115796095e-05	Postn
ENSMUSG00000028633	14	-0.523624615878023	-1.43756243554336	4.6645875247373e-05	0.198930351528520	-1.14784699831918	0.0541208327939241	Ctps
ENSMUSG00000028967	6	0.522773377355192	1.43671447561707	6.04327584481103e-07	-0.39741702082933	1.31714759752376	0.000362265788283904	Errfi1
ENSMUSG00000072808	1	-0.521185052148455	-1.43513360505661	0.000282918022098685	0.0383452884854497	-1.02693529862990	0.532055162911425	Hsn2
ENSMUSG00000053198	10	0.18927555358961	1.14019102746425	0.144049779487113	0.520721298626427	-1.43467235629200	0.00020368941696356	Prx
ENSMUSG00000028842	18	-0.519804033118144	-1.43376048152229	4.82075298146149e-05	0.139358897323852	-1.10141556170212	0.0318192591783174	Eif2c3
ENSMUSG00000045087	2	-0.518533513821234	-1.43249838632443	7.4269261542919e-05	0.255949831766344	-1.19412166200209	0.000877334671695136	S1pr5
ENSMUSG00000039405	1	0.518344134761653	1.43231035809610	0.00097472189020839	-0.160262012813678	1.11749007086337	0.00897889534780508	Prss23
ENSMUSG00000024067	4	-0.360904620641036	-1.28423090319442	0.0327140912961523	0.517849518235659	-1.43181938604379	0.000498452394259393	Dpy30
ENSMUSG00000027962	10	-0.517408455004238	-1.43138171464268	0.0077787391854763	0.354439581627943	-1.27848885272419	0.000816960891021762	Vcam1
ENSMUSG00000019820	74	-0.0374693132487043	-1.02631195355641	0.78554662763017	0.517015632219658	-1.43099202535137	0.000230253284219701	Utrn
ENSMUSG00000032355	8	0.313090091794231	1.24236586122548	0.0790293904549589	0.516570824938574	-1.43055089431548	0.000117474858132592	2310046A06Rik
ENSMUSG00000020396	6	-0.471253235320555	-1.38631320294840	0.00157344073018652	0.515773698204754	-1.42976069586295	3.35582834187569e-05	Nefh
ENSMUSG00000041771	16	0.514895423308376	1.42889055994137	5.81410459139548e-07	-0.355741314573081	1.27964294423965	0.000168030040839697	Slc24a4
ENSMUSG00000044986	4	-0.514757905724717	-1.42875436469096	0.00204808534066411	0.290272107371986	-1.22287090218286	0.000475336512548221	Tst
ENSMUSG00000073988	7	-0.513806945089082	-1.42781290345013	0.00092686480847693	0.203794269160178	-1.15172339286535	0.0150729603035593	Ttpa
ENSMUSG00000022816	10	-0.256892584887400	-1.19490223571721	0.210965973227972	0.513713818809585	-1.42772074079044	0.000617039230638396	Fstl1
ENSMUSG00000022744	5	-0.464676632431735	-1.38000800191599	0.0647194915119945	0.51247023715757	-1.42649059702121	0.000998872161337482	Cldnd1
ENSMUSG00000032841	8	-0.512447072100549	-1.42646769233949	2.64238975669304e-05	0.190365094348928	-1.14105243876387	0.0111891909304365	2600010E01Rik
ENSMUSG00000031780	3	0.497309459822234	1.41157859624452	6.51750531273109e-06	-0.511423813171388	1.42545630168273	0.000183672955047596	Ccl17
ENSMUSG00000069763	3	-0.508573550178621	-1.42264287652466	0.000253868259381804	0.352052867312239	-1.27637554053466	0.0634567814027217	Tmem100
ENSMUSG00000026601	11	0.50834709197942	1.42241958341638	8.08605033298076e-07	-0.115633718929969	1.08345085816982	0.0883622801051978	9430070O13Rik
ENSMUSG00000022769	3	-0.426946984307212	-1.34438559019614	0.0022473851198787	0.508200456603224	-1.42227501618262	0.000106004100019207	Sdf2l1
ENSMUSG00000052976	2	0.507723385019558	1.42180477486371	6.57652524153515e-07	-0.277306923357433	1.21193046280142	0.0076915796886146	ENSMUSG00000052976
ENSMUSG00000022899	19	0.507139945483819	1.42122989979967	0.000609111370391931	-0.367901697441268	1.29047455691813	7.91461738923892e-05	Slc15a2
ENSMUSG00000029236	8	-0.505205206654919	-1.41932522441262	1.16551038061426e-05	0.159813254702807	-1.11714252357684	0.0102581896852689	Nmu
ENSMUSG00000036198	13	-0.163926294924391	-1.12033197669073	0.352787278975868	0.504238662139867	-1.41837465513996	0.000997081608675506	1100001E04Rik
ENSMUSG00000066361	3	0.501706806438334	1.41588766337606	4.52311006543441e-05	-0.178633284111282	1.13181117262972	0.0162990333407847	Serpina3c
ENSMUSG00000045394	8	0.501490267750321	1.41567516424034	4.13786546891518e-06	-0.343695315776685	1.26900285572277	0.0164256031577806	Tacstd1
ENSMUSG00000044952	1	-0.501457130102287	-1.41564264759252	0.000131520546252853	0.37013539507916	-1.29247412198448	0.000194367520782729	Kctd21
ENSMUSG00000056749	2	0.500035235973679	1.41424810314504	0.000379401340725144	-0.225595658433383	1.16925991173428	0.00177265319366594	Nfil3
ENSMUSG00000032026	7	-0.498967486387356	-1.4132017945922	7.43167315056151e-05	0.308257260164671	-1.23821106790729	0.00103972466602675	Rexo2
ENSMUSG00000027171	6	0.497926076362521	1.41218204237823	1.08891052114223e-05	-0.0951880512117924	1.06820463642205	0.163493007213530	Prrg4
ENSMUSG00000043067	26	-0.497547967304155	-1.41181197882224	0.000125500006004538	0.0857745411172601	-1.06125734673638	0.383531143675301	Dpy19l1
ENSMUSG00000031304	8	-0.497083554141186	-1.41135758026397	4.99051952223228e-05	0.351465219740317	-1.27585574513274	0.000697587494409777	Il2rg
ENSMUSG00000016256	6	-0.215524551234665	-1.16112601285466	0.0856470352875596	0.49659153793133	-1.41087633343746	0.000116661197601143	Ctsz
ENSMUSG00000049313	47	-0.496107930314271	-1.41040347106812	0.00173121432965218	0.278200677850471	-1.21268149046021	0.000448516430690031	Sorl1
ENSMUSG00000025512	12	-0.495318295100232	-1.40963172133098	7.3377958354658e-05	0.358507061469261	-1.28209846185495	0.000853783194582948	Chid1
ENSMUSG00000073704	7	-0.297114092410964	-1.22868414442658	0.0086148073023251	0.49524670108873	-1.40956176982860	0.000177999648907675	Q24JP3-4
ENSMUSG00000008090	6	-0.494721139557293	-1.40904837198488	0.000105745479404010	0.394512958860545	-1.31449892203256	0.000191258072997109	Fgfrl1
ENSMUSG00000023019	8	-0.494643384689993	-1.40897243257030	0.000230552259404860	0.187080888419175	-1.13845785786217	0.0202511688376228	Gpd1
ENSMUSG00000025912	15	0.492766840620419	1.40714094359984	1.32734779420710e-05	-0.169942074916059	1.12501331381274	0.0297368836419752	Mybl1
ENSMUSG00000027009	29	-0.492050640238677	-1.40644256678225	4.84164520847638e-05	0.176146810973786	-1.12986218531816	0.00413535785666830	Itga4
ENSMUSG00000017002	4	-0.491325893268567	-1.40573620890811	0.000601348194676341	0.114581127476743	-1.08266065985872	0.0445780511989155	Slpi
ENSMUSG00000026893	8	-0.489975482317553	-1.40442100829553	7.26767718994055e-05	0.097760354071724	-1.07011092764363	0.218436483565321	Gca
ENSMUSG00000038375	8	-0.489186456446245	-1.40365312491698	5.0400619855329e-05	0.20959240086547	-1.15636143535832	0.00808371567360893	Trp53inp2
ENSMUSG00000002341	15	-0.489012521843871	-1.40348390749780	1.93896688763058e-06	0.253432712455589	-1.19204005360978	0.00159164303843121	Ncan
ENSMUSG00000017697	12	0.488560428176339	1.40304417022647	0.000126677578966002	-0.20226095883685	1.15049998028254	0.00479112539802783	Ada
ENSMUSG00000033373	12	-0.488426279004036	-1.40291371406049	4.60273526503193e-05	0.0359570231733457	-1.0252366963848	0.446766032679825	Fntb
ENSMUSG00000030095	11	0.487647519394108	1.40215663256578	4.49898828944858e-08	-0.291665942551314	1.22405292892967	0.0182018528843296	Tmem43
ENSMUSG00000069835	9	0.309970008339188	1.23968192837582	0.000304106949278571	-0.486096199485448	1.40064971365956	0.00331702156202971	Sat2
ENSMUSG00000032349	7	-0.485686409241107	-1.40025192267613	2.03632599556672e-05	0.167889306993914	-1.12341370407261	0.0207453383338922	Elovl5
ENSMUSG00000016427	2	-0.485672380106481	-1.40023830633541	2.53251421042702e-05	0.149831000641520	-1.10943950312700	0.225625328592441	Ndufa1
ENSMUSG00000005667	8	0.361907688330414	1.28512410543566	5.16824366579674e-05	-0.485010281529487	1.39959583993781	0.000585147010032934	Mthfd2
ENSMUSG00000006736	5	-0.483627240175095	-1.39825475860212	0.000509964518726185	0.484494046364572	-1.39909511642000	0.000846196716536052	Tspan31
ENSMUSG00000016494	8	-0.482776246949371	-1.39743022228517	0.00597869942128436	0.303476525635223	-1.23411473355516	0.000237345598920281	Cd34
ENSMUSG00000051855	13	-0.481717693576137	-1.39640525728748	0.00147639558007195	0.324480711342294	-1.25221363137804	0.00076190260827439	Mest
ENSMUSG00000032332	65	-0.25360485997588	-1.19218230056911	0.477727478371831	0.481576121155761	-1.39626823403102	9.25619354680188e-06	Col12a1
ENSMUSG00000032548	19	0.48129747255498	1.39599857855434	0.000102042005175128	-0.155446240685391	1.11376606446366	0.0192163156285746	Slco2a1
ENSMUSG00000021559	27	0.479854770993991	1.39460327143971	1.87795068657442e-08	-0.193872985775158	1.14383026646674	0.00564401695383843	Dapk1
ENSMUSG00000038094	30	0.47777537332182	1.39259463771028	0.00231103723572501	-0.403797101235331	1.32298536387316	6.17252725104031e-05	Atp13a4
ENSMUSG00000042096	13	0.477212756148588	1.39205166439760	2.48947626008265e-05	-0.211132075627939	1.15759618758049	0.00936319069186695	Dao1
ENSMUSG00000047246	4	-0.476440294270766	-1.39130651799593	1.28664404608813e-06	0.268815861692595	-1.20481852822978	0.000899211654982695	Hist1h2bg
ENSMUSG00000015869	16	-0.214868005760092	-1.16059772477450	0.0429944736513964	0.476221974714875	-1.39109599087076	0.000107083667718477	Prpsap1
ENSMUSG00000043298	5	0.474830248434296	1.38975468776720	0.000975201863714219	0.0111014977346062	-1.00772465423684	0.846463952877362	C030030A07Rik
ENSMUSG00000028974	8	-0.474660527885284	-1.38959120480757	1.30891297965275e-05	0.238023702045406	-1.17937596807685	0.0044351420026506	Dffa
ENSMUSG00000038860	60	0.474575266012685	1.38950908374665	2.11484656608546e-06	-0.333252585939344	1.25985053430320	0.000675206397718364	Garnl3
ENSMUSG00000032035	18	-0.473904407439943	-1.38886310704470	0.000133686886150243	0.199268156645996	-1.14811579662934	0.0234700542531027	Ets1
ENSMUSG00000028149	15	-0.448157147961257	-1.36429643504843	0.073529187909239	0.47349186298612	-1.38846601282709	0.000113741368368401	Rap1gds1
ENSMUSG00000019996	18	0.472877608038354	1.38787497275521	7.69827909175434e-05	-0.344567434670793	1.26977020842965	0.000469623242327773	Mtap7
ENSMUSG00000034858	11	0.472392406392943	1.38740828646567	5.25475829724095e-05	-0.454367553239052	1.37018201470692	0.000824921722849556	BC031353
ENSMUSG00000006522	28	0.443732754480074	1.36011887999657	0.00551942413294595	-0.470243699324077	1.38534345987121	3.76967334182781e-05	Itih3
ENSMUSG00000001864	6	-0.401212127356369	-1.32061700429399	2.09191310818325e-05	0.470095815650633	-1.38520146230812	1.45201996455901e-05	2810003C17Rik
ENSMUSG00000031232	10	-0.469877903285248	-1.38499224988063	0.000233038325973118	0.280272438430238	-1.21442419452255	0.0542276100387729	Magt1
ENSMUSG00000045257	4	-0.469332871886274	-1.38446911666735	0.000502857427306529	0.438078213977145	-1.35479842426218	0.00436584670489518	Morn2
ENSMUSG00000066170	1	0.46873555677117	1.38389602731924	0.000387605629346985	-0.0950167078843371	1.06807777740945	0.174944135401115	E230001N04Rik
ENSMUSG00000071042	17	-0.468302018321542	-1.38348022080257	0.000194875183553502	0.104332203036294	-1.07499667911146	0.161398008427372	Rasgrp3
ENSMUSG00000030560	8	-0.198772821873870	-1.14772167032921	0.117770783147848	0.468196690412377	-1.38337921972077	8.7592621310886e-05	Ctsc
ENSMUSG00000021091	4	0.467402566919359	1.38261795582888	0.000155632242347816	-0.330003864735119	1.25701674185179	0.0049695959747354	Serpina3n
ENSMUSG00000054366	8	-0.467379135878943	-1.38259550069234	0.000729969524789455	0.0993669408733998	-1.07130326813514	0.105059091832850	Prune2
ENSMUSG00000025277	5	-0.466153888003818	-1.38142179245335	7.4263781728798e-05	0.244065532277313	-1.18432540685266	0.049384415311387	Abhd6
ENSMUSG00000038943	13	-0.466046009304244	-1.38131849937291	0.00824908142477645	0.409142272873343	-1.32789610378232	0.000135086845271759	Prc1
ENSMUSG00000002190	17	-0.465388601449518	-1.38068920299514	0.000212431933626716	0.18102539405281	-1.13368936759457	0.00495112548655622	Clgn
ENSMUSG00000038630	7	0.464510908009291	1.37984948754704	1.89933727479567e-06	-0.200905266641556	1.14941936989883	0.0855449068453416	Zkscan16
ENSMUSG00000039515	10	-0.464020495093575	-1.37938051732796	0.0229298251233411	0.340978579656266	-1.26661544757298	0.000212429457551266	Ppp2r4
ENSMUSG00000021701	14	0.463142158309414	1.37854098306807	5.51001159600606e-07	-0.317908670503196	1.24652228095456	0.00251498760986426	Plk2
ENSMUSG00000032908	5	-0.461394884731970	-1.37687241822724	0.000105277733657177	0.412410051618641	-1.33090726594018	2.90391631100511e-05	Sgpp2
ENSMUSG00000011463	11	0.460458779005447	1.3759793118862	1.25342616297620e-07	-0.145372633512586	1.1060162892323	0.0222035721613291	NP_083982.1
ENSMUSG00000025701	14	0.460038821904327	1.37557883349631	5.91945498500319e-06	-0.104166731765003	1.07487338842192	0.0573438511524853	Alox5
ENSMUSG00000052229	2	-0.459298747165388	-1.37487336903798	0.0100169616836018	0.286467779778341	-1.21965048973202	0.000454081434684607	Gpr17
ENSMUSG00000048899	5	-0.459219926770633	-1.37479825607345	0.000475166524959084	0.297222029369074	-1.22877607334189	0.00588133205895354	BC057371
ENSMUSG00000033192	12	-0.459150375002348	-1.37473197918043	6.58097135736379e-05	0.0591736770603788	-1.04186884555299	0.226669274357610	Lpcat2
ENSMUSG00000063796	12	-0.458738699520868	-1.37433975303795	0.00093938115751257	0.361781588989101	-1.28501178355428	0.00304616030355934	Slc22a8
ENSMUSG00000054469	6	-0.329326508542024	-1.25642670154429	0.0439316369888013	0.45834648165868	-1.37396616935036	0.000145677062926205	Lycat
ENSMUSG00000028631	13	-0.457616384868352	-1.37327102971182	6.22018498207828e-05	0.218628296938376	-1.16362669326055	0.00761245813555612	Kcnq4
ENSMUSG00000057969	23	0.239802441924124	1.18083095111845	0.0987559220251785	0.456615967036711	-1.37231908313983	0.000468668207806911	Sema3b
ENSMUSG00000030607	16	-0.455885065589308	-1.37162401180460	0.000942251610311343	0.227369897916944	-1.17069876278364	0.00293113490538688	Acan
ENSMUSG00000037070	1	0.455528614099199	1.37128516193352	0.00267335257473919	-0.449082738969648	1.36517200864191	0.000330635651758195	Rbmxrt
ENSMUSG00000021919	16	-0.454953834499263	-1.37073894133541	2.14750705807932e-05	0.337940990540415	-1.26395139895135	0.000106637434074517	Chat
ENSMUSG00000024799	14	-0.454468093034496	-1.37027750447834	4.36542763352732e-05	0.277631111426669	-1.21220282635193	0.000592831103046889	Tm7sf2
ENSMUSG00000051319	2	-0.351425067369645	-1.27582023664448	0.00211306129664011	0.453638894144457	-1.36949015435418	7.16250903734164e-05	1500011K16Rik
ENSMUSG00000079887	1	-0.0550304562067786	-1.03888103450332	0.657275575441239	0.453351047141696	-1.36921694047193	0.000335715824401444	NP_001106850.1
ENSMUSG00000020532	23	-0.452312549289033	-1.36823168914704	0.000268190321120422	0.0370836735750331	-1.02603765184852	0.473529668211308	Acaca
ENSMUSG00000075555	4	-0.452065845714520	-1.36799773894973	0.000966872833313423	0.21162445564241	-1.15799133311491	0.00276324305735481
ENSMUSG00000020473	23	0.394049531726329	1.31407674227794	0.142216810656207	0.450327260063238	-1.36635016364136	4.18070722769398e-05	Aebp1
ENSMUSG00000022443	60	-0.264658214855592	-1.20135140676187	0.0541095321004248	0.45023853883288	-1.36626613996567	0.000159026331341101	Myh9
ENSMUSG00000034485	24	-0.240930983899011	-1.18175501241262	0.0540333047486354	0.450138102659033	-1.36617102785725	2.81769055144973e-05	Uaca
ENSMUSG00000029326	7	-0.450095426147752	-1.36613061560844	0.00035210250720821	0.22746937112782	-1.17077948474940	0.00155732340553189	Enoph1
ENSMUSG00000031375	10	-0.383281070483915	-1.30430481936326	0.102333131101708	0.449992986763519	-1.36603361616868	0.000145721871628643	Bgn
ENSMUSG00000054252	22	0.391041226521822	1.31133948657952	0.000344823088066794	-0.448122038368884	1.36426323377754	3.36019005598068e-05	Fgfr3
ENSMUSG00000065458	1	-0.120099512050178	-1.08680982427533	0.472994937892689	-0.446293595906314	1.36253528941023	0.000751568318014135	mmu-mir-181b-1
ENSMUSG00000003500	14	-0.445212659550584	-1.36151479493641	6.56854668491452e-07	0.399642784331948	-1.31918123705628	0.000644802938637408	Impdh1
ENSMUSG00000079869	1	0.444908999176309	1.36122825164553	5.13527700921817e-06	-0.132065821234484	1.09586176268846	0.133741265505118	Ubfd1
ENSMUSG00000042380	1	-0.444377233329343	-1.36072660626206	0.000476956605958365	0.0897708314398097	-1.06420112329444	0.314821105699796	BC003266
ENSMUSG00000029648	32	-0.442480999629585	-1.35893928419296	0.00456777692878979	0.278759719125419	-1.21315149302780	0.000901928067462339	Flt1
ENSMUSG00000022724	8	-0.442193792866201	-1.35866877816395	1.25081543202820e-05	0.194655638115634	-1.14445095502496	0.00238168113983313	Mina
ENSMUSG00000034164	21	0.0960707728269074	1.06885842382820	0.304059268682208	0.441143159111062	-1.35767969620592	0.000694391540820802	Emid1
ENSMUSG00000040998	14	0.440487087927228	1.35706242644445	1.02470265242097e-05	-0.195410266617387	1.14504973799342	0.00484708511251813	Npnt
ENSMUSG00000022296	3	-0.440348354652672	-1.35693193409721	0.00016600232056496	0.314424528210502	-1.24351553261407	0.0045505759985716	Q8VHV1-3
ENSMUSG00000030249	41	-0.440224699088773	-1.35681563440249	0.000875463591536045	0.114548947459825	-1.08263651085370	0.0525084041536135	Abcc9
ENSMUSG00000078983	1	0.0609750366439464	1.04317054310184	0.663477374403252	-0.440078830430457	1.35667845581286	0.000525827142796842
ENSMUSG00000041700	4	0.439592163241589	1.35622088195129	5.88705058605856e-08	-0.193948809480215	1.14389038431942	0.00580028449638166	Lhfpl1
ENSMUSG00000005968	9	0.439505391363796	1.35613931357382	7.15956304550996e-07	-0.111370428134265	1.08025389153106	0.142300633917756	Tuft1
ENSMUSG00000039194	8	-0.439446666645172	-1.35608411321856	0.000367449011998955	0.108230346859199	-1.07790523426389	0.126631850676557	Rlbp1
ENSMUSG00000014551	4	-0.439219805596308	-1.35587088833824	4.85147347219105e-05	0.214923858659463	-1.16064265734922	0.0428325892821373	Mrps25
ENSMUSG00000041817	12	0.439061354910112	1.35572198169535	0.000602584381490923	-0.19216883914671	1.14247994388536	0.0228502299599327	B230112C05Rik
ENSMUSG00000038732	12	-0.221427012969529	-1.16588622938288	0.098000111022081	0.437941729868933	-1.35467026155054	8.78196494731144e-05	Mboat1
ENSMUSG00000048249	9	0.437785991858928	1.35452403365210	0.00072670290637891	-0.245501860405748	1.18550509272824	0.00152836381744759	A930001N09Rik
ENSMUSG00000032334	11	-0.104209459905610	-1.07490522330045	0.526995425556077	0.437625946994724	-1.35437377834182	0.000108992024580625	Loxl1
ENSMUSG00000051669	8	-0.436931112936133	-1.35372163882513	0.000102464229540990	0.18651124472152	-1.13800843001352	0.00746375955524536	AU021092
ENSMUSG00000029219	2	-0.436560730500982	-1.35337414309874	6.66834355072494e-06	0.344746403809599	-1.26992773567568	0.000307484886228471	Slc10a4
ENSMUSG00000035834	8	-0.436467505411877	-1.35328669263611	0.000126212846135523	0.176471638280375	-1.13011660596834	0.0595695343379565	Polr3g
ENSMUSG00000021373	12	-0.435327768178617	-1.35221801069108	0.00823470911535927	0.315328874319510	-1.24429526841423	0.000128123391102214	Cap2
ENSMUSG00000031647	3	-0.433570267929452	-1.35057173309046	9.62799177463593e-06	0.277814407319736	-1.21235684775547	0.000645358547721673	Mfap3l
ENSMUSG00000064246	10	-0.433391025412263	-1.35040394652943	0.000686058517234222	0.0771508686509333	-1.05493263001479	0.236177403995004	Chi3l1
ENSMUSG00000027896	10	-0.433327756695566	-1.35034472649408	0.000161362602118258	0.0819096379448396	-1.05841809962406	0.0867745097858727	Slc16a4
ENSMUSG00000019139	10	-0.128237923712133	-1.09295797065991	0.0702351124420013	0.433170775333809	-1.35019780187344	0.00040061072747648	Isyna1
ENSMUSG00000041608	11	-0.43299179775935	-1.35003030969263	8.56833216134506e-07	0.261447250633227	-1.19868056732537	0.00925556351580262	Entpd3
ENSMUSG00000042644	57	0.0690340927731524	1.0490141168594	0.554502017156388	0.432148220966305	-1.34924114683096	6.07311049820828e-05	Itpr3
ENSMUSG00000073563	7	-0.302133905035071	-1.23296675906945	0.216534202616209	0.431247596851764	-1.34839912556731	0.000203475153881742	Csnk1g3
ENSMUSG00000072734	1	0.170049044855289	1.12509673204319	0.149553822849549	-0.431101528585996	1.34826261137277	0.00066370990076118	Ttc28
ENSMUSG00000020689	15	-0.430838531411943	-1.34801685123045	0.000323843352238447	0.285251545985596	-1.21862272224940	0.00326109304363114	Itgb3
ENSMUSG00000021379	3	0.430648593420259	1.34783938977635	1.67244402009949e-07	-0.300164058730213	1.23128442316552	0.000335759463706628	Id4
ENSMUSG00000025372	20	0.429995256763403	1.34722914749086	8.6662791168093e-07	-0.273452791184975	1.20869713459009	0.00622882150451237	Baiap2
ENSMUSG00000063254	1	0.376518296533021	1.29820507084903	0.0144834035969871	-0.429024990732554	1.34632339043297	0.000483341877763906	B230325K18Rik
ENSMUSG00000045790	1	0.170764758358954	1.12565502514995	0.242756883901656	-0.427919649316402	1.34529228058380	8.41409441655105e-05	Gm447
ENSMUSG00000050875	4	0.42727668712068	1.34469286120702	9.85503879320146e-08	-0.264308832404555	1.20106050655955	0.0132261157187374	A730017C20Rik
ENSMUSG00000020994	9	-0.119109053036004	-1.08606394858107	0.659742232637706	0.426446573204859	-1.34391935942952	0.000286461938189893	Pnn
ENSMUSG00000039195	2	-0.425986862883122	-1.34349119189455	4.58470962662378e-05	0.311472387862641	-1.24097356852875	0.00145959024242076	1110008P14Rik
ENSMUSG00000037438	1	-0.169624007024717	-1.12476531187184	0.410558104115560	0.424919929999292	-1.34249799167769	4.59135822357875e-05
ENSMUSG00000036093	6	-0.424776271544060	-1.34236431714477	0.00947157078346214	0.389306264184017	-1.30976343821826	0.000862712926809893	Arl5a
ENSMUSG00000020592	4	0.424459445553894	1.34206955685495	5.08856674654533e-05	-0.137027805317642	1.09963734261604	0.0299273512759259	Sdc1
ENSMUSG00000046056	4	0.424084429726755	1.34172074307068	1.07303323526466e-06	-0.137576835912177	1.10005589915069	0.0356329083028049	Sbsn
ENSMUSG00000022385	10	0.422615012700895	1.34035486632172	2.21368988259488e-07	-0.28066593067325	1.21475547151542	0.000407641980120267	Gtse1
ENSMUSG00000025407	13	0.422524512332332	1.34027078839715	0.000200179118480428	-0.173566074236638	1.12784286015461	0.0350365835465423	Gli1
ENSMUSG00000034235	41	0.330921942809367	1.25781691565776	0.00241521766864303	-0.422453847298944	1.34020514184133	0.000113804226830546	Usp54
ENSMUSG00000074825	4	0.422452484914666	1.34020387624222	2.81235402685889e-05	-0.149447160594994	1.10914436752767	0.0696383736234465	1700041B20Rik
ENSMUSG00000049436	8	0.421569941774553	1.33938428096890	1.0822429603124e-06	-0.079466436333019	1.05662718724393	0.162946733220432	Upk1b
ENSMUSG00000074604	5	0.420356627075943	1.33825832473852	3.03500233227069e-05	-0.0965781515448079	1.06923439475453	0.164036075016344	Mgst2
ENSMUSG00000003872	6	-0.324406370608606	-1.25214910763667	0.00142025490868788	0.419202620388567	-1.33718828463067	0.000125338718220651	Lin7b
ENSMUSG00000020263	21	0.418535585234296	1.33657017380215	8.1958820312233e-05	-0.148629900196058	1.10851623542447	0.0374972786961639	Appl2
ENSMUSG00000007682	2	0.0600251143276214	1.04248390816525	0.652070877281303	-0.418211733178376	1.33627017802518	0.000548822034841023	Dio2
ENSMUSG00000050121	6	0.059708128356196	1.04225488091804	0.661120124756912	-0.418043546596782	1.33611440732699	0.000411239088745685	Tmem10
ENSMUSG00000022797	18	-0.417830614586273	-1.33591722044775	0.000179389511025862	-0.103193514628103	1.07414854192574	0.204021711011575	Tfrc
ENSMUSG00000060548	12	-0.416673460605603	-1.33484614021217	0.000115877248474102	0.293860357048355	-1.22591619405913	0.000334704208890187	Tnfrsf19
ENSMUSG00000040268	14	0.263058790774391	1.20002028299480	0.0257872912032777	-0.416254654750216	1.33445869849485	0.000182600749806919	Plekha1
ENSMUSG00000065526	1	0.0292796765488791	1.02050247163338	0.881149958247401	-0.415854617540802	1.33408872485963	0.000278243199451303	mmu-mir-337
ENSMUSG00000051297	2	0.414854695267949	1.33316439725685	8.63872021806035e-05	-0.132896015812879	1.0964925545628	0.0574105004728928	2410124H12Rik
ENSMUSG00000042826	10	-0.414630368407016	-1.33295711759894	0.000102029061850111	0.308886418092911	-1.23875116833046	0.00102806230244372	Fgf11
ENSMUSG00000029482	16	-0.41449622596398	-1.33283318439984	5.63939398662654e-06	0.299612088194571	-1.23081342776646	0.00801947223972806	Aacs
ENSMUSG00000062270	1	0.208424387716546	1.15542561820637	0.0237508636723034	-0.414188646942996	1.33254905794404	2.99771781190052e-05	Morf4l1
ENSMUSG00000034579	10	0.259192030816208	1.19680825453254	0.0434024783561079	-0.413950940858404	1.33232951818239	5.2565036849675e-05	Pla2g3
ENSMUSG00000031740	13	0.413497957310964	1.33191125334062	0.0528717853178136	0.363475290456949	-1.28652125321187	0.000111168300678137	Mmp2
ENSMUSG00000017188	2	-0.411783818398972	-1.33032968200566	0.000612149766686338	0.259126616026689	-1.19675398999085	0.022377150310928	Ccdc56
ENSMUSG00000034810	24	0.411455005794669	1.33002651376133	0.000403130453467097	0.201044845643581	-1.14953058021369	0.0401290762672201	Scn7a
ENSMUSG00000027469	17	-0.411040858185623	-1.32964476416705	0.0175456366061706	0.384238208640422	-1.30517043134934	0.000120867817476548	Tpx2
ENSMUSG00000018340	26	-0.325797039190055	-1.25335668367182	0.00118055701665599	0.410807597838527	-1.32942979959146	0.000657507500377707	Anxa6
ENSMUSG00000001467	10	-0.410481148200296	-1.32912901337732	0.000567749721869558	0.227445570482222	-1.17076017014933	0.0524621498123649	Cyp51
ENSMUSG00000043668	8	0.410449028906558	1.32909942277864	6.0019341107786e-06	-0.258124197169125	1.19592274564766	0.0107817150423470	Tox3
ENSMUSG00000051451	4	0.410438976786419	1.32909016217945	0.000122864907494151	-0.250807607794847	1.18987300888465	0.0422251892374736	Crebzf
ENSMUSG00000068184	5	-0.410386134853539	-1.32904148217087	7.9150677554944e-05	0.0896856929757135	-1.06413832292904	0.26996367426688	Ndufaf2
ENSMUSG00000036707	12	-0.327113069099462	-1.25450052029929	0.192927377879160	0.409794619335993	-1.32849667713823	0.000277821689291881	Cab39
ENSMUSG00000024521	3	0.409616078625641	1.32833227921799	0.000692486153817668	-0.336942777495445	1.26307716264255	0.000640596262277134	Pmaip1
ENSMUSG00000025232	13	-0.356016955500183	-1.27988745583437	0.000466392458952532	0.409493234238075	-1.32821917754809	0.00161552503712299	Hexa
ENSMUSG00000031502	48	-0.349906492274748	-1.27447801983860	0.00974116541306782	0.408673758462172	-1.32746494027590	0.000821233081112214	Col4a1
ENSMUSG00000035232	12	-0.408450436042443	-1.32725947083807	8.57002896193507e-05	0.0318637957708342	-1.02233200812079	0.646021872921523	Pdk3
ENSMUSG00000043687	4	0.407172900977922	1.3260846764883	7.85683137858762e-05	-0.166344244542278	1.12221122180038	0.0127399358626355	1190005I06Rik
ENSMUSG00000025324	21	0.40683097093593	1.32577042125938	0.000354178989227661	-0.170964535004286	1.12581091059291	0.00448885594578602	Atp10a
ENSMUSG00000006517	10	-0.406489490168377	-1.32545665326736	0.000283927335721046	0.141912472649655	-1.10336679748021	0.0428243039984946	Mvd
ENSMUSG00000042734	3	-0.397197724198555	-1.31694739992808	0.0386965270466447	0.405187218878048	-1.32426074887725	0.000134662064181676	Ttc9
ENSMUSG00000026042	48	-0.0494276602588135	-1.03485429947123	0.781884902999549	0.40503314800265	-1.32411933360037	0.000527409865040975	Col5a2
ENSMUSG00000067786	7	0.40483699542076	1.32393931511919	0.000222424966947320	-0.237456089577748	1.17891204686536	0.0401317638082565	Nnat
ENSMUSG00000048644	2	0.404673879339064	1.32378963443167	2.98498643852597e-05	-0.236283598075303	1.17795432345148	0.0103083413088434	Ctxn1
ENSMUSG00000033060	33	-0.403729186868213	-1.32292308626330	0.000410546661304952	0.132922083590368	-1.09651236705356	0.0157822985195481	Lmo7
ENSMUSG00000018819	19	0.402793700006487	1.32206554119883	0.000547873376041904	0.037274104731844	-1.02617309449398	0.405358216758470	Lsp1
ENSMUSG00000070705	1	0.402529573766202	1.32182352176430	0.000165091654141533	-0.0653464849625252	1.04633620303155	0.621412099953214
ENSMUSG00000027765	2	-0.401489101430186	-1.32087056570171	5.31546494314583e-05	0.100528340343265	-1.07216603674159	0.0577816610987147	P2ry1
ENSMUSG00000058618	1	0.400674442993177	1.32012490943764	0.00045536544382421	-0.0402687223926617	1.02830534525942	0.516043871605643	AY761184
ENSMUSG00000057778	5	-0.400605139829181	-1.32006149573405	0.000460652062800821	0.182712761833325	-1.13501609984371	0.00402017759668369	Cyb5d2
ENSMUSG00000041360	12	-0.396607807872568	-1.31640901174703	0.0512728939265344	0.400598427765180	-1.32005535423056	0.000858122786163152	D19Bwg1357e
ENSMUSG00000033342	7	-0.400159357219713	-1.31965366903759	0.000291415933489367	0.0657330184391114	-1.04661657978745	0.645146900885122	4833424O15Rik
ENSMUSG00000027524	5	-0.219773746629833	-1.16455093924988	0.0303883052713118	0.399950242301935	-1.31946240251082	8.92935945395387e-05	Edn3
ENSMUSG00000049932	1	-0.246796631561915	-1.18656952197288	0.0104249751935357	0.399349824697585	-1.31891338584324	0.000349584338432195	H2afx
ENSMUSG00000041096	7	0.399337113593667	1.31890176538931	1.43208759209139e-05	-0.343975023165768	1.26924891180267	0.0027824963103428	Tspyl2
ENSMUSG00000001143	10	-0.39826783109812	-1.31792459694274	0.000202641196314685	0.306524812840394	-1.23672506572191	0.000557754445150935	Lman2l
ENSMUSG00000024039	16	0.385767197797772	1.30655440317534	0.00375404663972955	-0.398008254426401	1.31768749090423	3.36006693164359e-05	Cbs
ENSMUSG00000039238	3	0.397996382105202	1.31767664734802	0.000667990489358935	-0.154190735353803	1.11279723119219	0.00983324234423387	Zfp750
ENSMUSG00000027931	22	0.397360460010552	1.31709595980123	1.41741082496502e-05	-0.128322547180142	1.09302208164932	0.0175727965453155	Npr1
ENSMUSG00000031538	12	0.158794520338048	1.1163539509911	0.102424582970793	-0.397236209877472	1.31698253160136	0.000805994053993983	Plat
ENSMUSG00000032006	7	0.153194166612849	1.11202881100057	0.160634612346983	-0.397225592967101	1.31697283985525	6.7222564345645e-05	Pdgfd
ENSMUSG00000029999	5	-0.397130449751298	-1.31688599066262	7.81936016688773e-05	0.0771414826742879	-1.05492576678969	0.0852507833375049	Tgfa
ENSMUSG00000035441	23	-0.395893574387744	-1.31575745984591	0.000572810562176252	0.105463183434722	-1.07583973798199	0.0615765297629551	Myo1d
ENSMUSG00000052593	20	-0.395714171053237	-1.31559385174248	0.000604933598795844	0.385207660446679	-1.30604776509975	0.000324475674020371	Adam17
ENSMUSG00000024380	2	0.259529382522636	1.19708814217611	0.0538973798186534	0.395448747451146	-1.31535183417844	0.000698071631241005	Gypc
ENSMUSG00000000202	3	-0.393479412793913	-1.31355755284526	0.000185130343151356	0.161901357634633	-1.11876060464386	0.00461986139117414	1500005I02Rik
ENSMUSG00000036902	9	-0.393382257026166	-1.31346909659370	0.000638172057288438	0.108495807591458	-1.07810359069528	0.0384308929796388	Neto2
ENSMUSG00000039831	25	-0.191439488586557	-1.14190251222404	0.221812102341621	0.392922980216807	-1.31305102495112	0.000138774540111271	Arhgap29
ENSMUSG00000032278	10	0.39222937137625	1.31241989718139	0.000170141432676056	-0.11522309555014	1.08314252762609	0.0335919210892201	Paqr5
ENSMUSG00000030994	8	0.391478034149494	1.31173658353839	1.58817081162038e-05	-0.303752537066617	1.23435086270969	0.00121448106680401	D7Ertd443e
ENSMUSG00000071033	1	0.0559954658235923	1.03957616793653	0.786609375612382	-0.391134051152817	1.31142386235994	0.00064349803482362	ENSMUSG00000071033
ENSMUSG00000038156	16	0.389246860209260	1.30970950890527	5.18631816765385e-05	-0.342167171129574	1.26765940253994	0.00071743809779246	Spon1
ENSMUSG00000044674	1	0.388840263999984	1.30934044415299	3.80153362468179e-05	-0.0854186682614445	1.06099559626578	0.182262658971168	Fzd1
ENSMUSG00000021646	24	-0.387757560456094	-1.30835818824555	6.82211761512619e-07	0.067071931769694	-1.04758835782342	0.231978320828513	Mccc2
ENSMUSG00000037846	18	-0.387681989703740	-1.30828965607465	3.61917361717644e-06	0.00662379216408837	-1.00460181885943	0.900166324176719	Rtkn2
ENSMUSG00000049521	3	-0.238798200649933	-1.18000927604680	0.00445089504552379	0.387562509785757	-1.30818131171648	0.00038139905343976	Cdc42ep1
ENSMUSG00000025791	10	0.334160791492752	1.26064388525011	0.000301458332255917	-0.387134277653158	1.30779306463514	0.00326114522157371	Pgm2
ENSMUSG00000045667	18	-0.387090422576279	-1.30775331091584	0.000569887171118146	0.251899731246707	-1.19077408649483	0.00189567067092603	Smtnl2
ENSMUSG00000025366	31	-0.386939754821279	-1.30761674292227	4.29687875821654e-05	0.301598040208198	-1.23250887932928	0.00075888989802047	Mbc2
ENSMUSG00000042099	10	0.386892265460705	1.30757370065817	0.000425037760485018	-0.190477454766294	1.14114131002035	0.00385575625907626	Kank3
ENSMUSG00000034634	3	0.385578222759454	1.30638327206911	0.000208833593023378	-0.262704721568380	1.19972580766751	0.000498033058961327	Ly6d
ENSMUSG00000036437	2	0.385201887429101	1.30604253889365	0.000829347669328454	-0.168353227796101	1.12377501313441	0.125348734796487	Npy1r
ENSMUSG00000029413	12	0.384667670905512	1.30555901304564	1.55609136536449e-05	-0.228703633329824	1.17178154487869	0.0157456378171574	Naaa
ENSMUSG00000038332	10	0.384471312127409	1.30538133133176	1.78218454033699e-05	-0.105612858369452	1.07595135865806	0.440277089873516	Sesn1
ENSMUSG00000006288	2	-0.384262071116755	-1.30519201931854	0.000426615228605043	0.0774671749859041	-1.05516394602157	0.515438376985579	Ttc5
ENSMUSG00000026435	6	-0.383886321043399	-1.30485212618596	0.00094570556350935	-0.00903488259438963	1.00628215387036	0.835783633706119	Slc45a3
ENSMUSG00000038936	17	-0.383808042880290	-1.30478132906411	0.000473416773793633	0.0596115672656718	-1.04218512404142	0.666684812419977	Sccpdh
ENSMUSG00000038530	6	-0.383757708048948	-1.30473580675996	0.000431689317509737	0.167204857260451	-1.12288085560490	0.00378285038650681	Rgs4
ENSMUSG00000040289	5	-0.302775518081681	-1.23351522113066	0.0359326029804646	0.38347577556897	-1.3044808592824	0.000351897646176295	Hey1
ENSMUSG00000028654	4	0.22000003533538	1.16473361499583	0.00343340809971611	-0.382928199098302	1.30398583610381	0.000291969881806795	Mycl1
ENSMUSG00000026814	17	-0.327846770246118	-1.25513867495547	0.00741244862289734	0.382777879237047	-1.30384997595804	0.000312058155345467	Eng
ENSMUSG00000044365	3	0.382530586670816	1.30362650199793	2.09392565123789e-06	-0.0755630498664471	1.0537722181689	0.233430435990356	Cxxc4
ENSMUSG00000035469	22	0.151061700748101	1.11038632128177	0.0427683316939403	-0.382287680260198	1.30340702901926	0.000528087806870444	Rcbtb1
ENSMUSG00000042286	69	-0.110421031998442	-1.07954324135205	0.417328121276987	0.382199960431578	-1.30332778069435	4.64977422752525e-05	Stab1
ENSMUSG00000034926	9	-0.382069490003494	-1.30320991930311	0.000589219169967137	0.214958372932223	-1.16067042428214	0.0299266289509967	Dhcr24
ENSMUSG00000034930	12	0.381575782674781	1.30276402173498	0.000359815861150244	-0.182931716073289	1.13518837148794	0.0079484907229634	Rtkn
ENSMUSG00000068689	1	-0.29633267434331	-1.22801882293305	0.0178978444096590	0.381265243915487	-1.30248363317456	0.000663587412742241
ENSMUSG00000068299	3	0.381081873089795	1.30231809415580	0.000371802582679067	-0.238567041885296	1.17982022179249	0.00183883773269506	1700019G17Rik
ENSMUSG00000020441	7	-0.377848998735047	-1.29940305188657	0.0120308196320801	0.380523080518853	-1.30181377083020	0.000152701294078723	2310033P09Rik
ENSMUSG00000061119	9	-0.380419856843529	-1.30172063042907	0.00070894606535238	0.201122309867884	-1.14959230489070	0.0564632937314032	Prcp
ENSMUSG00000059316	13	-0.380189006182937	-1.30151235423907	0.000679938870690256	0.181313598713932	-1.13391586535641	0.0433036715786397	Slc27a4
ENSMUSG00000031877	9	0.380080060153611	1.30141407342062	0.000402855582019684	-0.139770721733041	1.10173001108054	0.0146694531110510	2210023G05Rik
ENSMUSG00000045382	2	-0.377654278922148	-1.29922768395517	0.000177570712373437	0.222922442389576	-1.16709535844051	0.00784184611673692	Cxcr4
ENSMUSG00000034825	8	-0.377346553923973	-1.29895058991281	0.000600866560522635	0.0640404806613143	-1.04538943243454	0.334297739269831	Nrip3
ENSMUSG00000041959	3	-0.335478787486262	-1.26179609186976	0.00248274814365905	0.377197028415412	-1.29881596951329	0.000352171747708972	S100a10
ENSMUSG00000020387	16	0.377078711361436	1.29870945651257	6.42655822594822e-05	-0.103383216526422	1.07428979243895	0.0478581219001767	Phf15
ENSMUSG00000036078	4	-0.37652796409131	-1.29821377020329	2.04726980867453e-05	0.35140601902651	-1.27580339171154	0.000808124862524506	Oprs1
ENSMUSG00000056771	2	-0.376193295536735	-1.29791265255580	0.000346969189587119	0.0757466813868485	-1.05390635470135	0.161519569434939	ENSMUSG00000056771
ENSMUSG00000003849	6	0.375999771249014	1.29773856117221	0.00075222260306748	-0.224443262388319	1.1683263031443	0.00145019872368567	Nqo1
ENSMUSG00000033998	3	0.210382641305815	1.15699500923149	0.0138545789036758	-0.375726736321823	1.29749298298918	0.000151905161903431	Kcnk1
ENSMUSG00000030862	13	-0.374482792360417	-1.29637471967848	0.0496814274766385	0.281827284118611	-1.21573372983595	0.000508135850216299	Cpxm2
ENSMUSG00000035686	2	-0.374030181557015	-1.29596807714036	0.00098644265075807	0.034302057875261	-1.02406128627431	0.598692620145601	Thrsp
ENSMUSG00000028789	19	0.373764676456826	1.29572959675153	1.44518871485936e-05	-0.236795135093272	1.17837206529140	0.00602973302670798	Adc
ENSMUSG00000072966	4	0.373335003319837	1.29534375131162	9.12429756714548e-05	-0.257307650600571	1.19524606049382	0.0141988214726197	Gprasp2
ENSMUSG00000046908	2	0.373193461315937	1.2952166720943	0.000421752480828286	-0.191439005116473	1.14190212955438	0.0269601235232946	Ltb4r1
ENSMUSG00000057337	2	-0.373100719441862	-1.29513341336167	0.000187449151411856	0.210529347509834	-1.15711266886961	0.00772823745030098	Chst3
ENSMUSG00000052566	23	0.372482667311436	1.29457869562289	0.000476863500958079	-0.0929465074639235	1.06654623448342	0.0879180545277757	Hook2
ENSMUSG00000017009	5	0.27507088898554	1.21005354555514	0.0319248803152854	-0.372449904360818	1.29454929666117	9.3264503594865e-05	Sdc4
ENSMUSG00000073424	12	0.37226289967013	1.29438150575959	3.10061836501916e-05	-0.195766231830196	1.14533229816784	0.00255885449726462	Cyp4f15
ENSMUSG00000050608	4	-0.372143248108453	-1.29427415920193	0.00015110595392348	0.296800435386428	-1.22841704465044	0.00730272150630497	2310028O11Rik
ENSMUSG00000030669	7	-0.372084468202383	-1.29422142750080	1.71674348354511e-06	0.0759512359858393	-1.05405579492928	0.164531397584296	Calca
ENSMUSG00000025790	13	-0.37189757547043	-1.29405377951904	1.59143908436748e-05	0.160154814742183	-1.11740703992011	0.00915078136760254	Slco3a1
ENSMUSG00000042655	3	0.371506707163101	1.29370322996864	1.71464799600409e-05	-0.0133566870258193	1.00930113918836	0.754924087919253	A930021C24Rik
ENSMUSG00000003348	3	-0.371467357636675	-1.29366794467705	0.00037886901680715	0.185191937267623	-1.13696822630938	0.0585459646388420	Mobkl2a
ENSMUSG00000016637	6	0.370448333847639	1.29275450634746	0.000249696839264723	-0.34733338655199	1.27220696193036	0.000372966368355671	Rabl4
ENSMUSG00000041926	11	-0.370393139957892	-1.29270504975212	3.55766586847021e-05	0.33974035634616	-1.26552881465032	0.00294238934723655	Rnpep
ENSMUSG00000041859	16	-0.337138094935079	-1.26324817431922	0.0134023007668229	0.369856208714223	-1.29222403015674	0.000136360383226625	Mcm3
ENSMUSG00000009075	5	-0.369810462751366	-1.29218305608141	9.5845609544530e-05	0.278210065611563	-1.21268938152577	0.000484115400614904	Cabp7
ENSMUSG00000037188	16	0.369564870875719	1.29196310478087	2.47213425692468e-06	-0.259321257607632	1.19691546126244	0.00116063039220835	Grhl3
ENSMUSG00000066705	4	0.368919527871211	1.29138531607412	0.000226689102579389	-0.076586213910647	1.05451982194467	0.153127411977022	Fxyd6
ENSMUSG00000002345	8	-0.368899995724113	-1.29136783257519	2.458776919953e-05	0.339247067790543	-1.26509617701749	0.00135327295661742	2310045N01Rik
ENSMUSG00000027489	19	-0.368031699220915	-1.29059084729350	5.51053889045436e-05	0.0903730443964553	-1.06464543720920	0.387826236011001	Necab3
ENSMUSG00000005674	12	-0.367944274626134	-1.29051264229515	7.95515798616952e-05	0.237319263633459	-1.17880024353856	0.00571305205832876	Tomm40l
ENSMUSG00000063229	7	-0.367699944925529	-1.29029410417022	0.0004997010589165	0.211947510946295	-1.15825066521155	0.00233058145624528	Ldha
ENSMUSG00000024164	38	0.367419912349276	1.29004367749865	1.05272316960445e-05	-0.0725418061772546	1.05156775270817	0.241132650037716	C3
ENSMUSG00000021607	2	-0.367400908936115	-1.29002668494594	0.000610999527951643	0.320927901033343	-1.24913369839275	0.0010007256613717	Mrpl36
ENSMUSG00000030116	6	0.0937097138549952	1.06711060202121	0.772041536985699	0.367128110555049	-1.28978277759795	0.000123736019737802	Mfap5
ENSMUSG00000017417	17	-0.366309369220611	-1.28905102289214	4.85985284900241e-06	0.198720520575407	-1.14768006330633	0.00477750141424771	Plxdc1
ENSMUSG00000032193	18	-0.364685931781488	-1.28760129398933	0.000393334004614974	0.366194454602933	-1.28894835053110	0.00028391559117392	Ldlr
ENSMUSG00000025006	35	0.366183408344296	1.28893848149992	1.60735016978187e-05	-0.146472686197455	1.10685994650479	0.0153380119685340	Sorbs1
ENSMUSG00000057963	7	0.365552861745703	1.28837525907914	0.000648480084843771	-0.227269330830166	1.17061715880127	0.00779933190859527	Itpk1
ENSMUSG00000024697	7	-0.365419109450194	-1.28825581931141	9.26652682496778e-05	0.260386672215046	-1.19779969678059	0.0015171169410399	Gna14
ENSMUSG00000022469	26	0.36513345231068	1.28800076676608	0.000317006237849988	-0.181254316406905	1.13386927216417	0.00361556810150351	Rapgef3
ENSMUSG00000038115	51	0.364607979539871	1.28753172371098	8.31680535520815e-07	-0.196116786864315	1.14561063196339	0.00300833189170370	Tmem16b
ENSMUSG00000027715	8	-0.364432041791089	-1.28737471781949	0.0505247588390832	0.251627538360564	-1.19054944465976	0.00075665901781879	Ccna2
ENSMUSG00000026589	29	0.364218974035898	1.28718460294471	8.5005763534737e-05	-0.177462267562795	1.13089286915716	0.00904796545982868	Sec16b
ENSMUSG00000021448	11	-0.364131405359362	-1.28710647580893	0.000347073153780186	0.16421636370121	-1.12055725368185	0.171174034582374	Shc3
ENSMUSG00000026172	11	-0.363969558295638	-1.28696209136621	5.82186530862776e-05	0.29877042765104	-1.23009558723132	0.00233647802850821	Bcs1l
ENSMUSG00000021427	6	-0.320983899151754	-1.24918218438066	0.0768580579498127	0.363683706485039	-1.28670712133405	0.000576480698068593	Ssr1
ENSMUSG00000006930	14	0.363529621128205	1.28656970342307	4.98493010098792e-05	-0.0927475670066921	1.066399173212	0.228607737212694	Hap1
ENSMUSG00000033429	3	-0.362343844373867	-1.28551268331616	0.00159006879775315	0.313919197872117	-1.24308004481654	0.000649018926619931	Mcee
ENSMUSG00000053470	26	0.362164551539530	1.28535293445391	0.000411529166743931	-0.280743083697869	1.21482043643332	0.00133434698229225	Jmjd1a
ENSMUSG00000024211	15	0.362084664709241	1.28528176215073	3.77667858246231e-05	-0.235861418877731	1.17760966637574	0.00251327349542866	Grm8
ENSMUSG00000021238	12	0.361358516319184	1.28463500700421	0.000363714757019499	-0.294178835634379	1.22618684803808	0.000235373349738237	Aldh6a1
ENSMUSG00000046949	7	-0.361171024257282	-1.2844680672081	3.89410751096108e-05	0.181984488026889	-1.13444328724492	0.0123034016915707	Nqo2
ENSMUSG00000015533	27	-0.360148595096803	-1.28355809502104	0.0001768036280649	0.314365023497632	-1.24346424422210	0.000159646896476928	Itga2
ENSMUSG00000062822	14	0.359599364446571	1.28306954043807	0.00055599109390929	-0.102661264367674	1.0737523317933	0.046707782254908	4833420G17Rik
ENSMUSG00000018537	15	0.359529564766416	1.28300746517298	0.000272493181485525	-0.144797228284636	1.10557525308724	0.0720560284349556	Pcgf2
ENSMUSG00000052125	13	-0.358904914661733	-1.28245207595334	9.56909979868281e-06	0.110886055504897	-1.07989126632253	0.0569114384638092	F730043M19Rik
ENSMUSG00000044949	3	0.358608079864764	1.28218823832212	0.000132534447539158	-0.0461281903035816	1.03249027307003	0.390364472331948	Ubtd2
ENSMUSG00000070570	11	-0.35797315298969	-1.28162407428624	0.000554946016735636	0.13335372066787	-1.09684047950238	0.179296308119000	Slc17a7
ENSMUSG00000020205	2	-0.283393689976234	-1.21705442933949	0.000154379336591366	0.357959544109868	-1.28161198483888	7.18432171617125e-05	Phlda1
ENSMUSG00000002279	14	-0.357626790394092	-1.28131641858214	8.06172869483754e-05	0.210903069736735	-1.15741245137832	0.0419067880131077	Lmf1
ENSMUSG00000015243	49	0.356631601150554	1.28043285513023	0.0165061478696020	-0.241600444391921	1.18230351494217	0.0005433539808686	Abca1
ENSMUSG00000033282	25	-0.356284517189143	-1.28012484530119	0.000213964412857516	0.157737103961637	-1.11553602452781	0.0131607361137162	Rpgrip1l
ENSMUSG00000035615	17	0.256582751759323	1.19464564611543	0.00653504886077724	-0.356258562172009	1.28010181523422	0.000617764392341575	Frmpd1
ENSMUSG00000024042	14	0.355921436323832	1.27980271876584	0.000816510091647763	-0.0599564662484677	1.04243430460164	0.491361116184393	Snf1lk
ENSMUSG00000074925	7	-0.355428837612639	-1.27936581315773	0.000285917016909830	0.0687028907781719	-1.04877332051590	0.202053873710523
ENSMUSG00000052942	12	0.35528953228234	1.27924228471416	2.39997494548848e-05	-0.224005951625314	1.16797221290004	0.00102947591068023	Glis3
ENSMUSG00000025745	19	-0.354746226627907	-1.27876062456116	0.000432696590343725	0.183631925377831	-1.13573946673884	0.00574096080980072	Hadha
ENSMUSG00000021411	8	-0.339732145312746	-1.26552161197095	0.00349586929482059	0.353710080438544	-1.27784254608857	0.000193127121759367	1300014I06Rik
ENSMUSG00000041132	5	0.353709158117683	1.27784172915885	0.00074161414618769	-0.166601135906247	1.12241106447775	0.00615529725189965	N4bp2l1
ENSMUSG00000036949	14	0.110986410531332	1.07996638703954	0.490990819739543	-0.35316614807702	1.27736085807900	0.000255361371759626	Slc39a12
ENSMUSG00000026510	18	0.295779933107711	1.22754842093630	0.000898444393599891	-0.35306129487297	1.27726802452243	0.000313233804370295	Trp53bp2
ENSMUSG00000039254	20	-0.353056192769190	-1.27726350746074	5.22049706127710e-06	0.247780123492516	-1.18737868771870	0.0132074378454171	Pomt1
ENSMUSG00000061353	8	-0.352802707987048	-1.27703910908747	5.49943151700784e-05	0.277051120397573	-1.21171559555083	0.000753157571107737	Cxcl12
ENSMUSG00000021624	3	-0.352049432364022	-1.27637250158427	0.000651630390983775	0.0230178556250623	-1.01608271854104	0.68068954892462	Cd180
ENSMUSG00000048756	9	0.352028562571917	1.27635403792054	1.09464419312570e-06	-0.174092498817361	1.12825447350536	0.00474390572485054	Foxo3
ENSMUSG00000041417	18	0.351211853960101	1.27563169930632	0.000364084867165621	-0.300269634751049	1.23137453151331	0.000215427370676995	Pik3r1
ENSMUSG00000052188	2	0.350936626682187	1.27538836641664	0.000124910908838227	-0.194217201172493	1.14410320769959	0.0416022809748135	OTTMUSG00000018617
ENSMUSG00000016024	16	0.148156410928425	1.10815248258388	0.466417291669153	0.349974228282239	-1.27453785928968	0.000769953730175167	Lbp
ENSMUSG00000049892	2	0.349377565299955	1.27401085094447	0.000445073321781495	-0.162199473625642	1.11899180727388	0.0411666645231138	Rasd1
ENSMUSG00000063594	4	-0.349351422121981	-1.27398776471371	0.000789657475579184	0.0570223453557806	-1.04031637946266	0.376163176181832	Gng8
ENSMUSG00000020038	13	0.349341301711724	1.27397882780517	5.11879853790515e-05	-0.251912191289691	1.19078437083071	0.0113697025159482	Cry1
ENSMUSG00000031808	14	0.349140700461978	1.27380169821705	0.000850270886696703	-0.205572473077467	1.15314383283864	0.0056337306219431	Slc27a1
ENSMUSG00000033809	9	-0.349068233808573	-1.27373771669270	1.74561739476501e-05	0.168369557917745	-1.12378773341555	0.113514217931671	Alg3
ENSMUSG00000041797	37	0.146358987384865	1.10677271829708	0.383514919733016	0.348951034399332	-1.27363424697781	0.000193267792906994	Abca9
ENSMUSG00000031217	5	0.144642943564574	1.10545702695961	0.0742199949453187	0.348524639006309	-1.27325787393008	0.000381360826394519	Efnb1
ENSMUSG00000032431	6	0.00370328046511404	1.00257021576903	0.970689098301869	0.347645959192481	-1.27248262668219	0.000281324359286356	Crtap
ENSMUSG00000049692	1	0.347344679707827	1.27221692057533	0.000993487205184128	-0.00911819747887558	1.00634026781675	0.92436271488551	4933425O20Rik
ENSMUSG00000075020	2	0.245666916875747	1.18564073225988	0.0420946405424007	-0.347223416467148	1.27210999107265	0.000146523352828929	E530001K10Rik
ENSMUSG00000035104	3	0.283537946547315	1.21717612995655	0.00253903175999295	-0.346579500993704	1.27154233920551	0.000606216563499744	Tmem166
ENSMUSG00000056870	10	-0.0712316037240585	-1.05061319115415	0.508922916395422	0.346431790298844	-1.27141215868749	0.000798171062435246	Gulp1
ENSMUSG00000015806	7	-0.346396110915473	-1.27138071570085	2.32887547286825e-05	0.0525251285734143	-1.03707851997905	0.431035346777971	Qdpr
ENSMUSG00000007030	17	-0.346079947246983	-1.27110212574378	6.69605352974588e-05	0.120122103800152	-1.08682684320682	0.0387054171665753	D17H6S56E-3
ENSMUSG00000031156	10	-0.344509360401694	-1.26971909610825	0.000133842832105569	0.111551080295977	-1.08038916781184	0.093628732628345	Slc35a2
ENSMUSG00000069808	5	-0.344120005363201	-1.26937647011388	7.87278269707357e-05	0.135163311924671	-1.09821712405103	0.0146271748497313	2310047D13Rik
ENSMUSG00000037624	10	0.343554726631363	1.26887919872715	7.93355733677566e-05	-0.053269969683015	1.03761408580012	0.272972100468314	Kcnk2
ENSMUSG00000004415	14	0.0719754428853123	1.05115501649554	0.287257123741552	0.34345858549959	-1.26879464349259	0.000100445220740613	Emid2
ENSMUSG00000030946	9	-0.343234526595435	-1.26859760762918	1.56081107901599e-05	0.22689143072053	-1.17031056703582	0.0257833632141022	2310007H09Rik
ENSMUSG00000029470	12	-0.343173954896469	-1.26854434654686	0.000430695552347273	0.19767417320971	-1.14684798403643	0.00657535785473394	P2rx4
ENSMUSG00000051675	2	0.34259842303087	1.268038389247	0.000121036723694477	-0.114939166243280	1.08292938095399	0.211150614129570	Trim32
ENSMUSG00000058833	4	-0.34209689754365	-1.26759765643294	0.000586643058657084	0.228433006494302	-1.17156175775712	0.0298592098711146	2810428I15Rik
ENSMUSG00000059970	3	0.342051005314561	1.26755733470509	0.000335633959854733	-0.251535448216823	1.19047345190505	0.0102068281470191	Hspa2
ENSMUSG00000043850	4	-0.341828289981596	-1.26736167127195	0.000957566839888935	0.0641850921231383	-1.04549422441528	0.366021640089854	Clrn1
ENSMUSG00000003528	9	-0.341585513425521	-1.26714841773886	2.69697021161124e-05	0.234161918515052	-1.17622325437372	0.00169881575159629	Slc25a1
ENSMUSG00000014633	4	-0.324959143997496	-1.25262896464292	0.00155925594951644	0.341511857850892	-1.26708372619994	0.000487597138352683	2310061C15Rik
ENSMUSG00000010651	3	0.341335929749534	1.26692922227719	0.000157677010449943	-0.0973661240865826	1.06981854972005	0.167242124618137	Acaa1b
ENSMUSG00000026837	64	0.104904830528287	1.07542344624937	0.473035311647328	0.339671265790274	-1.26546821002274	0.000275052484945695	Col5a1
ENSMUSG00000032327	18	-0.339173429664904	-1.26503160555151	0.000372033134573492	0.214960727036062	-1.16067231819656	0.00137801854048787	Stra6
ENSMUSG00000031770	6	0.339091178293854	1.26495948523849	0.000151748209671984	-0.234135016730399	1.17620132166529	0.00818673156750245	Herpud1
ENSMUSG00000024668	4	-0.339022536714547	-1.26489930152065	3.43266968960143e-05	0.211117208792182	-1.15758425872288	0.0667022583590483	0610038F07Rik
ENSMUSG00000019979	27	0.338286134668595	1.26425381739613	2.78493103422795e-05	-0.277779049970780	1.21232713586374	0.000769236988630481	Apaf1
ENSMUSG00000045237	2	0.337832937696412	1.26385673692982	0.000866615147383544	-0.25185601564428	1.19073800498321	0.00266734500673211	1110012L19Rik
ENSMUSG00000002870	15	-0.337800141787922	-1.26382800677023	0.00512680697412139	0.254996155298237	-1.19333256286281	0.000526537109726299	Mcm2
ENSMUSG00000053617	14	-0.0618666846994503	-1.04381546697895	0.384552990716301	0.337576413355769	-1.26363203164916	0.000342316191165575	Sh3pxd2a
ENSMUSG00000000823	21	0.337540965822776	1.26360098413976	0.000162562772138282	-0.185469603853453	1.13718707260664	0.00531323919779459	Znf512b
ENSMUSG00000030428	18	0.273095523245064	1.20839785077850	0.00511875715513958	-0.337392572823009	1.2634710191145	0.000166251749847259	Ttyh1
ENSMUSG00000032594	6	0.337018666969173	1.26314360550093	0.000223366441682226	-0.148254471293524	1.10822780656231	0.0527928059834796	Ihpk1
ENSMUSG00000021712	12	0.29795561144373	1.22940104070409	0.000979188496261205	-0.336956690877649	1.26308934384478	0.00732915445562512	Trim23
ENSMUSG00000027227	1	0.336852179810016	1.26299784700669	0.000126420273600906	-0.0463912950628481	1.03267858582448	0.554785786218366	Sord
ENSMUSG00000076567	1	-0.336775634588639	-1.26293083777576	0.000778927732771937	-0.00717320558145929	1.00498446856191	0.922569326852727	IGKV5-43
ENSMUSG00000040711	14	-0.336370939072066	-1.26257661823912	3.90873025530936e-05	0.311552313520622	-1.24104232067227	0.000487114259746787	Sh3pxd2b
ENSMUSG00000026834	9	-0.336151772253399	-1.26238482865406	0.000370724754128762	0.0640801508866744	-1.04541817822168	0.137328402035333	Acvr1c
ENSMUSG00000056698	11	0.335933572395539	1.26219391418282	3.39218784738943e-05	-0.156357197961280	1.11446954902538	0.0785559170344213	Rbed1
ENSMUSG00000031790	10	-0.335485735840106	-1.26180216898695	0.000406408075245434	0.330891165569826	-1.25779008273847	0.000289165671573929	Mmp15
ENSMUSG00000022026	6	0.335418541820595	1.26174340148396	0.000176534448161651	-0.109758287658294	1.07904743534733	0.128134071531004	Olfm4
ENSMUSG00000021846	7	0.335380008352772	1.26170970156950	0.000773687525539108	-0.0497611535331591	1.03509354396206	0.269920570062531	Peli2
ENSMUSG00000035762	14	0.18996637206205	1.14073712599095	0.0246554304908135	-0.335372071926481	1.26170276078283	0.000208794840907104	Tmem161b
ENSMUSG00000044164	1	0.0296067953767777	1.02073388812255	0.727349131303711	-0.334831727534656	1.26123029339637	0.000602412462231102	Rnf182
ENSMUSG00000048126	75	0.0684408031299074	1.04858281208575	0.79180732776987	0.33447647050752	-1.26091975946514	0.000248787199453246	Col6a3
ENSMUSG00000020911	6	0.334403287243766	1.26085579869709	0.000612324805474615	-0.0179965745730778	1.01255240321914	0.755017135845159	Krt19
ENSMUSG00000045160	4	-0.334127065430563	-1.26061441536499	8.19801359629238e-05	0.108928795409009	-1.07842720432427	0.107808629806344	Bola3
ENSMUSG00000028433	54	-0.305886164049157	-1.23617771638539	0.000437975399034028	0.333231275414697	-1.25983192477256	0.000645840794762396	Ubap2
ENSMUSG00000059540	10	0.327537642936505	1.25486976429487	0.0111209567455566	-0.333125269150626	1.25973935831496	0.000292608197975833	Tcea2
ENSMUSG00000035486	17	0.332804922946116	1.25945966793679	8.30473927105534e-05	-0.108346498497365	1.07799202010240	0.0323447974396803	6330514A18Rik
ENSMUSG00000045975	13	-0.332696015588449	-1.25936459639112	6.54603133694655e-07	0.278852687114172	-1.21322967163462	0.00192456214270910	5830404H04Rik
ENSMUSG00000027699	33	-0.332500305387828	-1.2591937676477	0.0157895902466064	0.228780953828470	-1.17184434759079	0.000925413722782372	Ect2
ENSMUSG00000036964	9	0.332092107557496	1.25883754028134	0.000355358957835201	-0.113816403102864	1.0820869297358	0.239531173421014	Trim17
ENSMUSG00000037060	2	0.0241743923123503	1.01689758797514	0.816746583842666	0.330743552139725	-1.25766139496661	0.000304276626242162	Prkcdbp
ENSMUSG00000039801	51	0.330426115824519	1.25738470206210	0.000533214334071633	-0.298018594640160	1.22945471337591	0.000514908748928424	2410089E03Rik
ENSMUSG00000042851	13	0.330137080068832	1.25713281741274	1.86063103083903e-05	-0.269970838186307	1.20578345442625	0.00992870962269943	Zc3h6
ENSMUSG00000060152	7	-0.329847032673847	-1.25688010187859	1.51488229994703e-05	0.0551730411676038	-1.03898371464542	0.525361995538778	Pop5
ENSMUSG00000026728	8	0.329843678876452	1.25687718004398	0.0120814630195827	0.298807068361571	-1.23012682886411	0.000879996588118538	Vim
ENSMUSG00000066438	13	-0.329677672862685	-1.25673256378016	0.000107335910405817	0.179411870170959	-1.13242214737007	0.00739400168512267	B2RPU2_MOUSE
ENSMUSG00000022696	27	0.329279449620867	1.25638571913352	0.000185778135134330	-0.0216388561325450	1.01511196029392	0.74663644245634	Sidt1
ENSMUSG00000019528	6	-0.32918622986003	-1.25630454037490	1.83101134382074e-05	0.167440356693961	-1.12306416488505	0.071811092092761	Gyg
ENSMUSG00000035181	36	-0.328996241969253	-1.25613910906217	6.20902240131202e-05	0.207172283547836	-1.15442326803671	0.00286752832188983	Heatr5a
ENSMUSG00000020467	14	0.168836584171684	1.12415158254475	0.211261307114617	0.328813924570023	-1.25598037728667	0.000678565713248962	Efemp1
ENSMUSG00000030554	10	-0.327489589729141	-1.25482796785761	0.000200889381603116	0.127072320276671	-1.09207528857435	0.113812375750970	Dmn
ENSMUSG00000027001	4	-0.326941514577527	-1.25435135333362	0.000305772505311305	0.220041991874242	-1.16476748833732	0.0121097457004816	Dusp19
ENSMUSG00000033191	22	-0.326649874895009	-1.25409781280870	0.000983003058304539	0.194375493449108	-1.14422874541334	0.00286082885128134	Tie1
ENSMUSG00000033985	20	-0.325874328114603	-1.25342383104688	0.000112386727682743	-0.0129833413203192	1.00903998247663	0.782357499271457	Tesk2
ENSMUSG00000062980	26	0.0874778776797497	1.06251107392003	0.53760058406003	0.325727041043036	-1.25329587351125	0.000332896235782309	A430107O13Rik
ENSMUSG00000031099	34	0.32559934480337	1.25318494633461	0.000911732176506862	-0.125807207091641	1.09111805699329	0.0609432677854823	Smarca1
ENSMUSG00000030269	26	0.325334664330153	1.25295505495049	0.000857610426163837	-0.048695291508615	1.03432910004074	0.341133051199692	Mtmr14
ENSMUSG00000021306	2	-0.325320017190817	-1.25294233423433	0.000702568759541495	0.149562276548096	-1.10923287223688	0.072289264048089	Gpr137b
ENSMUSG00000043342	2	0.325288874156592	1.25291528762799	0.0007127170497033	-0.142084077837300	1.10349804817587	0.147718954214149	Hoxd9
ENSMUSG00000067369	17	-0.324835328805628	-1.25252146594352	0.000474324581780019	0.137506944533801	-1.10000260822045	0.0423627582004481	4732479N06Rik
ENSMUSG00000022964	7	-0.324533323513527	-1.25225929791007	0.000145726319425896	0.215981783361651	-1.16149406586649	0.0769832250128508	Tmem50b
ENSMUSG00000026479	28	0.323935504420342	1.25174049843280	2.20353831600811e-05	-0.0523013800938278	1.03691769129216	0.210439175749509	Lamc2
ENSMUSG00000028148	6	0.323773307580504	1.25159977781274	0.000240231255142765	-0.0354303046052529	1.02486245746106	0.398212236345265	Them5
ENSMUSG00000048578	6	-0.323765957964013	-1.25159340172169	4.39415304227383e-05	0.322961145530430	-1.25089539071252	0.000992646532931177	2410014A08Rik
ENSMUSG00000020669	9	0.323286185682357	1.25117725002609	7.5199593698129e-05	-0.267444376227599	1.20367372223416	0.00165079952190454	Sh3yl1
ENSMUSG00000026787	16	0.32201664521386	1.25007672536605	0.000280948369004195	-0.227052984168563	1.170441626122	0.0193382684789798	Gad2
ENSMUSG00000064325	13	-0.321999144604418	-1.25006156140469	0.000890129850875007	-0.00135076669917093	1.00093671857619	0.97947784562916	Hhip
ENSMUSG00000054556	3	0.307405634414715	1.23748036514186	0.00111032442014149	-0.32149856269213	1.24962789410851	0.000409271092315463	EG232599
ENSMUSG00000006494	11	-0.321156336003249	-1.24933150070204	0.00020041870823775	0.103752717698637	-1.07456497337742	0.152559186240425	Pdk1
ENSMUSG00000073647	1	-0.320859613976879	-1.24907457457083	0.000747785125374515	0.0581081500157907	-1.04109963962583	0.431445586195427
ENSMUSG00000058966	6	-0.320609835911821	-1.24885833730996	0.000636385240570156	0.149932393431712	-1.10951747741578	0.0796643177274156	1500016O10Rik
ENSMUSG00000031328	101	-0.018456479322731	-1.01287523783003	0.803019847601548	0.32037201718124	-1.24865248824416	0.000953309231385577	Flna
ENSMUSG00000028370	22	-0.319763163995053	-1.24812563702089	0.000290635255618916	0.207579645710477	-1.15474927924831	0.00824985836890415	Pappa
ENSMUSG00000061461	3	-0.319483705150399	-1.24788389087324	0.000982845310759004	0.0417259296881258	-1.02934451918533	0.487286729520254	1810013D10Rik
ENSMUSG00000072811	7	-0.31936804547285	-1.24778385305576	0.00118049233130948	0.293010060008488	-1.22519387523328	0.000219911033462217	Ahnak2
ENSMUSG00000029408	12	-0.319092649380528	-1.24754568629749	0.000108830958190624	0.211883740794737	-1.15819946923043	0.00180985853934760	Abcb9
ENSMUSG00000033855	7	0.318865995012886	1.24734970623229	0.000450945755342718	0.123974163547075	-1.08973259660106	0.076781921017257	Ston1
ENSMUSG00000066643	28	0.318770086866103	1.24726678709902	0.000175288303910948	-0.202792719554244	1.15092411943938	0.0207557231627548	Wdr35
ENSMUSG00000041958	12	-0.318334149334697	-1.24688995883814	0.000820740354098757	0.252638796632034	-1.19138425381477	0.000816724036720874	Pigs
ENSMUSG00000020604	15	-0.318240594294798	-1.24680910387274	0.000200359194319203	-0.0649429631172384	1.04604358368957	0.134079822740074	Arsg
ENSMUSG00000010064	16	-0.318226544174308	-1.24679696150561	0.000960495238464294	0.228125611091608	-1.17131215938460	0.0121132888813618	Slc38a3
ENSMUSG00000069495	23	0.318136087827685	1.24671879033336	0.000174014930741870	-0.24605837386115	1.18596248447147	0.000767893008161846	Epc2
ENSMUSG00000039208	10	0.061168940287959	1.04331075857201	0.376072294208225	0.317936310959261	-1.24654616318429	0.000371878485007057	Metrnl
ENSMUSG00000022186	19	-0.317568626589793	-1.24622850967718	0.00061399738388914	0.210762693491998	-1.15729983900720	0.0361946402843016	Oxct1
ENSMUSG00000021252	4	-0.317454788759169	-1.24613017818717	0.000601346483429238	0.0852217549188173	-1.06085079093543	0.156402639362475	0610007P14Rik
ENSMUSG00000067818	4	-0.188307760249998	-1.13942641733021	0.103121967346471	0.31631777861032	-1.24514847072976	0.000317488775028516	Myl9
ENSMUSG00000031816	11	-0.316271322298944	-1.24510837627314	0.000502632472819099	0.120048883159740	-1.08677168523105	0.124675988082456	Mthfsd
ENSMUSG00000038497	14	-0.316159652704349	-1.24501200430076	0.000154659893108291	0.158544411365403	-1.11616043404468	0.0555758572511042	Tmco3
ENSMUSG00000049555	6	0.316144204134836	1.24499867261876	8.44197539119418e-05	-0.192601248362411	1.14282242298478	0.00728726400272079	Tmie
ENSMUSG00000021302	2	-0.300330586920075	-1.23142655673830	0.0230951133935143	0.315835692758535	-1.24473246584759	0.000481617200561821	Ggps1
ENSMUSG00000078674	1	-0.315263243440467	-1.24423866439714	0.000971820720658473	-0.00749650602668813	1.00520970558372	0.869418961210273	OTTMUSG00000007431
ENSMUSG00000034394	7	0.315172060809615	1.24416002728645	0.000740352669097166	-0.053940264952742	1.03809628709000	0.218403934764435	Lif
ENSMUSG00000001962	15	0.315110931846304	1.2441073116402	2.37180098514003e-05	-0.197167029822557	1.14644490913819	0.0173643789527960	D0HXS9928E
ENSMUSG00000068742	13	0.314951066651544	1.24396945961121	2.26254755851173e-05	-0.313587088257821	1.24279391967697	0.000561943091859314	Cry2
ENSMUSG00000007458	1	0.08763743699486	1.06262859211329	0.648896115229361	-0.314771208264216	1.24381438567764	0.000835006020334948	M6pr
ENSMUSG00000030967	12	0.282218991561115	1.21606385962138	0.00040290169673423	-0.314086136581291	1.24322389377904	0.000634217386610894	Zranb1
ENSMUSG00000019986	26	0.314071813390864	1.24321155101520	0.000675858545995431	-0.196778555898019	1.14613624792817	0.00312795696450419	Ahi1
ENSMUSG00000018417	33	-0.31396814611804	-1.24312222117276	6.63991036568826e-05	0.236229428961503	-1.17791009543233	0.00113493024449258	Myo1b
ENSMUSG00000024579	6	-0.313893106528999	-1.24305756374205	0.000401444130911004	0.150507272940651	-1.10995968172311	0.0271678290709326	Pcyox1l
ENSMUSG00000079057	11	0.313688801614203	1.24288154262807	0.00026577156902609	-0.215767996011750	1.16132196134413	0.0132676934897768	Cyp4v3
ENSMUSG00000028329	9	0.313386951027419	1.24262152559897	1.07763813105971e-05	-0.184856336149452	1.13670377441874	0.0605294935285969	Xpa
ENSMUSG00000069267	1	-0.159820220623947	-1.11714791761043	0.303542608633295	0.313045210805209	-1.24232721290431	0.000783489185055485	Hist2h3c2
ENSMUSG00000032649	12	-0.313008282151891	-1.24229541347165	0.000345249982818138	0.0839680753516205	-1.05992932851281	0.103198806550426	Glt25d2
ENSMUSG00000052751	2	0.312823006316921	1.24213588388662	0.000571836700348083	-0.171586970370114	1.12629673447962	0.0229798989957183	Repin1
ENSMUSG00000027952	9	-0.312562513727835	-1.24191162444621	0.000453859598210761	0.0904974410390551	-1.06473724041370	0.324562064416093	Pmvk
ENSMUSG00000021662	34	0.135538177243359	1.09850251839316	0.0324199066265867	-0.312201056514060	1.24160051109697	0.000138696522732801	Rgnef
ENSMUSG00000031773	27	0.311834732940783	1.24128528869461	5.71182631823765e-06	-0.0977986691758481	1.07013934803388	0.0668764178296202	Nlrc5
ENSMUSG00000030972	14	0.311477887385849	1.24097829910296	1.27247288160199e-05	-0.167270443243652	1.12293190375912	0.00669828257175814	Acsm5
ENSMUSG00000016995	14	-0.310970017004736	-1.24054151573386	0.000687564206243999	0.110378597537244	-1.07951148886051	0.215814485432533	Matn4
ENSMUSG00000031066	19	0.310640290084165	1.24025802325423	0.000119169828904232	-0.190404040038949	1.14108324199889	0.00864711440128779	Usp11
ENSMUSG00000042410	21	-0.310430189828534	-1.24007741713360	0.000243206203926527	0.109022173546978	-1.07849700756088	0.150104892749865	Agps
ENSMUSG00000024998	32	0.309532194327276	1.23930577973911	0.00264717584224838	-0.281494064658832	1.21545296408497	0.000297974150257073	Plce1
ENSMUSG00000025731	6	-0.307389494798681	-1.23746652136638	0.000370738802134285	0.111216936323733	-1.08013896682363	0.135182595440823	0610011F06Rik
ENSMUSG00000038520	13	0.307335872902015	1.23742052823067	0.000224874357509695	-0.0919081232651777	1.06577886073945	0.126004419077979	Tbc1d17
ENSMUSG00000041992	26	-0.307176936964109	-1.23728421407289	0.000679729568718675	0.0917106502058616	-1.06563298915673	0.148931084107883	Rapgef5
ENSMUSG00000064120	11	0.307155128924741	1.23726551120212	3.65108248364983e-05	-0.102759868571553	1.07382572229448	0.0528128061184969	Mocs1
ENSMUSG00000037669	10	-0.306965400283112	-1.23710280927054	0.000191389295324473	0.0936734448025547	-1.06708377542044	0.091721994159706	1110057K04Rik
ENSMUSG00000029059	6	-0.306958790500226	-1.23709714143222	0.000340379781800561	0.0450791619978167	-1.03173979025514	0.419202498094249	2810405K02Rik
ENSMUSG00000010751	5	-0.306928283824637	-1.23707098252747	0.000111706985277179	0.0625988595919829	-1.04434534295428	0.178447375133084	Tnfrsf22
ENSMUSG00000010021	19	-0.288858023400853	-1.22167287010041	0.00294197887300414	0.306786326820436	-1.23694926432219	0.000458667600558261	Kif19a
ENSMUSG00000022571	6	-0.270183996588667	-1.20596162226905	0.0182609152592381	0.306534639394985	-1.23673348939248	0.000166161663068442	Pycrl
ENSMUSG00000058420	9	0.306510637831495	1.23671291450339	0.00099117564131195	-0.161897674228660	1.11875774829230	0.0225326818760474	Syt17
ENSMUSG00000039252	9	-0.306169600441855	-1.23642060359519	1.91105750917323e-05	0.155958192364544	-1.11416136324245	0.0128206422232775	Lgi2
ENSMUSG00000026986	11	0.305979247883372	1.23625747813030	0.000523290919190683	-0.20695523543284	1.15424960240415	0.0125994914060851	Hnmt
ENSMUSG00000030518	14	0.267848889649638	1.20401126442401	0.000656198309865126	-0.305325676633852	1.23569755428435	0.00283854498813001	Q6A044-2
ENSMUSG00000038827	6	-0.305252989556544	-1.23563529789719	0.000133787537914066	0.210354714312814	-1.15697261289833	0.0018675341035614	BC026590
ENSMUSG00000019791	4	-0.305228226754761	-1.23561408930598	0.000133771815997160	0.114276591402223	-1.08243214695640	0.187414298899423	Hint3
ENSMUSG00000038059	2	0.0980996676471527	1.0703626411783	0.291819576258950	-0.304225416496816	1.23475551843216	0.000554362135108647	2010002N04Rik
ENSMUSG00000006732	6	-0.303565582495992	-1.23419091720672	0.000222502352545092	0.245691631311194	-1.18566104333845	0.00922581373080454	Mettl1
ENSMUSG00000012609	42	-0.303075358232627	-1.23377161338033	0.000325685541393365	0.0911768680384763	-1.06523878895816	0.119013701282689	Ttll5
ENSMUSG00000024121	1	-0.0132721602090171	-1.00924200644658	0.926198018107238	0.303074549244646	-1.23377092154588	0.000732125393679238	Atp6v0c
ENSMUSG00000047986	6	0.302782419713267	1.23352112209222	0.000228758954807288	-0.0512577183647143	1.03616784469278	0.263865976921258	4432412L15Rik
ENSMUSG00000025203	5	-0.302707694103645	-1.23345723247723	0.000726037218651304	0.145308602957288	-1.10596720244429	0.0213709445951018	Scd2
ENSMUSG00000046691	3	-0.20704357074213	-1.1543202785445	0.00132272719028570	0.302674459874756	-1.23342881862214	0.000868976495798885	5830457O10Rik
ENSMUSG00000028096	13	-0.302439045275762	-1.23322756787048	0.000107937048464792	0.0316735894206677	-1.02219723173599	0.554823445814586	Gpr89
ENSMUSG00000028821	6	0.302416157902148	1.23320800371075	0.000321587700672372	-0.0821649417343124	1.05860541714769	0.206471779372346	Syf2
ENSMUSG00000003134	20	0.302278714667073	1.23309052356478	2.20359543680171e-05	-0.214999474228543	1.16070349138034	0.00540066119924472	Tbc1d8
ENSMUSG00000022595	3	0.083003558133513	1.05922094704809	0.283878484771536	0.302011993869093	-1.23286257484462	0.000959634165462782	Lypd2
ENSMUSG00000059248	23	-0.269790890782781	-1.20563306639244	2.54084994937888e-05	0.30180380396956	-1.23268467791581	0.00018120764351719	Sept9
ENSMUSG00000026520	7	-0.301696698320948	-1.23259316682893	8.68994976081214e-05	0.171855719975258	-1.12650656399244	0.0240113503455138	Pycr2
ENSMUSG00000016664	11	-0.247938486407735	-1.18750903201585	0.00788760973088203	0.301094300567809	-1.23207860461249	0.000227043650135797	Pacsin2
ENSMUSG00000023909	3	-0.300959119153422	-1.23196316349651	5.81774879649717e-05	0.175160356943583	-1.12908989726146	0.0243462699388027	Paqr4
ENSMUSG00000031558	34	-0.300729677891052	-1.23176725188684	0.000200872199236426	0.134648150082124	-1.09782503941666	0.0176577082305309	Slit2
ENSMUSG00000019853	4	-0.300628858346592	-1.23168117557095	0.000232759824863147	0.154681692578293	-1.11317598678203	0.0572327135294775	Hebp2
ENSMUSG00000031595	6	-0.237947209567266	-1.17931343857729	0.175284839885287	0.300132297731643	-1.23125731667993	0.000612936315636936	Pdgfrl
ENSMUSG00000055660	6	-0.300120363096218	-1.23124713119652	0.000161804888906283	0.211729470331041	-1.15807562710764	0.22882682837976	Mettl4
ENSMUSG00000026090	17	0.300072752937850	1.23120649966871	5.3737538074979e-05	-0.126466430622995	1.09161674523943	0.0680138615644127	2010300C02Rik
ENSMUSG00000033966	10	0.299826551996760	1.23099640791185	0.000548143682105488	-0.195818090866905	1.14537346895969	0.0125383185948695	Cdkl4
ENSMUSG00000055707	3	0.29931355841287	1.23055876795243	0.000251180890932007	-0.232262515930167	1.17467569831509	0.008803568343838	Klhl26
ENSMUSG00000074384	1	0.299253485632224	1.23050752943991	0.0762675683693685	-0.286966005289819	1.22007176097081	0.000944928407796883	AI429214
ENSMUSG00000021486	NA	-0.166915158843536	-1.12265539967775	0.0143517858130848	0.298987775785892	-1.23028092031585	0.000291995119668520	Prelid1
ENSMUSG00000003154	12	0.298978460737393	1.23027297678717	0.000131983923353700	-0.138490977159741	1.10075315332033	0.0786699495187355	Foxj2
ENSMUSG00000001794	10	-0.298744603920894	-1.23007356915314	0.000166781331338536	0.199930789439243	-1.14864324969197	0.0582571010282594	Capns1
ENSMUSG00000033910	11	-0.298713446948599	-1.23004700431914	0.000210936356120030	0.127504411741387	-1.09240241736380	0.126664516083724	Gucy1a3
ENSMUSG00000032060	3	-0.296381368535653	-1.22806027202120	0.2968828873363	0.297675051476096	-1.22916198312759	0.000494626416306063	Cryab
ENSMUSG00000031901	16	-0.297575757519134	-1.22907738856416	4.66367337334068e-05	0.196825058795073	-1.14617319233668	0.00213267739522040	Dus2l
ENSMUSG00000034751	30	0.204180049225045	1.15203140760370	0.0225452386381615	-0.296940142597433	1.22853600744177	0.000770900116794428	Mast4
ENSMUSG00000044005	18	-0.295737580839240	-1.22751238511743	0.000425344931245261	0.0752024701890714	-1.05350887674474	0.116131012505230	Gls2
ENSMUSG00000000489	7	-0.29536303991279	-1.22719374955045	9.0883443803616e-05	0.187636486759232	-1.13889637542140	0.0212203889980278	Pdgfb
ENSMUSG00000029189	24	-0.295244909521354	-1.22709326889521	0.000107690830296009	0.0805133385723048	-1.05739421477915	0.215952401750256	2310045A20Rik
ENSMUSG00000032537	16	-0.295010809729860	-1.22689417001075	0.000346475269472096	-0.0338351584443638	1.02372992291798	0.452853092250298	Ephb1
ENSMUSG00000026683	19	-0.294846275529149	-1.22675425510477	0.0211866854864295	0.255202187282104	-1.19350299543881	0.000443616370026727	Nuf2
ENSMUSG00000039062	22	-0.140704272189671	-1.10244315791278	0.349961148649443	0.294782702293444	-1.22670019862234	0.000399839398157819	Anpep
ENSMUSG00000029161	5	0.294118744649228	1.22613577609349	0.000148521060219625	-0.0777309534280211	1.05535688696891	0.234031442819598	Cgref1
ENSMUSG00000020388	8	0.293985693538407	1.22602270215896	0.000352796250374574	-0.232557294191302	1.17491573812114	0.00488884581470248	Pdlim4
ENSMUSG00000031221	6	0.293265465096601	1.22541079456905	0.000483357406102844	-0.182472103868356	1.13482678202117	0.00350820328708198	Igbp1
ENSMUSG00000037843	6	0.29308392053633	1.22525660213001	0.000144205435022970	-0.0362575207659432	1.02545026421277	0.500773901023597	Vstm2l
ENSMUSG00000031983	4	0.292960758241161	1.22515200693155	0.00215811624278163	-0.254289568158365	1.19274824880657	0.000907930076393297	2310022B05Rik
ENSMUSG00000032615	5	-0.291777493597173	-1.22414757794389	0.000298754803061048	0.0661958556667036	-1.04695240323873	0.242580750938683	Nt5m
ENSMUSG00000027187	14	-0.291735577641951	-1.22411201216719	0.0047457396931513	0.261457412650538	-1.19868901058970	0.000554750617812043	Cat
ENSMUSG00000034573	49	0.0217961990551276	1.01522267627206	0.809471680778689	0.291571985425074	-1.22397321371103	0.000432787480689888	Ptpn13
ENSMUSG00000038279	14	-0.197781136449959	-1.14693301595278	0.218040430240074	0.291481551043415	-1.22389649216667	0.000518749808975424	Nol1
ENSMUSG00000042197	18	0.2912990897435	1.22374171266188	3.34795188398671e-05	-0.242131963357298	1.18273918048364	0.00259646305703927	Zfp451
ENSMUSG00000026827	18	-0.290453498300512	-1.22302466415427	0.000549810835922003	0.00964467716083561	-1.00670757648110	0.876508973419857	Gpd2
ENSMUSG00000020311	14	0.102641932380384	1.07373794370242	0.194593242031941	-0.29033932834475	1.22292788199106	0.000521684925758027	4933407N01Rik
ENSMUSG00000035413	6	-0.23829302708014	-1.17959615676177	0.086436171157046	0.288727054790899	-1.22156197103247	0.000191714034451876	Tmem98
ENSMUSG00000031673	10	-0.288232749947988	-1.22114350382353	0.000853078109129203	0.235501384040091	-1.17731582215105	0.0071051902103431	Cdh11
ENSMUSG00000042616	12	0.287476772432102	1.22050378775062	0.000197946161686122	-0.231893571861055	1.17437533392169	0.00354177137859769	1810007P19Rik
ENSMUSG00000055430	2	0.287353118149432	1.22039918210041	7.98130338888537e-06	-0.241770875560900	1.18244319329897	0.018844509698371	Nap1l5
ENSMUSG00000047446	4	0.272339907547432	1.20776511462456	0.00243870844017509	-0.287251623198699	1.22031332889203	0.000574297971001431	Arl4a
ENSMUSG00000056258	14	0.276396402365121	1.21116582443359	0.00136866009541004	-0.286979490504097	1.22008316532555	0.000256913402262353	Kcnq3
ENSMUSG00000029130	9	-0.286867093550162	-1.21998811523825	0.000603310718307563	0.162307353426621	-1.11907548478267	0.0166624325988691	Rnf32
ENSMUSG00000036249	9	0.286329785265469	1.21953383512280	1.08799893631285e-05	-0.111100380513157	1.08005170556344	0.097488201164461	Rbm43
ENSMUSG00000018548	41	-0.284615041106206	-1.21808519477141	0.0287502180658987	0.286122856119642	-1.21935892705807	0.000773447574928765	Trim37
ENSMUSG00000030035	5	-0.28607265848351	-1.21931650099494	0.000779204558452445	0.165468453751233	-1.12153018805860	0.0114547246792183	Wbp1
ENSMUSG00000052397	18	0.285854409352469	1.21913205824611	0.000121476038262425	0.08300537115777	-1.05922227816411	0.160752303144088	Ezr
ENSMUSG00000051920	6	-0.285772084036409	-1.21906249221475	1.94703507533969e-05	0.173590067870826	-1.12786161760041	0.00929566665277008	Rspo2
ENSMUSG00000034807	12	-0.147571377116734	-1.10770320174398	0.0405506850844022	0.28508021390396	-1.21847800921957	0.000919123570437202	Glt25d1
ENSMUSG00000029641	4	0.28499966017329	1.21840997667878	0.000501040722085914	-0.156232890357990	1.11437352660455	0.0112401024819312	Rasl11a
ENSMUSG00000026675	10	-0.284919291163831	-1.21834210393180	0.000352454039910719	0.082698925901435	-1.05899731088963	0.147852454685771	Hsd17b7
ENSMUSG00000043259	31	0.284769758280693	1.21821583139243	0.000130674790732865	-0.250679505721832	1.18976736047820	0.00389255823454574	1200015N20Rik
ENSMUSG00000031007	6	-0.03274754886145	-1.02295845087432	0.588831774096548	-0.284692773326178	1.21815082681038	0.000685797701726167	Atp6ap2
ENSMUSG00000020256	26	-0.284435343848681	-1.21793348361181	2.20441458539738e-05	-0.0097151058573329	1.00675672257989	0.832458647544493	Aldh1l2
ENSMUSG00000028780	18	0.283969436630415	1.21754022490547	0.000639107870395149	-0.144024588996974	1.10498331774738	0.0293973517252281	Sema3c
ENSMUSG00000023972	20	0.283915601161401	1.21749479213955	0.000420423143826019	-0.0642234670299781	1.04552203436535	0.388968587549551	Ptk7
ENSMUSG00000046699	5	-0.28334848299302	-1.21701629342331	0.000775036684444634	0.0789232324532658	-1.05622942061250	0.088341307406734	Slitrk4
ENSMUSG00000071660	6	0.282911949652824	1.21664810208375	6.62726715580966e-05	-0.106140323616541	1.07634481028357	0.0897216968257685	Ttc9c
ENSMUSG00000020695	33	-0.0690843786861476	-1.04905068144890	0.422616335680789	0.282680847100216	-1.21645322516577	0.000247807123981716	Mrc2
ENSMUSG00000059173	23	0.282660503676998	1.21643607209627	0.000669547122246179	-0.0243318116562830	1.01700855257988	0.775010250159284	Pde1a
ENSMUSG00000052151	6	-0.281851657513154	-1.21575426904023	0.000524540983742331	0.0775991243536656	-1.05526045608000	0.142615470543184	Ppap2c
ENSMUSG00000000154	11	0.281642186304098	1.21557776116966	0.000799812840400197	-0.0118115298258594	1.00822073478435	0.805171177490298	Slc22a18
ENSMUSG00000022359	7	-0.281456405032009	-1.21542123672310	8.84669449698065e-05	0.119691849445842	-1.08650276760699	0.0765749328176995	2410187C16Rik
ENSMUSG00000059213	2	-0.0212068642377365	-1.01480804679911	0.777517549765089	0.281356341699998	-1.21533693971110	0.000299165671253303	Ddn
ENSMUSG00000031681	10	0.280811631266929	1.21487815824128	0.000132459689329303	-0.12988466136348	1.09420621964140	0.05458159457768	Smad1
ENSMUSG00000024778	8	0.280810235128871	1.21487698256883	0.00033231928808907	-0.147891946964127	1.10794936305372	0.0125905088751316	Fas
ENSMUSG00000021809	9	-0.280634192976766	-1.21472874853149	0.000651136151385392	0.078425034379889	-1.05586474159091	0.206796535588342	Nudt13
ENSMUSG00000036615	3	0.280609736704681	1.21470815687203	0.000160027579212589	-0.00957652542326789	1.00666002155915	0.90793013781233	Rfxap
ENSMUSG00000021484	8	-0.280490432898688	-1.21460771061673	0.000127816790701727	0.23698381640097	-1.17852618748327	0.00634000567906670	Lman2
ENSMUSG00000027230	12	0.280036329238915	1.21422546004006	6.53948079668859e-05	-0.0497669306407881	1.03509768888432	0.242932822289353	Creb3l1
ENSMUSG00000031129	16	-0.27973452015937	-1.21397147293335	0.000242470777491263	0.00778677493888343	-1.00541197319712	0.875085361004415	Slc9a9
ENSMUSG00000031161	32	0.279703532062962	1.21394539794177	0.000620072389697266	-0.149509245913357	1.10919209976556	0.0145894160714193	Hdac6
ENSMUSG00000028700	23	-0.279187594018052	-1.21351134319137	6.1686698563152e-05	0.163434451845482	-1.11995009861129	0.0243360617866828	Pomgnt1
ENSMUSG00000034402	11	-0.238561839003207	-1.17981596694011	0.0400773102999675	0.279149480512011	-1.21347928474543	0.000585768290214721	Kcnh5
ENSMUSG00000067586	2	-0.193707893022405	-1.14369938136787	0.0861989865376174	0.279112143359751	-1.21344788013582	0.000249231797194227	S1pr3
ENSMUSG00000025875	10	-0.278355008440123	-1.21281122256215	0.000356730964487026	0.121741333654732	-1.08804734398639	0.163543510558571	Tspan17
ENSMUSG00000035835	8	0.278282466282955	1.21275024104635	0.000254862817926001	-0.116265540993209	1.08392545471071	0.133826869720339	BC005764
ENSMUSG00000001105	8	-0.265133013901019	-1.20174684332767	0.000405218344611499	0.278276944797374	-1.21274559961488	0.0519723598595507	Ift20
ENSMUSG00000024194	12	-0.27811958216059	-1.21261332603506	0.000545612191929721	0.226888662711685	-1.17030832163620	0.0112391450858300	Cuta
ENSMUSG00000054477	8	0.278111256201086	1.21260632792386	0.00051459888551911	-0.20068923287626	1.14924726505570	0.00365476396823329	Kcnn2
ENSMUSG00000031841	16	0.278077036049630	1.21257756572611	0.000667256380352814	-0.0579825716460552	1.04100902178777	0.571348715353401	Cdh13
ENSMUSG00000026201	9	-0.277968210574325	-1.21248610193831	0.00022173117815011	0.0947456765667122	-1.06787714225851	0.158654569035238	Stk16
ENSMUSG00000020846	3	-0.277746918870654	-1.21230013572185	0.000292356921131172	0.108320984037360	-1.07797295568456	0.183005320722936	1500005K14Rik
ENSMUSG00000022247	9	0.0228860664082025	1.0159899043108	0.770733830587935	-0.277611947702032	1.21218672442725	0.000741463990999227	Bxdc2
ENSMUSG00000024940	30	-0.158219645326528	-1.11590920270652	0.0594810251820864	0.277107637811431	-1.21176306530104	0.000359303655213523	Ltbp3
ENSMUSG00000024942	20	-0.207634706861463	-1.15479335165166	0.0218838088330299	0.276982909445403	-1.2116583067141	0.000421407063405226	Capn1
ENSMUSG00000037946	22	-0.276697724064215	-1.21141881529323	0.000879127550872562	0.0782841823363256	-1.05576166128446	0.139252676970056	Fgd3
ENSMUSG00000027550	21	0.23850949075862	1.17977315804941	0.0086073716072256	-0.276608092596961	1.2113435548467	0.000568571292406498	Lrrcc1
ENSMUSG00000010830	5	0.0358465774428092	1.0251582122433	0.775775912962051	0.276326041811689	-1.21110675705118	0.000468620497536795	Kdelr3
ENSMUSG00000032500	7	0.275462401006716	1.21038196894599	0.000840516589900386	-0.197757262184371	1.14691403622658	0.0185432913442084	Dclk3
ENSMUSG00000049327	3	-0.0372857008579523	-1.02618134272393	0.76931033896369	0.275334920828837	-1.21027502126310	0.000834826786672046	Setd8
ENSMUSG00000078591	2	0.27519450247668	1.21015723021982	0.000592708222081442	-0.115050537264371	1.08301298254882	0.0280092435864798
ENSMUSG00000037606	23	0.275087883381399	1.21006779960711	0.000151412515844760	-0.106385915714926	1.07652805363991	0.0425863147002636	Osbpl5
ENSMUSG00000029373	3	0.0428883269973344	1.03017420904722	0.7758828889786	0.27409075279092	-1.20923174021330	0.000413934534461888	Pf4
ENSMUSG00000031827	4	0.273962474189176	1.20912422500297	0.000395299101067694	-0.214572946830515	1.16036038445187	0.0081233637977787	Cotl1
ENSMUSG00000018293	5	-0.273502800965207	-1.20873903376076	0.000114735798543789	0.101835278088705	-1.07313775225529	0.20893802711011	Pfn1
ENSMUSG00000046159	4	0.273492565484134	1.20873045815658	0.000818471911680843	-0.0721490106999572	1.05128148650426	0.425882487917993	Chrm3
ENSMUSG00000024525	8	-0.273408580199025	-1.20866009497205	0.00077335715480868	0.1615247080851	-1.11846856393883	0.00547531728708933	Impa2
ENSMUSG00000069268	1	-0.232066297533784	-1.17451594361885	0.204326396702062	0.273354481367152	-1.20861477293831	0.000529172174910745	Hist1h2bn
ENSMUSG00000027882	13	0.269336489111006	1.20525339127167	0.0487440523728088	-0.272814293560873	1.20816231643783	0.00092747175615264	Stxbp3a
ENSMUSG00000005718	7	0.272645268305364	1.20802077718223	0.000252005789976092	-0.0775856411841301	1.05525059385080	0.150777532135706	Tcfap4
ENSMUSG00000032788	10	0.272445285451189	1.20785333590531	0.000826278278562127	-0.140188439353222	1.10204905194264	0.0810806243562368	Pdxk
ENSMUSG00000021032	9	0.272307481776550	1.20773796940421	0.000507590077707112	-0.13198962505383	1.09580388609399	0.0869990432237151	Ngb
ENSMUSG00000014195	24	0.272210766775317	1.20765700810556	0.000120941466486092	-0.250831112900497	1.18989239504585	0.00246983974574902	Dnajc7
ENSMUSG00000019864	13	-0.271928048612850	-1.20742037242799	0.000551322955413268	0.0861817436407056	-1.06155693025894	0.0797375462957924	Rtn4ip1
ENSMUSG00000025736	8	-0.271624759604085	-1.20716657046117	0.000190662928413184	0.269137624581605	-1.20508726771593	0.000845117249810669	2610003J06Rik
ENSMUSG00000030074	7	-0.0359971081242940	-1.02526518274710	0.60943465384611	0.271369575222340	-1.20695306531710	0.00044655417093221	Glt8d4
ENSMUSG00000060512	4	-0.259239555209886	-1.19684767972072	0.000759735821393241	0.271319470228808	-1.20691114840210	0.0106380633986759	0610040J01Rik
ENSMUSG00000027845	11	0.270488611881751	1.20621627978677	0.000748209671355399	-0.180681380296000	1.13341906913765	0.0123433013391263	Dclre1b
ENSMUSG00000046798	6	-0.269921373864712	-1.20574211357706	0.000389416366662411	0.146858508891166	-1.10715599576172	0.0568081022167087	Cldn12
ENSMUSG00000021256	6	-0.269856935883357	-1.20568826030210	0.000868211969445447	0.193292351821735	-1.14337000768651	0.0355820580634293	Vash1
ENSMUSG00000036863	6	0.185571215112075	1.13726716928388	0.0295132129981285	-0.269747714271340	1.20559698513516	0.000849141107695314	Syde2
ENSMUSG00000030287	59	-0.0186563047725509	-1.01301553932262	0.881642282710159	-0.269726559119713	1.20557930683219	0.000590654924932924	Itpr2
ENSMUSG00000020883	30	0.269644487070151	1.20551072577556	0.000265022274466954	-0.146634978484154	1.10698446688563	0.0207701960128290	Fbxl20
ENSMUSG00000029587	5	0.269634222058164	1.20550214839941	0.000334277641159462	-0.14977372185666	1.10939545633726	0.0117333187511569	Zfp12
ENSMUSG00000049299	9	-0.269582184436449	-1.20545866704566	0.000221698833346184	-0.00321123688692163	1.0022283388592	0.938612733673937	Trappc1
ENSMUSG00000019055	34	-0.269463349161232	-1.20535937709959	0.00870273155612138	0.241783070117094	-1.18245318808685	0.000720541681599812	Plod1
ENSMUSG00000033460	8	-0.269363315984726	-1.20527580313297	0.000550916689697295	0.201420097553293	-1.14982961752789	0.00565238380308136	Armcx1
ENSMUSG00000020380	25	0.269299026851686	1.20522209503262	8.68064007573466e-05	-0.100344970298921	1.07202977049385	0.0714910458581977	Rad50
ENSMUSG00000028970	17	0.269173804384141	1.20511748918675	0.000679982201564552	-0.210682679579655	1.15723565529725	0.0027719685584671	Abcb1b
ENSMUSG00000030374	21	0.269089808546569	1.20504732750786	7.82505321186717e-05	-0.184411337489654	1.13635321270049	0.0117717964268155	Strn4
ENSMUSG00000044313	6	0.268480668777588	1.20453863558978	0.000716475950618147	-0.195952313958667	1.14548003529255	0.0119778457572543	BC037703
ENSMUSG00000076621	1	0.0952480180322014	1.06824903815983	0.633271677579132	0.268448613190093	-1.20451187195397	0.000438716501066629	IGHJ1
ENSMUSG00000022433	12	0.268366354368799	1.20444319569227	0.00069373663954474	-0.115857223473431	1.08361872105222	0.0609352255872463	Csnk1e
ENSMUSG00000022203	5	0.268363864914906	1.20444111735754	0.000435922901134899	-0.162684208891398	1.11936784372626	0.0313947506730684	Efs
ENSMUSG00000025223	12	0.268235906549253	1.20433429541800	0.000152147840836704	-0.147410125096033	1.10757939914352	0.0180809832913933	Ldb1
ENSMUSG00000021365	7	0.267910105732584	1.20406235381926	0.000579668486313312	-0.148877292506405	1.10870633929203	0.0711615537327821	Nedd9
ENSMUSG00000054545	15	0.267776737437788	1.20395105079530	0.00084567888844146	-0.0685043032715941	1.04862896641542	0.114339536131674	Ugt1a1
ENSMUSG00000038077	3	0.267178414834271	1.20345184496634	0.000128713110302108	-0.0323784376445957	1.02269676206990	0.59996983844924	Kcna6
ENSMUSG00000045094	12	0.267041410749974	1.20333756579793	0.000313707497617807	-0.218666306714481	1.16365735100282	0.00624597268199743	4933429F08Rik
ENSMUSG00000026269	10	-0.266458546386138	-1.2028515026308	0.00044671120380779	0.0963723170835517	-1.06908185414134	0.245342101271411	Rnpepl1
ENSMUSG00000028028	12	-0.266284897692556	-1.20270673120222	0.000163062640621061	0.0906265420995093	-1.06483252379199	0.0841106422683114	Alpk1
ENSMUSG00000020844	8	0.265950714700245	1.20242817088555	0.000212595932312450	-0.0600398520416168	1.04249455761487	0.354215078813162	Nxn
ENSMUSG00000022453	10	0.265936871710009	1.20241663336647	0.000100388294479128	-0.00824968670502102	1.00573462746240	0.924785043682357	Naga
ENSMUSG00000026773	23	-0.265383521750165	-1.20195553133632	0.000485744765102881	0.157280468491164	-1.11518299585855	0.0123402032840354	Pfkfb3
ENSMUSG00000060992	7	-0.265364245203611	-1.20193947153414	0.000714561736848999	0.157232167081984	-1.11514566017292	0.131708017188248	Copz1
ENSMUSG00000070337	11	0.265358027128912	1.20193429113696	0.000130964469256439	-0.103728627377254	1.07454703029264	0.0862634111045271	Gpr179
ENSMUSG00000025474	18	0.265323367355181	1.20190541582445	0.000664084941944429	-0.221175677097278	1.16568313482659	0.0109916665244142	Tubgcp2
ENSMUSG00000079557	5	-0.264029039501419	-1.20082759827862	0.000181685541919398	0.0917140816467186	-1.06563552376094	0.152723801194627	March2
ENSMUSG00000006127	12	0.264007085229390	1.20080932477354	0.00142874797594857	-0.231075064557835	1.17370924570797	0.000909081262861112	Pps
ENSMUSG00000026605	18	-0.263912215634870	-1.20073036383933	0.0176169634745225	0.238096774320392	-1.17943570479538	0.000614418774045594	Cenpf
ENSMUSG00000061143	10	0.263802538355484	1.20063908478855	0.000138353151352869	0.0193522975361139	-1.01350436167210	0.713147736448247	Maml3
ENSMUSG00000072437	1	0.263719795964081	1.20057022692358	0.000472733158800249	-0.109747333688292	1.07903924248048	0.156530625897075	Nanos1
ENSMUSG00000034145	26	-0.263643819787842	-1.20050700335186	0.00010049139455659	0.0575498977204963	-1.04069686300690	0.558134312556426	Tmem63c
ENSMUSG00000025810	16	-0.263598339026931	-1.20046915813175	0.000309401053775438	0.139367869600314	-1.10142241154590	0.0226140666419648	Nrp1
ENSMUSG00000045795	19	0.261822074222118	1.19899203448200	0.000733907428073436	-0.183799273774291	1.13587121682949	0.0114856997512913	Whdc1
ENSMUSG00000024816	10	-0.261799820789473	-1.19897354028749	0.000550644661644673	0.167385861742171	-1.12302174415862	0.00907849301664618	Frmd8
ENSMUSG00000058589	13	-0.261719079745916	-1.19890644109935	0.000812795027102273	-0.0372046021897579	1.02612365929201	0.502601751651886	Anks1b
ENSMUSG00000026121	17	-0.239169938136501	-1.18031336678567	0.000884484572672523	0.261468919193168	-1.19869857104483	0.0119802798500158	Sema4c
ENSMUSG00000038506	11	-0.261442406894288	-1.19867654285323	0.00602333535512839	0.232912057296277	-1.17520468900541	0.000861575741837369	Dcun1d2
ENSMUSG00000037418	11	0.261233776275289	1.19850321270334	1.10257938509305e-05	-0.0470018993052624	1.03311574777814	0.280759330150635	Best1
ENSMUSG00000017210	29	0.261228644229059	1.19849894931934	0.000456016659600043	-0.198090943444685	1.14717933691138	0.0100192014157594	Med24
ENSMUSG00000024910	12	-0.260959864567162	-1.19827568513121	0.000470225598548947	0.125634833423319	-1.09098769764413	0.0458153064950031	Ctsw
ENSMUSG00000039202	10	-0.260937068510318	-1.19825675129970	0.000390676139521546	0.106381870271745	-1.07652503496525	0.089900960731876	Abhd2
ENSMUSG00000003072	9	-0.225085460480355	-1.16884648510863	0.00070148051704746	0.260322163001395	-1.19774613910771	0.00274688185813414	Atp5d
ENSMUSG00000015711	5	0.260275186224154	1.19770713894765	0.0008110663735288	-0.117131139276931	1.08457599104035	0.119490701904490	Prune
ENSMUSG00000026048	16	0.260258544229131	1.19769332305398	1.07586044193599e-05	-0.211632900593247	1.15799811154571	0.00238914288899344	Ercc5
ENSMUSG00000031139	30	-0.260189835793915	-1.19763628419808	0.000465662272559059	0.0237328416781205	-1.01658640435211	0.561590712782782	Mcf2
ENSMUSG00000070130	1	0.0773720399096662	1.05509436805123	0.658841943428322	0.259901814224306	-1.19739721035207	0.00070370240725704	mmu-mir-328
ENSMUSG00000032381	4	-0.259810606378772	-1.19732151274130	0.0592717244690018	0.248395977814444	-1.18788566138653	0.000675551023552679	5730536A07Rik
ENSMUSG00000042628	11	0.259760559583236	1.19727997862362	0.000839551332398274	-0.190349227119709	1.14103988916709	0.0083461323241019	Zfyve1
ENSMUSG00000028669	8	0.25956009480073	1.19711362621412	0.000225849839996956	-0.188134684023069	1.13928973161990	0.0483038032631008	1110049F12Rik
ENSMUSG00000036270	29	0.25924717886208	1.19685400425521	0.000489671733488447	-0.165854631336567	1.12183043709236	0.0228779057863231	Edc4
ENSMUSG00000020241	28	0.141510713553839	1.10305957667671	0.482675147749943	0.259085486808701	-1.19671987269459	0.000890603232211703	Col6a2
ENSMUSG00000060279	22	0.258368480696505	1.19612526173975	0.000366063493161822	-0.137681864978655	1.1001359867968	0.0186190408938187	Ap2a1
ENSMUSG00000046807	4	0.257645126544728	1.19552568575273	0.000261631215091737	-0.245348933129276	1.18537943453196	0.00154498019587410	AI646023
ENSMUSG00000041298	14	-0.257250796234583	-1.19519895863511	8.68879344428708e-05	0.161471127037718	-1.11842702528889	0.00423263527200536	Katnal1
ENSMUSG00000033948	14	-0.256848330775031	-1.19486558311545	0.000420048862847251	0.134040306662958	-1.09736259576075	0.06154810082534	Zswim5
ENSMUSG00000039621	46	-0.256527676554986	-1.19460004112245	0.00054377396549874	0.00239002062608051	-1.00165800903803	0.961571087197007	BC067047
ENSMUSG00000021222	13	0.256403732624078	1.1944974157853	0.000339303380240012	-0.0920412333412178	1.06587719922818	0.189742491366164	Wdr21
ENSMUSG00000033697	12	0.256304719460969	1.19441543941074	2.03338257424638e-05	-0.0107750409476139	1.00749664947824	0.882854814665005	D15Wsu169e
ENSMUSG00000026104	28	-0.196154758827468	-1.14564078501442	0.16905908325566	0.255861377164109	-1.19404845018972	0.000764391320769338	Stat1
ENSMUSG00000024069	13	-0.255513932444265	-1.19376092173404	0.000826869661991895	0.175559637308557	-1.12940242749426	0.04028657087554	Slc30a6
ENSMUSG00000035407	10	0.00189669870760174	1.00131555594708	0.97862120858228	0.255345910210944	-1.19362189949386	0.000980416824741669	Kank4
ENSMUSG00000035064	24	0.255079793494418	1.19340174662885	0.000194661746132422	-0.181653265005063	1.13418286449971	0.00782954939279185	Eef2k
ENSMUSG00000042078	16	0.254064470063928	1.19256216345515	0.000305538672393224	-0.247456437293825	1.1871123147357	0.0050191782056635	Svop
ENSMUSG00000027748	14	0.253827588904211	1.19236636856460	0.000258668292669887	-0.149733293029730	1.10936436804265	0.0159662243406061	Trpc4
ENSMUSG00000026821	23	0.253528935356814	1.19211956131881	0.00053513101560797	-0.235793115703305	1.17755391476355	0.0129507910402841	Ralgds
ENSMUSG00000034194	7	0.253413821229319	1.19202444466243	0.000855738554827334	-0.0294999960033024	1.020658328353	0.63721042570309	R3hcc1
ENSMUSG00000031486	19	-0.0529350258936361	-1.03737321573165	0.524650362206244	0.253170178676147	-1.19182315239446	0.000641191982168947	Gpr124
ENSMUSG00000021240	18	-0.253045524706625	-1.19172017909477	0.000766950798518726	0.123477928129335	-1.08935783207777	0.0960088180248197	Abcd4
ENSMUSG00000037784	20	0.253037184407693	1.19171328971515	0.000786872628201034	-0.169024184873374	1.12429777098509	0.00941808786559146	Dzip1l
ENSMUSG00000030352	13	-0.252904418013346	-1.19160362537716	0.000416424899459561	0.0656444412390513	-1.04655232260373	0.250069419306875	Tspan9
ENSMUSG00000021179	12	0.252800544489178	1.19151783343315	0.000287208595895783	-0.188837298945960	1.13984471857104	0.00536688583097074	BC002230
ENSMUSG00000000581	3	-0.00464324865233686	-1.00322363949821	0.955469635319687	-0.252681193701143	1.19141926602547	0.00089065838502526	C1d
ENSMUSG00000028035	6	0.25267688286061	1.19141570601407	0.000656915367733735	-0.235430350890939	1.17725785675346	0.00332231905996232	Dnajb4
ENSMUSG00000041645	11	0.250740211588531	1.18981742468187	1.32106029920056e-05	-0.233893590188131	1.17600450775013	0.00385932057052357	Ddx24
ENSMUSG00000029726	6	0.250704008698231	1.18978756785973	4.45652495036158e-05	-0.0192627524178626	1.01344145749005	0.764004367067595	Mepce
ENSMUSG00000053070	9	0.250378220516968	1.18951892136531	0.000920441399405377	-0.163446169347647	1.11995919483095	0.105462846289140	9230110C19Rik
ENSMUSG00000024430	5	0.162284955857778	1.11905811148135	0.0264543295371974	-0.249653559487358	1.18892157991149	0.000905080732212583	Cabyr
ENSMUSG00000029670	14	0.249535676757868	1.18882443700103	0.000682607715025373	-0.113556092364868	1.08189170245032	0.152124003006833	Ing3
ENSMUSG00000049739	3	0.249028338504928	1.18840644840413	0.000120568498061952	-0.132017258018572	1.0958248750066	0.0321754514450786	Zfp646
ENSMUSG00000037166	4	0.0147315457513252	1.01026344088616	0.901207060796278	-0.249003114619247	1.18838567064757	0.000502396693304466	Ppp1r14a
ENSMUSG00000024420	8	0.248481770809578	1.18795630368872	0.000270546034402339	-0.0603611808045225	1.04272677633396	0.504077004239475	Zfp521
ENSMUSG00000037204	3	0.0518151661702626	1.03656829044288	0.458793325978573	-0.248084915861426	1.18762956693049	0.000643015720210994	9430023L20Rik
ENSMUSG00000042249	18	0.247991677696800	1.18755281555904	0.000684194238773058	-0.194233704126094	1.14411629514330	0.00401614994375196	Adrbk2
ENSMUSG00000030979	15	-0.247923387641244	-1.18749660400630	0.00099220373355744	0.104429956061553	-1.07506952038057	0.066234814744981	Uros
ENSMUSG00000020184	15	0.247754037975126	1.18735721879663	0.000741453384233233	-0.232755244045073	1.17507695746984	0.000649187768827363	Mdm2
ENSMUSG00000032599	10	0.247219790703617	1.18691760758381	0.000490633190605357	-0.179165240875738	1.13222857589634	0.00460006991339027	Ihpk2
ENSMUSG00000044807	5	0.246693133966115	1.18648440163604	0.000946030714701894	-0.196021185827322	1.14553471991501	0.0580718136145092	Zfp354c
ENSMUSG00000021811	5	0.24603794828548	1.18594569381627	0.000993447103400781	-0.0528940177927358	1.03734372918064	0.315674709192227	Dnajc9
ENSMUSG00000028869	19	0.244912947369534	1.18502126426298	0.00070599363806346	-0.195883769617633	1.14542561332063	0.00263973425990544	Gnl2
ENSMUSG00000025739	3	-0.0988456155163906	-1.07091621706263	0.416238583604117	0.244681938339458	-1.18483152998833	0.000650014861773062	Gng13
ENSMUSG00000033082	6	0.244236667721724	1.18446590229399	0.000204851932979393	-0.0781649025722177	1.05567437617389	0.162315213062882	Clec1a
ENSMUSG00000034839	3	0.244036149556358	1.18430128647545	0.000467925545577296	-0.125234679019089	1.09068513682463	0.0248592106876585	Larp6
ENSMUSG00000053768	9	-0.243908645886994	-1.18419662396338	0.000742648531802801	0.208642879504424	-1.15560061716274	0.00878898510939693	Chchd3
ENSMUSG00000050295	1	0.107343379115098	1.07724274266832	0.231583724107914	0.243725679796232	-1.18404645079285	0.000538454722576976	Foxc1
ENSMUSG00000028698	10	0.0673592955927634	1.04779704293722	0.398100165806701	-0.243158392967925	1.18358095954597	0.000546143107794065	Pik3r3
ENSMUSG00000026082	23	0.243077819061710	1.18351485889717	7.40101038780721e-05	-0.221131799103279	1.16564768238629	0.00465597436226863	Rev1
ENSMUSG00000030880	20	0.164135349339599	1.12049433069458	0.00153114397770718	-0.243055894934514	1.18349687357636	0.000732213250526585	Polr3e
ENSMUSG00000035845	11	-0.24232599713331	-1.18289826246286	0.00033413870787536	0.169862158318261	-1.12495099659126	0.00787813679191793	Alg12
ENSMUSG00000079715	8	-0.242261037132058	-1.18284500148912	0.000793580108888196	0.179506471548786	-1.13249640575790	0.00402567357423789	Car15
ENSMUSG00000015757	13	0.236478643465454	1.17811358794303	0.00218625489232974	-0.242210420882197	1.18280350267879	0.00061729231827208	Ppil4
ENSMUSG00000028641	20	-0.0152340050357498	-1.01061535493404	0.866800140591022	0.242012445321665	-1.18264120218307	0.000837307587731235	Lepre1
ENSMUSG00000020792	38	0.241731836810112	1.18241119729199	0.00016422479996605	-0.00387167590086316	1.00268724542326	0.937616222302977	Exoc7
ENSMUSG00000038235	9	-0.241090742958111	-1.18188588312141	0.000915492194078037	0.0666434732643329	-1.04727728619333	0.173498879183338	F11r
ENSMUSG00000009097	9	-0.091730049398902	-1.06564731828275	0.242172676648018	0.241043271074241	-1.18184699380335	0.000714771961517486	Tbx1
ENSMUSG00000028845	12	0.240796566649567	1.18164491231940	0.000616452088923889	-0.0676137946480371	1.04798189619573	0.161595496627824	Tekt2
ENSMUSG00000038264	14	-0.240728432762106	-1.18158910831501	0.000328279896190541	0.218520897023036	-1.16354007151919	0.00728054399440953	Sema7a
ENSMUSG00000047789	15	-0.240338863030303	-1.18127008787352	0.000396390854098982	0.0626513728384275	-1.0443833571991	0.244855369647680	Slc38a9
ENSMUSG00000023143	10	-0.240215050369636	-1.18116871515601	0.000293332460654453	0.107864643058207	-1.07763203440329	0.0554533826651291	Nagpa
ENSMUSG00000036565	14	0.238583379062542	1.17983358223297	0.000528695205538002	-0.214462957310040	1.16027192319451	0.0534001051577978	Ttyh3
ENSMUSG00000032127	16	0.238238072885595	1.17955122521335	0.000789479845084919	-0.214928913148498	1.16064672367349	0.0128986121221867	Vps11
ENSMUSG00000036941	3	0.180658189240465	1.13340084978251	0.0152374110850049	-0.238101281466096	1.17943938949431	0.000764875074276326	Elac1
ENSMUSG00000070327	65	-0.167895101202004	-1.12341821597960	0.251147122217766	0.237881219096753	-1.17925949670694	0.000971493026753273	Rnf213
ENSMUSG00000032921	5	0.22489545033296	1.16869255232179	0.00464221397981227	-0.237816106089606	1.1792062745102	0.000723587519364058	Odf4
ENSMUSG00000015839	5	-0.147836103839780	-1.10790647792910	0.192247647699609	0.237425569085637	-1.17888710701722	0.000930842758454312	Nfe2l2
ENSMUSG00000074657	26	-0.23715558944906	-1.17866651588381	0.000621778522927745	0.0969684947273777	-1.06952373159462	0.0666852795093444	Kif5a
ENSMUSG00000020611	4	0.236780673293236	1.17836025316528	0.000727180703608832	-0.149337098631615	1.10905975508572	0.0120977789968858	Gna13
ENSMUSG00000018677	14	-0.236610570677362	-1.17822132543655	0.000378947446348389	0.230858744153619	-1.17353327073245	0.00216921223884388	Slc25a39
ENSMUSG00000020525	6	0.236519599456664	1.17814703333050	8.65025960249611e-05	-0.148529389234547	1.10843900901943	0.0165480767980902	Ppm1d
ENSMUSG00000035109	16	0.0860434291079808	1.06145516120282	0.254415147190865	0.235959816531443	-1.17768998687072	0.000760116595374795	Shc4
ENSMUSG00000036989	15	0.235713787646430	1.17748916754178	0.000845723074172232	-0.192682570476720	1.14288684363674	0.0581842629193556	Trim3
ENSMUSG00000058756	10	0.234074031366023	1.17615160252988	0.000219981339770627	-0.165385955412712	1.12146605688111	0.0281705421457318	Thra
ENSMUSG00000027356	15	0.233782781653795	1.17591418628376	0.000239269797462235	-0.0474712144846947	1.03345187964275	0.276086819024489	5830467P10Rik
ENSMUSG00000022750	8	0.232454131494657	1.17483172650472	0.000278292524014675	-0.122294551671411	1.08846464826718	0.03088536314288	Klhl22
ENSMUSG00000013076	13	-0.176112407883428	-1.12983524248805	0.212437226970695	0.231637847160371	-1.17416718863975	0.000812117905541058	Amotl1
ENSMUSG00000030653	35	0.231525327959173	1.17407561613240	0.000615285492574948	-0.107846825200220	1.07761872530092	0.0527357059105365	Pde2a
ENSMUSG00000030772	7	-0.231219854296835	-1.17382704578249	0.000382661074662809	0.167787216592463	-1.12333421000425	0.0474920142172526	Dkk3
ENSMUSG00000000378	11	-0.231182213622166	-1.17379642041516	0.0007101135252312	0.108564992470934	-1.07815529272056	0.037078007746326	Ccm2
ENSMUSG00000032648	22	-0.0338456060327485	-1.02373733650663	0.922323397488894	-0.230637044201446	1.17335294691264	0.000965218272550567	Pygm
ENSMUSG00000051495	2	0.229135093421808	1.17213203653952	6.9373591584522e-05	0.0076155583903604	-1.00529265972573	0.885645333570493	Irf2bp2
ENSMUSG00000027404	6	0.228048103744842	1.17124923350179	0.000136549510691805	-0.151739430286563	1.11090806591577	0.0377178980404465	Snrpb
ENSMUSG00000038593	18	0.0931624129671471	1.06670585964778	0.155839603817017	-0.227490714039687	1.17079680513069	0.000742008908964227	Tctn1
ENSMUSG00000028024	18	-0.22745178957595	-1.17076521701143	0.000175108318818712	0.0469990574826700	-1.03311371274739	0.273450520905124	Enpep
ENSMUSG00000022622	5	0.0540997017086811	1.03821101670753	0.62983829634818	-0.227031758162422	1.17042440583796	0.000960342769322494	Acr
ENSMUSG00000023953	11	-0.226215545802767	-1.16976241931084	0.000628167035457289	0.0824667940732056	-1.05882693031786	0.203591550661575	Polh
ENSMUSG00000035629	21	-0.225905686338337	-1.1695112068059	0.000240337861202651	0.183569524338836	-1.13569034354366	0.00302419947302313	1700021K19Rik
ENSMUSG00000027109	7	0.225464076454766	1.16915327345495	0.000520163296088674	-0.049759411703743	1.03509229424868	0.276272547284963	Sp3
ENSMUSG00000034220	9	-0.225118368449135	-1.16887314687791	0.00027095561068238	0.117733221158187	-1.08502871307302	0.0260536401112519	Gpc1
ENSMUSG00000004268	6	-0.224087921526251	-1.1680385757028	0.000326736633479816	0.039470885240822	-1.02773683051955	0.528022626778055	Emg1
ENSMUSG00000014232	11	0.223911031252495	1.16789537011086	0.000192356230297889	-0.183381277280051	1.13554216502124	0.0236949086851498	Cluap1
ENSMUSG00000015619	6	0.222600923625931	1.16683528875435	0.00059463709127631	-0.0322748156976746	1.02262330924661	0.447950865129863	Gata3
ENSMUSG00000037791	19	0.221839114359392	1.16621930875856	0.000518525853357372	-0.0956575731077365	1.06855233782409	0.163537186032754	Phf12
ENSMUSG00000058486	15	0.220976444243444	1.16552216779218	0.000137297594461745	-0.108334098877926	1.07798275505816	0.0565402719389803	Wdr91
ENSMUSG00000071477	7	0.220446810402329	1.16509436658041	0.000744553335502158	-0.162800241862706	1.11945787578188	0.0193884153122036	Zfp777
ENSMUSG00000030769	18	0.0425514908728749	1.02993371512913	0.618545930776485	-0.220421871194819	1.16507422630252	0.000989390235979931	Slc5a11
ENSMUSG00000020734	18	0.134212550139337	1.09749361779008	0.0717227729703965	-0.220132603118500	1.16484064610304	0.00089124065848154	Grin2c
ENSMUSG00000003527	8	0.219720633076052	1.16450806650227	0.000772146826435271	-0.0272080821606906	1.01903816348492	0.606508713564822	Es2el
ENSMUSG00000062545	1	-0.219272907549566	-1.16414672950566	0.000248281843602033	0.167666872006633	-1.12324050929262	0.00398324246240096	Tlr12
ENSMUSG00000002455	20	0.217281120225948	1.16254061543019	0.00088168866194475	-0.0470086091498937	1.03312055271756	0.253258867173357	Prpf6
ENSMUSG00000020451	26	0.216699099008430	1.16207171048511	0.00031336728477491	-0.0911733733049852	1.06523620856448	0.145751033051890	Limk2
ENSMUSG00000037526	10	0.216451563280529	1.16187234084543	9.99349720383735e-05	-0.166552758463336	1.12237342764858	0.0275695079776928	D14Ertd436e
ENSMUSG00000015709	19	0.216377196816979	1.16181245146636	0.000385286883916096	-0.214872663804307	1.16060147201427	0.00289377159761896	Arnt2
ENSMUSG00000045777	7	-0.0165813038519033	-1.01155958556774	0.855307866207884	0.216337673227051	-1.16178062327772	0.00096660130826343	6330512M04Rik
ENSMUSG00000037316	5	0.216035895606959	1.16153763171287	5.78069481839917e-05	-0.0162274449858823	1.01131150442580	0.859911370487853	Bag4
ENSMUSG00000020284	11	0.213031763887055	1.15912147205748	0.000479004315028928	-0.0234872460590125	1.01641336160198	0.670815499361409	1810043G02Rik
ENSMUSG00000022557	17	-0.211687264746697	-1.15804174846923	0.000220236525580794	0.0897019510549673	-1.06415031502867	0.110006089466212	Bop1
ENSMUSG00000026000	12	-0.20912155975518	-1.15598410428670	0.000733040651051484	-0.0333395903643042	1.02337833042336	0.666827692166247	Lancl1
ENSMUSG00000036676	7	0.207914969174388	1.15501770710079	0.000733767186738115	-0.166887749719301	1.12263407104754	0.050557382781994	Tmtc3
ENSMUSG00000028911	7	0.207592705673792	1.15475973263663	0.000588245578676875	-0.0918979664340706	1.06577135749207	0.316680591095793	Sfrs4
ENSMUSG00000071107	2	0.205391185036029	1.15299893870165	0.000795665129328966	-0.0131162090236394	1.00913291618409	0.745888307662203	4732465J04Rik
ENSMUSG00000040725	16	0.204434129841146	1.15223431578476	0.000360195913803750	-0.128906935294950	1.09346491847982	0.0304461631466464	Hnrnpul1
ENSMUSG00000022387	16	0.204058726967252	1.15193453253944	0.000594912942794058	-0.0927914392387095	1.06643160281216	0.0583804106287380	Brd1
ENSMUSG00000030801	9	0.202784714438379	1.15091773329739	0.000353738621857151	-0.0628888729363706	1.04455530037510	0.172632815814522	Myst1
ENSMUSG00000003099	13	0.199166670171823	1.14803503519141	0.000292901686774232	-0.152503907247549	1.11149688659383	0.0338001131777065	Ppp5c
ENSMUSG00000020454	23	0.196086914645270	1.14558691137347	0.000942928851318053	-0.114762800704085	1.08279700387834	0.0897689608310052	Eif4enif1
ENSMUSG00000017376	7	-0.194889419658675	-1.14463642262655	0.000546981012381667	0.0246258631015029	-1.0172158613353	0.548513212658354	Nlk
ENSMUSG00000021782	53	0.191345638234379	1.14182823147571	0.00035218651190676	-0.179261063826478	1.13230378034571	0.00568974138818299	Dlg5
ENSMUSG00000040302	5	0.190133602556948	1.14086936259363	0.000666048717166853	-0.0991401313889035	1.07113485926408	0.113667292609247	C030048B08Rik
ENSMUSG00000005982	8	-0.189815319968303	-1.14061769554574	0.000697901096276686	0.128113357669723	-1.09286360589975	0.158628412234149	1200013P24Rik
ENSMUSG00000020522	5	-0.185525860068357	-1.13723141675827	0.00065927852999544	-0.0352650662083202	1.02474508204415	0.489346762301457	Mfap3
ENSMUSG00000029438	6	0.184986943467884	1.13680668497707	0.000888324970038017	-0.172464436733752	1.12698197153785	0.0153728365393950	Bcl7a
ENSMUSG00000036568	10	0.180430127275946	1.13322169536153	0.000910803260925007	-0.0424396139891409	1.02985384980511	0.425058531894625	BC032203
ENSMUSG00000074736	10	-0.173659056399838	-1.12791555233516	0.00066040817539213	0.145177692275811	-1.10586685112442	0.0503545860127556	OTTMUSG00000015750
ENSMUSG00000047766	23	-0.167470779439756	-1.12308784768348	0.000899586254174204	-0.0225835890897036	1.01577691287498	0.686501833349399	Lrrc49
