# Supplementary material for: Alternative Splicing Events Are a Late Feature of Pathology in a Mouse Model of Spinal Muscular Atrophy
Source: PLoS Genet. 2009 Dec 18;5(12):e1000773. doi: 10.1371/journal.pgen.1000773 (PMC2787017; doi:10.1371/journal.pgen.1000773)
Supplement: Table S10 — ENSE comparison P13 vs Zhang et al. Probe sets that are case/control differentially expressed (p≤1e-4) under the ENSE annotation in at least one of (a) the P13 data, (b) Zhang's spinal cord data. Along with the exon/gene IDs and the number of exons assayed in each gene, the tables include p-values, log2(fold change), and signed fold change. (0.25 MB CSV) [file pgen.1000773.s017.csv]

ensg	ense	nex	baumer_log2_case_con	baumer_fold_change_case_con	baumer_p_value	zhang_log2_case_con	zhang_fold_change_case_con	zhang_p_value	gname
ENSMUSG00000025270	ENSMUSE00000544674	13	-2.37765702793397	-5.19692063838653	1.00576626571048e-06	0.334794013373532	-1.26119732342044	0.00803082222239977	Alas2
ENSMUSG00000025270	ENSMUSE00000149432	13	-1.62814824490738	-3.09115981606803	7.73273914592981e-05	0.0808949553597825	-1.0576739500977	0.420026099409852	Alas2
ENSMUSG00000025270	ENSMUSE00000544672	13	-1.57691804251346	-2.98331857041544	9.90287072142885e-05	0.132263889996615	-1.09601222475926	0.332670297864675	Alas2
ENSMUSG00000025270	ENSMUSE00000385499	13	-1.50431129917747	-2.83689213897744	3.80909541058326e-05	0.0356119420120227	-1.02499149726003	0.829069578596887	Alas2
ENSMUSG00000030711	ENSMUSE00000669651	11	2.27218130143511	4.83052937356444	1.47579458324575e-08	-0.703281889302512	1.62820447519716	0.000118230536149493	Sult1a1
ENSMUSG00000030711	ENSMUSE00000514692	11	1.67875512678278	3.20151579304908	1.64713946876681e-06	-0.555038918895324	1.46920826687368	0.00121036497471807	Sult1a1
ENSMUSG00000030711	ENSMUSE00000202225	11	1.53626184144656	2.90042002873846	1.22306968955718e-06	-0.899344239164684	1.86521797646978	6.3068768514694e-06	Sult1a1
ENSMUSG00000030711	ENSMUSE00000669648	11	1.41932479791678	2.67460306380493	2.11305243170665e-06	-0.298534235556566	1.22989421752857	0.015341704687298	Sult1a1
ENSMUSG00000030711	ENSMUSE00000669650	11	1.41932479791678	2.67460306380493	2.11305243170665e-06	-0.298534235556566	1.22989421752857	0.015341704687298	Sult1a1
ENSMUSG00000030711	ENSMUSE00000202227	11	1.35729430121728	2.56204231076558	7.33645193501076e-06	-0.89359568796695	1.85780063110133	0.000189583486689657	Sult1a1
ENSMUSG00000030711	ENSMUSE00000465697	11	1.28051802093346	2.42926187451595	7.40672107028647e-09	-0.641545523137808	1.55999945291181	5.52699287871214e-05	Sult1a1
ENSMUSG00000030711	ENSMUSE00000669654	11	1.28051802093346	2.42926187451595	7.40672107028647e-09	-0.641545523137808	1.55999945291181	5.52699287871214e-05	Sult1a1
ENSMUSG00000030711	ENSMUSE00000669652	11	0.757016793458293	1.68999244079421	8.4668618102833e-05	-0.0838065520811331	1.05981066610445	0.413283992410847	Sult1a1
ENSMUSG00000052468	ENSMUSE00000170330	4	-0.237264443822551	-1.17875545210525	0.514687095607424	2.23680861295413	-4.71353229544439	2.41021737277317e-08	Pmp2
ENSMUSG00000052468	ENSMUSE00000569509	4	-0.681072967269556	-1.60333174854963	0.103213688122863	2.17944052335405	-4.52977855394380	1.05324537873221e-07	Pmp2
ENSMUSG00000052468	ENSMUSE00000170336	4	-0.474390421530933	-1.38933106508993	0.229484224398001	2.13909373253435	-4.40485256831319	1.51797166213134e-07	Pmp2
ENSMUSG00000052468	ENSMUSE00000170332	4	-0.080824066564053	-1.05762198111711	0.726073343381232	1.54737084826731	-2.92283998365785	2.56702359280700e-06	Pmp2
ENSMUSG00000021645	ENSMUSE00000119654	10	-2.23136756192047	-4.69578892805424	3.91631744617099e-13	0.941824403968685	-1.92095590665395	2.32187366276396e-05	Smn1
ENSMUSG00000021645	ENSMUSE00000119659	10	-1.84555994080009	-3.59392409968546	1.43671842151014e-10	0.834179052447388	-1.78284224607842	2.52492339020639e-05	Smn1
ENSMUSG00000021645	ENSMUSE00000119655	10	-1.44632456411800	-2.72512907452877	3.48992452844107e-10	0.424165042563402	-1.34179571590547	0.00156240014959817	Smn1
ENSMUSG00000021645	ENSMUSE00000119660	10	-1.37695527629436	-2.59719669082747	2.38486034249965e-08	0.889780624857785	-1.85289435261178	2.87677959365290e-05	Smn1
ENSMUSG00000021645	ENSMUSE00000386520	10	-1.18363850827822	-2.27148929807536	6.95119389348602e-10	0.441813807460165	-1.35831097120613	0.00122250972945871	Smn1
ENSMUSG00000021645	ENSMUSE00000353453	10	-0.955799526606732	-1.93965427231689	2.93447686101191e-05	0.00699900928380378	-1.00486313037184	0.966986372068307	Smn1
ENSMUSG00000021645	ENSMUSE00000293132	10	-0.80019149886854	-1.74133225029877	7.1901168317942e-05	0.671655516405791	-1.59289979799760	0.000346417610396365	Smn1
ENSMUSG00000023067	ENSMUSE00000133310	3	1.99298843490195	3.98060697735258	3.32411619318728e-13	-1.14803998818804	2.21612612079709	2.11186048883696e-05	Cdkn1a
ENSMUSG00000023067	ENSMUSE00000133312	3	1.97920186556853	3.94274898865432	4.40842265381822e-13	-1.31895183808458	2.49484785619372	5.44225388466314e-06	Cdkn1a
ENSMUSG00000023067	ENSMUSE00000133311	3	1.64667234645463	3.13110599211416	1.45216710440714e-08	-1.04015705976362	2.05645151781556	0.000141186926374666	Cdkn1a
ENSMUSG00000021750	ENSMUSE00000425470	4	1.97106058527803	3.92056230002145	6.16408988779876e-08	-1.95225290241550	3.86978362663835	2.63409628323188e-09	BC055107
ENSMUSG00000021750	ENSMUSE00000305558	4	1.64333448768226	3.12387015325257	1.42240080274951e-06	-1.68081109984804	3.20608149988398	2.92919929064236e-08	BC055107
ENSMUSG00000021750	ENSMUSE00000120474	4	1.30655133658944	2.47349560590084	2.44816304821123e-06	-1.14569883541305	2.21253278869075	1.49377666956892e-05	BC055107
ENSMUSG00000022860	ENSMUSE00000131374	8	-1.93125538822675	-3.81386925874940	2.72123002375829e-11	1.43645233945812	-2.70654493327795	1.45504264124407e-07	Chodl
ENSMUSG00000022860	ENSMUSE00000131377	8	-1.86502668918008	-3.6427467228466	1.86085458472774e-15	1.2070396974641	-2.30863435897055	4.47517697877319e-07	Chodl
ENSMUSG00000022860	ENSMUSE00000131373	8	-1.71143362273058	-3.27486088496327	1.49166409353463e-11	1.26014024660547	-2.39519023805048	1.88989425904790e-06	Chodl
ENSMUSG00000022860	ENSMUSE00000441799	8	-1.63938521816586	-3.11533048658414	9.16682949183155e-13	0.746937641315247	-1.67822673339842	7.02355970674743e-05	Chodl
ENSMUSG00000022860	ENSMUSE00000131372	8	-1.62655751540758	-3.08775335171545	3.36090898115543e-11	1.12439024440688	-2.18009385311026	1.24046556744080e-06	Chodl
ENSMUSG00000022860	ENSMUSE00000299856	8	-1.26309250566407	-2.40009665410671	9.45325133917746e-12	0.65241660978409	-1.57179885914457	0.000131505521522729	Chodl
ENSMUSG00000022860	ENSMUSE00000698560	8	-0.748193229914382	-1.67968794280120	4.02548698395542e-06	0.558265109525211	-1.47249742331689	0.000375015022990082	Chodl
ENSMUSG00000001506	ENSMUSE00000294680	50	-1.03538619620882	-2.04966224838866	0.0829557890684597	1.83295736225047	-3.56266630899038	2.74763303802627e-06	Col1a1
ENSMUSG00000001506	ENSMUSE00000586066	50	-0.879172126583455	-1.83931952668925	0.084585028119307	1.75544037530328	-3.37629362365296	2.23661144737182e-07	Col1a1
ENSMUSG00000001506	ENSMUSE00000674348	50	-0.949747777886923	-1.93153494378024	0.0430059703554682	1.62514717285300	-3.08473631626913	1.71940499317352e-06	Col1a1
ENSMUSG00000001506	ENSMUSE00000516475	50	-1.01363323508224	-2.01898925831948	0.0419603437835878	1.51912328017638	-2.86616820810076	1.63608605723475e-06	Col1a1
ENSMUSG00000001506	ENSMUSE00000577679	50	-0.907090746409228	-1.875260144226	0.0643755844552945	1.51677251179308	-2.8615017948283	4.4183243577533e-06	Col1a1
ENSMUSG00000001506	ENSMUSE00000110807	50	-0.944672603966244	-1.92475204565503	0.0679860470277916	1.49681167714417	-2.8221832677907	8.05074452739318e-06	Col1a1
ENSMUSG00000001506	ENSMUSE00000110803	50	-0.753889575811146	-1.68633314325886	0.144801109239331	1.49029989366190	-2.80947369733244	4.38901116775585e-07	Col1a1
ENSMUSG00000001506	ENSMUSE00000504619	50	-0.956109302815687	-1.94007080058038	0.0510290271948726	1.48418451009730	-2.79758993379913	7.29646734369565e-06	Col1a1
ENSMUSG00000001506	ENSMUSE00000294626	50	-0.745126090635222	-1.6761207548296	0.114642424626607	1.48290202303707	-2.79510411487220	3.80332176521636e-07	Col1a1
ENSMUSG00000001506	ENSMUSE00000495337	50	-0.743813284557068	-1.67459623259896	0.102133997994527	1.47816593431375	-2.78594337348654	4.41616281953534e-06	Col1a1
ENSMUSG00000001506	ENSMUSE00000110799	50	-0.922647605815046	-1.89559085471841	0.0878579616782434	1.47173308759373	-2.77354875769663	1.45549852103968e-07	Col1a1
ENSMUSG00000001506	ENSMUSE00000110820	50	-0.630818959888023	-1.54844373326918	0.170311696924249	1.47171062990875	-2.77350558363857	5.66891364107786e-06	Col1a1
ENSMUSG00000001506	ENSMUSE00000110815	50	-0.713241283275186	-1.63948338745462	0.0874698447766452	1.46084588113710	-2.75269712494595	1.42980302663473e-06	Col1a1
ENSMUSG00000001506	ENSMUSE00000294635	50	-1.03564458889915	-2.05002938431054	0.0356159191011762	1.44837733422863	-2.72900934378808	3.59403463959635e-06	Col1a1
ENSMUSG00000001506	ENSMUSE00000294652	50	-0.917585647243885	-1.88895148315037	0.0762500654484035	1.43797929379616	-2.70941106801343	4.49561145413843e-06	Col1a1
ENSMUSG00000001506	ENSMUSE00000577681	50	-0.804584222947184	-1.74664234623886	0.0911778842012992	1.41738596071009	-2.67101108014197	2.03592871803304e-06	Col1a1
ENSMUSG00000001506	ENSMUSE00000110801	50	-0.918069198362165	-1.88958471308957	0.0590460176823109	1.40312633330392	-2.64474079367903	3.88529469575729e-06	Col1a1
ENSMUSG00000001506	ENSMUSE00000110797	50	-0.887800588774668	-1.85035308013813	0.082458143615903	1.39833606761889	-2.63597386710246	1.40248474384250e-06	Col1a1
ENSMUSG00000001506	ENSMUSE00000110806	50	-0.690505678493333	-1.61384908895352	0.24282012439498	1.38131984517238	-2.60506585764836	3.78457082314607e-05	Col1a1
ENSMUSG00000001506	ENSMUSE00000110831	50	-0.925061736661537	-1.89876549326128	0.0712649901251497	1.37533990805391	-2.59429026845791	7.40619280892926e-06	Col1a1
ENSMUSG00000001506	ENSMUSE00000110795	50	-0.742379758183084	-1.67293310523572	0.112106904890163	1.35850079241919	-2.56418578133850	1.26354897123315e-06	Col1a1
ENSMUSG00000001506	ENSMUSE00000294644	50	-0.716077233772604	-1.64270934056270	0.0883961035231881	1.34853682901483	-2.54653726465957	1.65481703989183e-06	Col1a1
ENSMUSG00000001506	ENSMUSE00000110821	50	-0.93548573272077	-1.91253444705707	0.0462298392192314	1.34411997071692	-2.53875287925967	9.92139114034858e-06	Col1a1
ENSMUSG00000001506	ENSMUSE00000110793	50	-0.891147818329634	-1.85465111042637	0.0562437937075709	1.30649911061349	-2.47340606626827	1.66382457113841e-05	Col1a1
ENSMUSG00000001506	ENSMUSE00000110796	50	-0.99018537082295	-1.98644021071645	0.0768380563010919	1.30167659474429	-2.46515198217280	4.31470223309857e-07	Col1a1
ENSMUSG00000001506	ENSMUSE00000110825	50	-0.943749928173746	-1.92352146379663	0.0575890121606322	1.29063161071718	-2.44635133160067	2.35917372431464e-05	Col1a1
ENSMUSG00000001506	ENSMUSE00000110814	50	-0.71106781332139	-1.63701530864348	0.0903768492935605	1.27624838524309	-2.42208313607916	2.80825643729204e-06	Col1a1
ENSMUSG00000001506	ENSMUSE00000110816	50	-0.76185040809349	-1.6956640980828	0.102462474850307	1.27561980437544	-2.42102806660590	8.78583196642363e-06	Col1a1
ENSMUSG00000001506	ENSMUSE00000294671	50	-0.92313039095084	-1.89622530358319	0.0444553804462408	1.25408031057887	-2.38515051526187	6.32735075565918e-06	Col1a1
ENSMUSG00000001506	ENSMUSE00000110832	50	-0.731121981976006	-1.65992951471528	0.0950618012398581	1.25363575942862	-2.38441566969270	7.05280731788526e-06	Col1a1
ENSMUSG00000001506	ENSMUSE00000294662	50	-0.84467265805229	-1.79585722645005	0.0711658132920227	1.24718003793483	-2.37376980617982	1.13097142037355e-05	Col1a1
ENSMUSG00000001506	ENSMUSE00000110824	50	-0.619971562048009	-1.53684488718522	0.128356836773765	1.23303595708735	-2.35061124169502	1.20933711090230e-05	Col1a1
ENSMUSG00000001506	ENSMUSE00000110830	50	-0.742245116411446	-1.67277698342181	0.0793022749437514	1.2175642781226	-2.32553761956703	2.21282251860832e-06	Col1a1
ENSMUSG00000001506	ENSMUSE00000502163	50	-0.574593697869575	-1.48925798853587	0.220007127091321	1.19413740967485	-2.28807986449081	3.55243336073107e-05	Col1a1
ENSMUSG00000001506	ENSMUSE00000110789	50	-0.718469904486099	-1.64543598999583	0.0360425951142711	1.09724948330302	-2.13946411842036	2.29201280118125e-05	Col1a1
ENSMUSG00000001506	ENSMUSE00000447523	50	-0.694203212870818	-1.61799058504843	0.116717473747128	1.03482032371504	-2.04885846101878	5.24338805801112e-05	Col1a1
ENSMUSG00000001506	ENSMUSE00000110811	50	-0.379080979347644	-1.30051314309128	0.234911341314531	0.999769448214397	-1.99968041289637	5.06197865552801e-05	Col1a1
ENSMUSG00000001506	ENSMUSE00000294564	50	-0.190445499847123	-1.14111603463404	0.485097326035774	0.97665080446913	-1.96789167024815	7.37541453412051e-05	Col1a1
ENSMUSG00000001506	ENSMUSE00000294688	50	-0.238970625552976	-1.18015031426920	0.444179394406551	0.96766384775107	-1.95567121657510	1.90423719643833e-05	Col1a1
ENSMUSG00000001506	ENSMUSE00000110805	50	-0.304320898824820	-1.23483724133934	0.429690448408723	0.925220291836785	-1.89897418299204	7.14231530575574e-05	Col1a1
ENSMUSG00000001506	ENSMUSE00000470893	50	-0.440803152714536	-1.35735976345760	0.306096106620480	0.879873868450431	-1.84021440845191	7.3305897446043e-06	Col1a1
ENSMUSG00000053198	ENSMUSE00000481851	10	0.991394873959806	1.98810626834339	0.0452121480802479	1.70946668460609	-3.27039905520996	3.53924908639392e-07	Prx
ENSMUSG00000053198	ENSMUSE00000512347	10	0.494109787682589	1.40845140460931	0.0857962194862672	1.35301166250842	-2.55444816804439	6.69704437496824e-06	Prx
ENSMUSG00000053198	ENSMUSE00000636179	10	0.092451757446024	1.06618054160641	0.495953158264447	0.786998901453427	-1.72548137520932	2.26805757309221e-05	Prx
ENSMUSG00000021903	ENSMUSE00000121861	10	1.62320905600142	3.08059506309150	5.14828785052711e-05	-0.529735177054822	1.44366417035924	0.00264590411026523	Galntl2
ENSMUSG00000021903	ENSMUSE00000402303	10	1.02680007505092	2.03750002218309	3.81514895099628e-05	-0.491491032380411	1.40589712671063	0.00110010365084141	Galntl2
ENSMUSG00000029101	ENSMUSE00000698752	23	1.52970344980214	2.88726484428578	9.5439755962181e-12	-0.863955016710976	1.82002089895273	1.31736720212056e-05	Rgs12
ENSMUSG00000029101	ENSMUSE00000698755	23	1.52970344980214	2.88726484428578	9.5439755962181e-12	-0.863955016710976	1.82002089895273	1.31736720212056e-05	Rgs12
ENSMUSG00000029101	ENSMUSE00000185526	23	1.01588386511032	2.02214137565888	1.47694307121802e-09	-0.660189819803056	1.58029053371205	0.000308918841544566	Rgs12
ENSMUSG00000029101	ENSMUSE00000185521	23	0.929890768777347	1.90513174678897	5.94610244109772e-08	-0.45851714458937	1.37412871164529	0.0190254284538138	Rgs12
ENSMUSG00000029101	ENSMUSE00000185518	23	0.899152971866159	1.86497070899759	1.32007338829030e-08	-0.603868428902722	1.51978624840958	0.000140604624957115	Rgs12
ENSMUSG00000029101	ENSMUSE00000185524	23	0.877498354542157	1.83718684005013	1.11893222706454e-07	-0.81672488957436	1.76140283077002	0.000194188915490233	Rgs12
ENSMUSG00000029101	ENSMUSE00000336377	23	0.82606242205648	1.77284010339521	2.87350904133976e-07	-0.54592718320823	1.45995832067783	0.00398637778743476	Rgs12
ENSMUSG00000029101	ENSMUSE00000185523	23	0.791235609734456	1.73055597903773	7.86443585749095e-07	-0.33086738218823	1.25776934775700	0.00750900821182537	Rgs12
ENSMUSG00000029101	ENSMUSE00000698762	23	0.784817650177818	1.72287454247677	6.3271397397683e-09	-0.361289536912827	1.28457358637181	0.0153573004235537	Rgs12
ENSMUSG00000029101	ENSMUSE00000185528	23	0.729015087403882	1.65750714274940	3.13846124413066e-07	-0.418334662576318	1.33638404400687	0.00239075502693312	Rgs12
ENSMUSG00000029101	ENSMUSE00000185522	23	0.68722304688106	1.61018119696334	5.55491795054368e-05	-0.409190502658498	1.32794049654205	0.00360032501148187	Rgs12
ENSMUSG00000029101	ENSMUSE00000654064	23	0.655709101250947	1.57539008527100	1.11431315238847e-07	-0.321658596028808	1.24976651884063	0.0205031023166314	Rgs12
ENSMUSG00000029101	ENSMUSE00000698739	23	0.655709101250947	1.57539008527100	1.11431315238847e-07	-0.321658596028808	1.24976651884063	0.0205031023166314	Rgs12
ENSMUSG00000029101	ENSMUSE00000384250	23	0.529932023019313	1.44386116199366	2.06624470229415e-06	-0.249234413066759	1.18857621250728	0.0444486029257437	Rgs12
ENSMUSG00000029101	ENSMUSE00000185529	23	0.516604609482838	1.43058439486448	1.44685121212837e-06	-0.211018986704635	1.15750545033387	0.0958225823504666	Rgs12
ENSMUSG00000028339	ENSMUSE00000230957	54	-0.320770892351711	-1.24899776241332	0.249624382670861	1.48551001661180	-2.80016145973028	9.09699182020897e-06	Col15a1
ENSMUSG00000028339	ENSMUSE00000230960	54	-0.422890706220865	-1.34061102749958	0.15036303926734	1.25680849074066	-2.38966517469801	9.92397189942605e-05	Col15a1
ENSMUSG00000028339	ENSMUSE00000674244	54	0.0311067104346001	1.02179565809459	0.906281925087035	1.25516929691450	-2.38695157285623	2.63614287043999e-05	Col15a1
ENSMUSG00000028339	ENSMUSE00000604710	54	-0.210647300292859	-1.15720727669403	0.339373840561364	1.22312001303961	-2.33451039577574	1.02944360655298e-06	Col15a1
ENSMUSG00000028339	ENSMUSE00000674250	54	-0.210647300292859	-1.15720727669403	0.339373840561364	1.22312001303961	-2.33451039577574	1.02944360655298e-06	Col15a1
ENSMUSG00000028339	ENSMUSE00000604720	54	-0.312303646087199	-1.24168880404298	0.206615135878922	1.18542194059132	-2.2742990064644	5.17958144492636e-07	Col15a1
ENSMUSG00000028339	ENSMUSE00000604711	54	-0.224280476366654	-1.16819448286624	0.409854000599464	1.1392021391799	-2.20259178456335	2.88432256458039e-06	Col15a1
ENSMUSG00000028339	ENSMUSE00000674251	54	-0.224280476366654	-1.16819448286624	0.409854000599464	1.1392021391799	-2.20259178456335	2.88432256458039e-06	Col15a1
ENSMUSG00000028339	ENSMUSE00000178268	54	-0.16848921299412	-1.12388094263833	0.400375399843787	1.11652509483472	-2.16824096042562	3.42176562390146e-06	Col15a1
ENSMUSG00000028339	ENSMUSE00000481734	54	-0.189650757467357	-1.14048759722945	0.387252549043287	1.02781863673889	-2.03893903193696	1.64057236735050e-06	Col15a1
ENSMUSG00000028339	ENSMUSE00000604707	54	-0.233856398449924	-1.17597419151088	0.225779603157779	1.00912699854500	-2.01269281389606	3.86723305019884e-06	Col15a1
ENSMUSG00000028339	ENSMUSE00000674247	54	-0.233856398449924	-1.17597419151088	0.225779603157779	1.00912699854500	-2.01269281389606	3.86723305019884e-06	Col15a1
ENSMUSG00000028339	ENSMUSE00000178280	54	-0.139719175554565	-1.10169064797492	0.38637948814429	1.0011937581957	-2.00165558511784	1.26019507207295e-05	Col15a1
ENSMUSG00000028339	ENSMUSE00000604715	54	-0.486348221450867	-1.40089441216998	0.069958665096146	1.00103198814183	-2.00143115114601	5.62248778842845e-06	Col15a1
ENSMUSG00000028339	ENSMUSE00000674256	54	-0.486348221450867	-1.40089441216998	0.069958665096146	1.00103198814183	-2.00143115114601	5.62248778842845e-06	Col15a1
ENSMUSG00000028339	ENSMUSE00000663002	54	-0.119812681539575	-1.08659377083257	0.555126618225401	0.997693986400224	-1.99680573989363	9.5425413148601e-06	Col15a1
ENSMUSG00000028339	ENSMUSE00000604717	54	-0.255488566112738	-1.19373993249637	0.326769711083345	0.964611860595558	-1.95153841344639	1.23109282766936e-05	Col15a1
ENSMUSG00000028339	ENSMUSE00000674258	54	-0.255488566112738	-1.19373993249637	0.326769711083345	0.964611860595558	-1.95153841344639	1.23109282766936e-05	Col15a1
ENSMUSG00000028339	ENSMUSE00000604708	54	-0.212280977186922	-1.15851841558513	0.209353470125569	0.955173759019173	-1.93881313157545	3.24062837399706e-06	Col15a1
ENSMUSG00000028339	ENSMUSE00000674248	54	-0.212280977186922	-1.15851841558513	0.209353470125569	0.955173759019173	-1.93881313157545	3.24062837399706e-06	Col15a1
ENSMUSG00000028339	ENSMUSE00000604714	54	-0.184571486213758	-1.1364793624502	0.311248487715795	0.878143922233238	-1.83800911629735	4.21295054308312e-06	Col15a1
ENSMUSG00000028339	ENSMUSE00000674255	54	-0.184571486213758	-1.1364793624502	0.311248487715795	0.878143922233238	-1.83800911629735	4.21295054308312e-06	Col15a1
ENSMUSG00000028339	ENSMUSE00000604723	54	-0.123375031270226	-1.08928013894169	0.384171326635956	0.850563908646857	-1.80320560951372	5.52241471380276e-05	Col15a1
ENSMUSG00000028339	ENSMUSE00000604718	54	0.0573494568986679	1.04055228384189	0.785913748895881	0.818966013981057	-1.76414117147873	2.62841236787293e-05	Col15a1
ENSMUSG00000028339	ENSMUSE00000674259	54	0.0573494568986679	1.04055228384189	0.785913748895881	0.818966013981057	-1.76414117147873	2.62841236787293e-05	Col15a1
ENSMUSG00000028339	ENSMUSE00000230927	54	-0.0603676871434087	-1.04273147888639	0.739474000824469	0.753936536249202	-1.68638803513118	3.76757988136399e-05	Col15a1
ENSMUSG00000028339	ENSMUSE00000230966	54	0.0969648940928655	1.06952106231307	0.524284748276384	0.712206053150545	-1.63830737052340	2.87789919350116e-05	Col15a1
ENSMUSG00000028339	ENSMUSE00000178293	54	-0.124715882879779	-1.09029299469123	0.474584420442995	0.703625807848946	-1.62859266289474	7.69791018255226e-05	Col15a1
ENSMUSG00000019970	ENSMUSE00000424847	16	1.48062475988739	2.79069558333486	1.38102776834524e-05	-1.02386488573586	2.03335890532647	4.04734835368284e-06	Sgk1
ENSMUSG00000019970	ENSMUSE00000644616	16	1.29967163353195	2.46172845803547	4.11229015739038e-05	-0.96304340051069	1.94941790512604	1.40988388532637e-05	Sgk1
ENSMUSG00000019970	ENSMUSE00000644614	16	1.29527270751634	2.45423382576216	4.42834082088626e-05	-0.953001310106778	1.93589581176751	1.27572023356514e-05	Sgk1
ENSMUSG00000019970	ENSMUSE00000644619	16	1.25030837076738	2.37892266164927	5.33312911084557e-05	-0.998572216337477	1.99802165067199	3.24275125738031e-06	Sgk1
ENSMUSG00000019970	ENSMUSE00000644615	16	1.21913419165349	2.32806960311807	3.64204141710366e-05	-0.95647228091082	1.94055897845503	0.000103385138834319	Sgk1
ENSMUSG00000019970	ENSMUSE00000644618	16	1.15847755705681	2.23221742501502	3.86586668240105e-05	-0.609214105851985	1.52542802045298	0.000432345762987521	Sgk1
ENSMUSG00000019970	ENSMUSE00000644623	16	1.13773316817892	2.20035021812733	2.09406305786360e-05	-0.669615957503173	1.59064948347737	0.000107327603550022	Sgk1
ENSMUSG00000019970	ENSMUSE00000644617	16	1.12157189376913	2.17583912766858	2.95504305293421e-05	-0.857172236724371	1.81148421789447	1.26009478390837e-05	Sgk1
ENSMUSG00000019970	ENSMUSE00000644625	16	1.10052321053945	2.14432444887577	8.28630878327153e-06	-0.553540324559876	1.46768292437837	0.00206655744608939	Sgk1
ENSMUSG00000019970	ENSMUSE00000644622	16	0.807747782001504	1.75047660697374	5.00459267959925e-05	-0.665782671432249	1.58642868767866	0.00140537739678900	Sgk1
ENSMUSG00000059456	ENSMUSE00000123146	30	1.46510202795639	2.76082994686087	4.86977866957121e-11	-1.22678158301827	2.34044292449992	4.96783522249906e-06	Ptk2b
ENSMUSG00000059456	ENSMUSE00000123168	30	1.44658040510898	2.72561237940331	2.82276331777608e-11	-0.754017785860661	1.68648301170426	1.72237352106714e-05	Ptk2b
ENSMUSG00000059456	ENSMUSE00000512843	30	1.37007237781574	2.58483533527920	2.55163314567150e-08	-0.792425330364726	1.73198367321675	4.63903193680762e-05	Ptk2b
ENSMUSG00000059456	ENSMUSE00000123165	30	1.31746286547929	2.49227430897357	6.76499668312316e-09	-1.04138087535394	2.05819671351163	9.09396797484356e-06	Ptk2b
ENSMUSG00000059456	ENSMUSE00000123162	30	1.20266693701353	2.30164755911593	2.47120312421813e-07	-0.246506931363645	1.18633127694877	0.0545842679964181	Ptk2b
ENSMUSG00000059456	ENSMUSE00000123145	30	1.17415803433898	2.25661145297736	1.37974294866742e-08	-0.589682747735128	1.50491577626077	0.000562905220530938	Ptk2b
ENSMUSG00000059456	ENSMUSE00000123172	30	1.11466301869537	2.16544423261952	4.19434053742047e-09	-0.641568972510367	1.56002480914069	0.000671204645442897	Ptk2b
ENSMUSG00000059456	ENSMUSE00000123150	30	1.08506796188897	2.1214754179804	2.05466218688834e-05	-0.330456788163871	1.25741143490526	0.0207421426017676	Ptk2b
ENSMUSG00000059456	ENSMUSE00000268462	30	1.01074039441148	2.01494490917354	3.62454970007368e-07	-0.132468326212682	1.09616754550402	0.427866253200313	Ptk2b
ENSMUSG00000059456	ENSMUSE00000123151	30	0.98497653740454	1.97928112345663	2.0575888635133e-06	-0.434005635790187	1.35097936203445	0.0078839309289948	Ptk2b
ENSMUSG00000059456	ENSMUSE00000123153	30	0.977017935345827	1.96839251464525	8.6690985648109e-07	-0.418280168119616	1.33633356615468	0.00554638845603862	Ptk2b
ENSMUSG00000059456	ENSMUSE00000123163	30	0.965212687608773	1.95235132342048	1.40069850819727e-06	-0.430917438886437	1.34809058234564	0.00700170711179669	Ptk2b
ENSMUSG00000059456	ENSMUSE00000123166	30	0.954056888976284	1.93731276990409	5.79185284903835e-08	-0.150674267542109	1.11008816903163	0.237138084268796	Ptk2b
ENSMUSG00000059456	ENSMUSE00000268441	30	0.920200610733169	1.89237841560622	3.29205796942951e-06	-0.245599024642884	1.18558493813819	0.0449111876890781	Ptk2b
ENSMUSG00000059456	ENSMUSE00000268449	30	0.91473426196584	1.88522179035297	2.82866893720199e-07	-0.450088453059794	1.36612401260111	0.00150380880016634	Ptk2b
ENSMUSG00000059456	ENSMUSE00000268453	30	0.818904868547116	1.76406640384694	2.13471943122376e-05	-0.258757726001923	1.19644802500145	0.0268165322152559	Ptk2b
ENSMUSG00000059456	ENSMUSE00000268457	30	0.74919942679702	1.68085983723049	4.5710333084926e-05	-0.259791615182336	1.19730575167071	0.051445284742952	Ptk2b
ENSMUSG00000059456	ENSMUSE00000123167	30	0.717629766350029	1.64447806676638	1.47479185771313e-05	-0.289472753487492	1.22219353390702	0.105395284807849	Ptk2b
ENSMUSG00000031170	ENSMUSE00000207045	19	-1.46456099531187	-2.75979478763461	6.90298523038068e-05	0.954994391382977	-1.93857209746826	1.11397255010221e-05	Slc38a5
ENSMUSG00000031170	ENSMUSE00000207050	19	-1.30866228667539	-2.47711747155528	2.91961286103675e-05	1.11992367737434	-2.17335474543155	0.000190480826673833	Slc38a5
ENSMUSG00000031170	ENSMUSE00000207040	19	-1.08237799845566	-2.11752352637218	0.000379995785174498	1.25593647317882	-2.38822121024565	1.10545979883242e-06	Slc38a5
ENSMUSG00000031170	ENSMUSE00000207044	19	-1.19710362761995	-2.29278905472875	9.12843308666454e-05	0.865964524240975	-1.82255774416986	0.000111011775192402	Slc38a5
ENSMUSG00000031170	ENSMUSE00000207042	19	-1.13267203598118	-2.19264467244614	6.97113686568273e-05	1.17312184323569	-2.25499126220191	3.2280234398151e-07	Slc38a5
ENSMUSG00000031170	ENSMUSE00000207048	19	-1.11899446046329	-2.17195537294057	0.000438024503990989	0.936936024600648	-1.91445801907793	9.48301684557649e-06	Slc38a5
ENSMUSG00000031170	ENSMUSE00000207049	19	-1.05359519442518	-2.07569604014229	5.88923120503413e-05	1.01126097009335	-2.01567210415162	4.1385846359116e-05	Slc38a5
ENSMUSG00000031170	ENSMUSE00000207053	19	-0.871294512539285	-1.82930357589872	0.00453912400629439	0.893084344212758	-1.85714227546181	5.83008629268884e-06	Slc38a5
ENSMUSG00000031170	ENSMUSE00000207054	19	-0.87754011744653	-1.83724002340952	0.000729824042937715	0.727561854469947	-1.65583836928169	2.70936161694324e-05	Slc38a5
ENSMUSG00000024222	ENSMUSE00000139938	18	1.38882298698236	2.61864952843874	2.00110306902269e-05	-1.45730321117291	2.7459459172379	3.38620300806388e-06	Fkbp5
ENSMUSG00000024222	ENSMUSE00000342149	18	1.38515122941521	2.61199336005397	1.27892188100227e-05	-1.31624559516832	2.49017234568368	2.5394209329552e-07	Fkbp5
ENSMUSG00000024222	ENSMUSE00000496345	18	1.32392854265530	2.50346891627757	8.83430141302804e-07	-1.07912937126897	2.11276070049750	2.76992833125675e-05	Fkbp5
ENSMUSG00000024222	ENSMUSE00000657892	18	1.32392854265530	2.50346891627757	8.83430141302804e-07	-1.07912937126897	2.11276070049750	2.76992833125675e-05	Fkbp5
ENSMUSG00000024222	ENSMUSE00000481588	18	1.29528186421425	2.45424940268481	2.4387170437499e-05	-1.23024155260871	2.34606267039636	1.10782892375059e-06	Fkbp5
ENSMUSG00000024222	ENSMUSE00000479799	18	1.28935947865337	2.44419515153097	8.13148606686046e-06	-1.14288773200427	2.20822584738050	2.37880287849076e-06	Fkbp5
ENSMUSG00000024222	ENSMUSE00000496972	18	1.28935947865337	2.44419515153097	8.13148606686046e-06	-1.14288773200427	2.20822584738050	2.37880287849076e-06	Fkbp5
ENSMUSG00000024222	ENSMUSE00000700578	18	1.28935947865337	2.44419515153097	8.13148606686046e-06	-1.14288773200427	2.20822584738050	2.37880287849076e-06	Fkbp5
ENSMUSG00000024222	ENSMUSE00000139936	18	1.28379977807572	2.43479410520789	2.96530414676706e-06	-1.02196154952273	2.03067807971054	4.45059435994616e-06	Fkbp5
ENSMUSG00000024222	ENSMUSE00000139939	18	1.20818582515571	2.31046914803245	0.000387098765010148	-1.28026229490389	2.42883131197731	2.42975076188058e-06	Fkbp5
ENSMUSG00000024222	ENSMUSE00000549378	18	1.27416006432519	2.41857967368741	5.22214632695886e-06	-0.974002098468873	1.9642820476668	7.17314701699682e-06	Fkbp5
ENSMUSG00000024222	ENSMUSE00000139940	18	1.12318451274603	2.17827260192079	6.31389471695007e-05	-0.61380045833696	1.53028509878826	0.000414986820441168	Fkbp5
ENSMUSG00000024222	ENSMUSE00000139946	18	1.02111612898959	2.02948844920790	4.05709857330661e-05	-0.59088497859622	1.50617037975981	0.0019965513167658	Fkbp5
ENSMUSG00000017493	ENSMUSE00000112542	4	-1.45674693445157	-2.74488733500308	2.65936075862933e-08	1.13502347071508	-2.19622135686197	1.43738796711179e-06	Igfbp4
ENSMUSG00000017493	ENSMUSE00000112540	4	-1.3392571380238	-2.53021001522837	9.61928218467737e-06	1.13173772741569	-2.19122514619065	2.22072697039085e-05	Igfbp4
ENSMUSG00000017493	ENSMUSE00000358535	4	-1.02339375247271	-2.03269499051123	2.18583967939197e-06	1.04574758661306	-2.06443584644087	2.37138263581577e-05	Igfbp4
ENSMUSG00000017493	ENSMUSE00000609710	4	-0.802408271160168	-1.74400995011669	1.19952157606057e-06	0.667597846495947	-1.58842596224738	8.97469715051463e-05	Igfbp4
ENSMUSG00000026043	ENSMUSE00000700261	42	-0.00414174879614594	-1.00287496631238	0.992663285231754	1.45442842577792	-2.74047965775554	1.57627517310044e-06	Col3a1
ENSMUSG00000026043	ENSMUSE00000603059	42	-0.301406703072443	-1.23234542892939	0.400320981922749	1.35905790013948	-2.56517615249005	9.66059498948938e-07	Col3a1
ENSMUSG00000026043	ENSMUSE00000603063	42	-0.219785916911956	-1.16456076320633	0.548975976704692	1.35549073797620	-2.55884141376975	1.90787035381396e-07	Col3a1
ENSMUSG00000026043	ENSMUSE00000700270	42	-0.415282675048050	-1.33355994311237	0.286925467028736	1.33857512248723	-2.52901417364794	5.24362876416443e-07	Col3a1
ENSMUSG00000026043	ENSMUSE00000548540	42	-0.289745018089834	-1.22242420735371	0.440939348866256	1.32157744104088	-2.49939243702591	2.09428639973535e-06	Col3a1
ENSMUSG00000026043	ENSMUSE00000700252	42	-0.339163519273572	-1.26502291562409	0.321990522383005	1.29792880586603	-2.45875639677209	1.02921200712728e-07	Col3a1
ENSMUSG00000026043	ENSMUSE00000700268	42	-0.0130862754271074	-1.00911197851997	0.96660465033593	1.26288134034511	-2.39974538091878	1.30817282250995e-07	Col3a1
ENSMUSG00000026043	ENSMUSE00000700111	42	-0.279007903892219	-1.21336020769792	0.441539673692249	1.26170661605054	-2.39779216716232	3.44315110979516e-07	Col3a1
ENSMUSG00000026043	ENSMUSE00000700105	42	-0.193139123092291	-1.14324857673605	0.576465982949026	1.23325284731139	-2.35096465174289	6.78909477256349e-06	Col3a1
ENSMUSG00000026043	ENSMUSE00000603060	42	-0.268686522163164	-1.20471051948776	0.415990935976671	1.22838002906897	-2.34303747489689	1.24205329438462e-06	Col3a1
ENSMUSG00000026043	ENSMUSE00000603097	42	-0.254086009617987	-1.19257996863796	0.497263584040778	1.22833129863600	-2.34295833460800	6.53213899857902e-06	Col3a1
ENSMUSG00000026043	ENSMUSE00000603080	42	-0.315009539081657	-1.24401987871523	0.440203640025519	1.20007270734181	-2.29751249455857	4.54135814019882e-05	Col3a1
ENSMUSG00000026043	ENSMUSE00000700246	42	-0.0946953474637582	-1.06783988950609	0.747875355026555	1.18694324261495	-2.27669848828853	1.15969232005835e-06	Col3a1
ENSMUSG00000026043	ENSMUSE00000700263	42	-0.353812561145950	-1.27793331985266	0.336389267521692	1.16426515844086	-2.24119030747747	3.13936984438231e-07	Col3a1
ENSMUSG00000026043	ENSMUSE00000603096	42	-0.306913282460697	-1.23705811934085	0.426221673646996	1.15110579018774	-2.22084051145805	3.62592669731207e-06	Col3a1
ENSMUSG00000026043	ENSMUSE00000603075	42	-0.273931929300547	-1.20909862557081	0.390151148838619	1.13550352911575	-2.19695227359338	1.67707333758777e-06	Col3a1
ENSMUSG00000026043	ENSMUSE00000603092	42	-0.168234858210227	-1.12368281393618	0.550387666157413	1.13428997361352	-2.19510503462495	4.86410625309975e-06	Col3a1
ENSMUSG00000026043	ENSMUSE00000603064	42	-0.0916438337950008	-1.06558363699232	0.807260590483354	1.13135364283576	-2.19064186022556	5.97263238154867e-06	Col3a1
ENSMUSG00000026043	ENSMUSE00000603082	42	-0.196355477976871	-1.14580018671366	0.572709939121702	1.09405654428841	-2.13473434218083	5.99692431694574e-06	Col3a1
ENSMUSG00000026043	ENSMUSE00000700238	42	-0.0600843145278031	-1.04252668679867	0.86467290861886	1.08382770881464	-2.11965241611174	7.3674188320221e-07	Col3a1
ENSMUSG00000026043	ENSMUSE00000603094	42	-0.233195097805106	-1.17543527353994	0.55128183542897	1.04463536887782	-2.06284492302578	4.58070159089488e-05	Col3a1
ENSMUSG00000026043	ENSMUSE00000700249	42	0.0219543249790235	1.01533395538302	0.945863735735282	1.02942323121995	-2.04120804257927	6.8743160919543e-05	Col3a1
ENSMUSG00000026043	ENSMUSE00000603100	42	-0.0105700747560279	-1.00735352284577	0.966398423329158	1.01997293190214	-2.02788091176513	1.27519041944860e-05	Col3a1
ENSMUSG00000026043	ENSMUSE00000603083	42	-0.149235190780426	-1.10898141704365	0.68157844088623	1.01141842987330	-2.01589211225998	1.74504498998217e-05	Col3a1
ENSMUSG00000026043	ENSMUSE00000420212	42	0.142664932062679	1.10394242521765	0.673345011955968	0.996797676754684	-1.99556556068431	3.27474568264663e-06	Col3a1
ENSMUSG00000026043	ENSMUSE00000603088	42	-0.0133301466898296	-1.00928257189299	0.964266564328246	0.977061591902142	-1.96845207992858	2.46253643835259e-05	Col3a1
ENSMUSG00000026043	ENSMUSE00000603076	42	-0.0668218753371225	-1.04740679935157	0.806455705764018	0.948661554839966	-1.93008121442216	1.43469086677137e-05	Col3a1
ENSMUSG00000026043	ENSMUSE00000603086	42	0.0035637819356354	1.00247327892136	0.99090618687264	0.92305710615545	-1.89612898318975	2.94480333881307e-05	Col3a1
ENSMUSG00000026043	ENSMUSE00000603061	42	-0.129713192058313	-1.09407617716846	0.663736098395417	0.894722042238579	-1.85925163681235	1.52474110610797e-05	Col3a1
ENSMUSG00000026043	ENSMUSE00000700100	42	-0.196812081284533	-1.14616288218287	0.604529685452954	0.886748880836331	-1.84900468576282	8.97654565182792e-05	Col3a1
ENSMUSG00000026043	ENSMUSE00000603095	42	-0.020767178163553	-1.01449881375449	0.935012020650722	0.859150651770297	-1.81397006971471	1.87636179479229e-05	Col3a1
ENSMUSG00000026043	ENSMUSE00000603101	42	0.208866864260610	1.15578004317376	0.476809184653424	0.817244604825272	-1.76203747135205	1.25753233453914e-05	Col3a1
ENSMUSG00000021118	ENSMUSE00000114784	9	1.43795705646692	2.70936930617193	2.87205180878442e-08	-0.877329412432773	1.83697171485798	4.33867310629749e-05	Plek2
ENSMUSG00000021118	ENSMUSE00000114795	9	1.42183749173376	2.67926538965275	8.36010315746757e-11	-0.525440001387944	1.43937250113584	0.00193871999456520	Plek2
ENSMUSG00000021118	ENSMUSE00000114787	9	1.35855250826336	2.56427770056283	9.4029590416606e-08	-0.419136163974769	1.33712668970676	0.0130086699684118	Plek2
ENSMUSG00000021118	ENSMUSE00000114798	9	1.09624533668619	2.13797552372423	6.3606096311821e-07	-0.665658079968452	1.58629168926093	0.000221815400248941	Plek2
ENSMUSG00000021118	ENSMUSE00000394626	9	0.880303852914363	1.84076295233009	7.0286114982271e-09	-0.240283342450207	1.18122462882868	0.0773915100495953	Plek2
ENSMUSG00000023039	ENSMUSE00000132987	9	1.43225342133178	2.69867907237532	1.23750778968776e-11	-0.397753310270462	1.31745465788335	0.010961494170841	Krt7
ENSMUSG00000004328	ENSMUSE00000536740	14	1.40968113695904	2.6567843634265	4.48147242186069e-05	-1.14550895096408	2.21224159900014	2.84250265855358e-06	Hif3a
ENSMUSG00000004328	ENSMUSE00000536743	14	1.40724518832674	2.65230224529888	0.000135366723056870	-1.09797620576936	2.14054209280713	3.80267445057563e-06	Hif3a
ENSMUSG00000004328	ENSMUSE00000238090	14	1.27703432599043	2.42340298011315	1.59778036946171e-05	-0.777135199611367	1.71372450066958	5.03571832516661e-05	Hif3a
ENSMUSG00000004328	ENSMUSE00000536738	14	1.17435249825716	2.25691564691247	9.3293520877717e-05	-0.804224498139573	1.74620688882168	0.000124359255918181	Hif3a
ENSMUSG00000038393	ENSMUSE00000248856	10	1.40334763144083	2.64514650734987	1.00149497125169e-05	-0.879299919042976	1.83948245895844	0.00119177987392185	Txnip
ENSMUSG00000038393	ENSMUSE00000248915	10	1.39900369013119	2.63719397440149	9.50945903920095e-05	-0.86866626008571	1.82597404697835	1.77605089146049e-05	Txnip
ENSMUSG00000038393	ENSMUSE00000248910	10	1.38193465932072	2.60617626048658	8.4320462863895e-05	-0.95116692375006	1.93343588499271	1.86379029882941e-05	Txnip
ENSMUSG00000038393	ENSMUSE00000248904	10	1.36555203009271	2.57674903277044	3.40803766337979e-05	-0.949632900800651	1.93138114809496	2.17062154765456e-06	Txnip
ENSMUSG00000038393	ENSMUSE00000248896	10	1.33545402614393	2.523548871056	2.82936610873605e-05	-0.861741079932969	1.81723006586835	5.33415170741571e-05	Txnip
ENSMUSG00000038393	ENSMUSE00000566088	10	1.31774622381451	2.49276386223071	3.28067945965466e-05	-0.8111912580467	1.75465969724108	0.00303827008841879	Txnip
ENSMUSG00000038393	ENSMUSE00000414731	10	1.28863597372727	2.44296970620990	2.01595581994603e-05	-0.858894241276744	1.81364770108024	1.53829565679534e-05	Txnip
ENSMUSG00000038393	ENSMUSE00000637435	10	1.28863597372727	2.44296970620990	2.01595581994603e-05	-0.858894241276744	1.81364770108024	1.53829565679534e-05	Txnip
ENSMUSG00000038393	ENSMUSE00000248922	10	1.18865899103331	2.27940769946713	0.000128136416334233	-0.800072959237681	1.74118917889673	7.90011291137867e-05	Txnip
ENSMUSG00000038393	ENSMUSE00000248876	10	1.11532482761831	2.16643781687050	7.09565310042911e-05	-0.652912383921887	1.57233909191112	0.000111272560107215	Txnip
ENSMUSG00000020427	ENSMUSE00000104512	5	1.39747722989965	2.63440513635172	3.57577346150614e-05	-0.443402374490323	1.35980744577027	0.00149547402486136	Igfbp3
ENSMUSG00000018459	ENSMUSE00000171957	12	-1.39207899472108	-2.62456621328917	1.58581563286860e-06	0.733864136059265	-1.66308757025256	3.21100551958173e-05	Slc13a3
ENSMUSG00000018459	ENSMUSE00000171916	12	-1.34436931679343	-2.53919169880165	4.47952397365613e-05	0.730012297737701	-1.65865323016464	0.000611434714725327	Slc13a3
ENSMUSG00000018459	ENSMUSE00000171907	12	-1.28985190806858	-2.44502956142863	7.812806506439e-06	0.723426101802194	-1.65109839901499	9.34136752125365e-05	Slc13a3
ENSMUSG00000018459	ENSMUSE00000171953	12	-1.05971106382122	-2.08451400321181	8.48561566535536e-06	0.553694624624773	-1.46783990535836	0.000706007450048397	Slc13a3
ENSMUSG00000018459	ENSMUSE00000171909	12	-1.05907507717645	-2.08359528452113	8.2199513787622e-05	0.63804338475092	-1.55621715099701	0.000200915960366275	Slc13a3
ENSMUSG00000018459	ENSMUSE00000171947	12	-1.04617278089236	-2.06504437121658	2.79628735546262e-05	0.573687857448753	-1.48832320563411	0.000173290278183502	Slc13a3
ENSMUSG00000018459	ENSMUSE00000679716	12	-1.03810297220578	-2.05352565638569	1.02514940874816e-05	0.440541874775403	-1.35711396234272	0.00329568922498825	Slc13a3
ENSMUSG00000018459	ENSMUSE00000171902	12	-0.957052857139072	-1.94134006462037	3.25847921481756e-05	0.710063061243261	-1.63587562085889	9.04538320501138e-05	Slc13a3
ENSMUSG00000018459	ENSMUSE00000356731	12	-0.896697836010401	-1.86179965583618	1.27990280770707e-05	0.456199330911872	-1.37192282811878	0.00412331526500809	Slc13a3
ENSMUSG00000018459	ENSMUSE00000239294	12	-0.780628028189515	-1.71787853008687	0.000565030551772716	0.8064621531774	-1.74891739959570	2.45655080368574e-05	Slc13a3
ENSMUSG00000026676	ENSMUSE00000161806	3	1.37448790370766	2.59275862526653	2.63791288874955e-10	-0.602841266536872	1.51870458415903	0.000353679912444922	Ccdc3
ENSMUSG00000026676	ENSMUSE00000335181	3	1.07796194513476	2.11105175001528	1.58352718267363e-08	-0.645855889904415	1.56466726182617	0.000351249450667119	Ccdc3
ENSMUSG00000020914	ENSMUSE00000648124	28	-1.35562990697729	-2.55908826329097	0.000281400565581847	0.907546992574768	-1.87585328104772	8.16419243604144e-06	Top2a
ENSMUSG00000020914	ENSMUSE00000648121	28	-1.07826020245604	-2.11148822599324	0.000639705389763378	0.873860197854248	-1.83255969936498	7.47452518223511e-05	Top2a
ENSMUSG00000020914	ENSMUSE00000112512	28	-1.01091835354312	-2.01519347172675	0.00246767247232701	0.908889323645110	-1.87759944905773	2.89722918755154e-05	Top2a
ENSMUSG00000020914	ENSMUSE00000648122	28	-0.98664136880404	-1.98156647917591	0.010835406301496	0.778800997682752	-1.71570438388303	1.53255057222762e-05	Top2a
ENSMUSG00000020914	ENSMUSE00000648119	28	-0.924065198746084	-1.89745437872210	0.00396128097267123	0.927031388941862	-1.90135957018744	8.68586314924914e-06	Top2a
ENSMUSG00000020914	ENSMUSE00000112506	28	-0.898122742998202	-1.86363940837335	0.00136057737306612	0.690531666206378	-1.61387815997933	6.10531808344079e-05	Top2a
ENSMUSG00000039450	ENSMUSE00000148293	8	1.35031028548452	2.5496695620521	4.16905597852926e-08	-0.649396338549498	1.56851175200352	0.00160003365536408	Dcxr
ENSMUSG00000039450	ENSMUSE00000148286	8	1.30657594277998	2.47353779348829	2.37303765737044e-11	-0.923986941068383	1.89735145583007	1.27583843509106e-05	Dcxr
ENSMUSG00000039450	ENSMUSE00000668767	8	1.27035010453491	2.41220096274636	1.44264781106958e-08	-0.603137987116342	1.51901696982302	0.000553242301552341	Dcxr
ENSMUSG00000039450	ENSMUSE00000148282	8	1.20624266272640	2.30735927758485	2.99054892070989e-09	-1.08491044245723	2.12124379913495	5.31333715174895e-07	Dcxr
ENSMUSG00000039450	ENSMUSE00000148307	8	0.897759241392814	1.86316990472819	9.98410538739227e-06	-0.425113891372631	1.34267849431454	0.0464467377855071	Dcxr
ENSMUSG00000039450	ENSMUSE00000148288	8	0.57869567378135	1.49349838106144	7.18519388341943e-05	-0.479489478813183	1.39425020085565	0.000824312967715848	Dcxr
ENSMUSG00000035493	ENSMUSE00000245172	16	0.36595815152092	1.28873724734137	0.101069181316789	1.34477917927992	-2.53991317301446	7.47668234554373e-07	Tgfbi
ENSMUSG00000035493	ENSMUSE00000245109	16	0.16391311252021	1.12032173987626	0.356956515054393	0.965234808809745	-1.95238125953718	1.69884894359320e-06	Tgfbi
ENSMUSG00000035493	ENSMUSE00000245101	16	0.156884073242656	1.11487662999156	0.509177592474138	0.826622250933508	-1.77352817651201	4.60076431833313e-05	Tgfbi
ENSMUSG00000035493	ENSMUSE00000245076	16	0.402207670766423	1.32152862126327	0.0712635514628405	0.754419547285662	-1.68695272855466	8.87628341247192e-05	Tgfbi
ENSMUSG00000035493	ENSMUSE00000245120	16	0.0314104269272102	1.02201078939605	0.844633882124725	0.730091048984841	-1.65874377222091	7.62147156116112e-05	Tgfbi
ENSMUSG00000035493	ENSMUSE00000245131	16	0.0162802117979422	1.01134849398941	0.939233992549362	0.703497260191637	-1.62844755776927	4.06846385693014e-05	Tgfbi
ENSMUSG00000066687	ENSMUSE00000584530	6	1.14004279330922	2.20387560227765	6.36871094796559e-06	-1.32706024293378	2.50890917192616	3.89475293848865e-07	Zbtb16
ENSMUSG00000066687	ENSMUSE00000584528	6	1.14610191457388	2.21315104163481	4.09510319882421e-06	-0.898870761753323	1.86460593189242	2.03088370497080e-05	Zbtb16
ENSMUSG00000066687	ENSMUSE00000584527	6	1.00812398770509	2.01129400745239	2.67774075590186e-05	-0.727145806368116	1.65536092320617	7.21896828863263e-05	Zbtb16
ENSMUSG00000066687	ENSMUSE00000584529	6	0.665259531393615	1.58585353223074	5.90603003928665e-05	-0.624512353595977	1.54168962969078	0.000178712609887583	Zbtb16
ENSMUSG00000031762	ENSMUSE00000212749	1	1.00937040314801	2.01303241444258	2.26048129807684e-05	-1.3235944869582	2.50288930574626	7.87497557990948e-06	Mt2
ENSMUSG00000025701	ENSMUSE00000305669	14	1.30124296095589	2.46441113776211	5.50188013516583e-09	-0.0829163577101717	1.05915692677974	0.50275250655706	Alox5
ENSMUSG00000025701	ENSMUSE00000305658	14	0.949640830286534	1.93139176357585	1.50213885008309e-06	-0.274790474746596	1.20981837231311	0.0456166727309742	Alox5
ENSMUSG00000025701	ENSMUSE00000345137	14	0.485905995099046	1.40046506468601	1.66280111056162e-05	-0.129694154350877	1.09406173990753	0.244645537118841	Alox5
ENSMUSG00000031980	ENSMUSE00000215418	4	1.06372025285506	2.09031483663708	1.56414122309279e-05	-1.28888567417868	2.44339256995745	0.000612080406796849	Agt
ENSMUSG00000031980	ENSMUSE00000449291	4	1.08285713660218	2.11822690079734	3.03521428398395e-06	-1.20965274537400	2.31281960844694	5.4712323037296e-05	Agt
ENSMUSG00000031980	ENSMUSE00000385357	4	0.85315993236755	1.80645326659713	5.33277661303941e-05	-1.09101316942865	2.13023585224151	2.09155889868964e-06	Agt
ENSMUSG00000031980	ENSMUSE00000215419	4	1.04267954373547	2.06005027113593	8.49354041676058e-07	-1.08837192906883	2.12633945174497	1.27750418349174e-05	Agt
ENSMUSG00000019851	ENSMUSE00000352101	3	1.28674328654401	2.43976684929614	1.08349283946141e-08	-0.477603872575213	1.39242910250129	0.00273286747947927	Perp
ENSMUSG00000019851	ENSMUSE00000098575	3	1.08502981620710	2.12141932569877	4.94886749039045e-07	-0.553921573201881	1.46807082760565	0.00385576417399653	Perp
ENSMUSG00000005716	ENSMUSE00000126825	4	-1.26985497952464	-2.41137325067249	6.6306185876551e-06	0.393002263197108	-1.31312318535656	0.0448275549628006	Pvalb
ENSMUSG00000074398	ENSMUSE00000672108	6	1.26280712966076	2.39962194376698	0.000284097636750818	-0.923776281158711	1.89707442797946	6.22857389394719e-05	OTTMUSG00000021867
ENSMUSG00000056569	ENSMUSE00000476648	9	1.25901143391945	2.39331689435372	0.0541256866818065	1.02750824310499	-2.03850040450603	2.07690076470115e-05	Mpz
ENSMUSG00000056569	ENSMUSE00000490133	9	0.557993297043375	1.4722200220186	0.0921258759302284	1.12709383132736	-2.18418314378455	9.31398971141039e-06	Mpz
ENSMUSG00000056569	ENSMUSE00000687465	9	0.557993297043375	1.4722200220186	0.0921258759302284	1.12709383132736	-2.18418314378455	9.31398971141039e-06	Mpz
ENSMUSG00000000303	ENSMUSE00000214615	16	0.246994103442842	1.18673194725720	0.300319198690143	1.25375459841482	-2.38461208903554	7.79137253632815e-07	Cdh1
ENSMUSG00000000303	ENSMUSE00000214608	16	0.220191003577030	1.16488779993862	0.394175596782272	1.13472768853886	-2.19577113243648	3.98666931819257e-06	Cdh1
ENSMUSG00000000303	ENSMUSE00000214606	16	0.204231243347635	1.15207228823464	0.32070166977735	0.885327774387997	-1.84718424646267	9.67305564000191e-05	Cdh1
ENSMUSG00000000303	ENSMUSE00000330782	16	0.198320528354398	1.14736190912129	0.277313064019312	0.739448872196069	-1.66953793235469	7.30481069034039e-05	Cdh1
ENSMUSG00000000303	ENSMUSE00000214612	16	0.115620865260025	1.08344120522356	0.520291729167440	0.697746507829734	-1.62196929413486	8.15152793136171e-05	Cdh1
ENSMUSG00000011463	ENSMUSE00000442803	11	1.24470016526596	2.36969299835314	1.22726086522893e-06	-0.149783194651555	1.10940274069731	0.173780883980011	NP_083982.1
ENSMUSG00000011463	ENSMUSE00000442848	11	0.951165690725709	1.93343423254889	4.45067883989573e-07	-0.378020129707942	1.29955719485594	0.00334733316113898	NP_083982.1
ENSMUSG00000011463	ENSMUSE00000521140	11	0.478992568642019	1.39377005932479	9.42193827427568e-05	-0.127148096591910	1.09213265039532	0.346093711831399	NP_083982.1
ENSMUSG00000022385	ENSMUSE00000126142	10	1.23795935608902	2.35864673528986	9.19421196196755e-10	-0.692829143064391	1.61645029167822	0.00054440307609734	Gtse1
ENSMUSG00000022385	ENSMUSE00000126148	10	0.74256329610567	1.67314594730555	3.17719483466515e-05	-0.273045150126481	1.20835565911371	0.0358240835454696	Gtse1
ENSMUSG00000022385	ENSMUSE00000126144	10	0.656493291973874	1.57624663642987	1.09415643104349e-05	-0.173345449083326	1.12767039717972	0.174047896781348	Gtse1
ENSMUSG00000028763	ENSMUSE00000289643	99	-0.457735385445369	-1.37338430852705	0.185181889427601	1.21778092969176	-2.32588687508713	4.29678695118377e-07	Hspg2
ENSMUSG00000028763	ENSMUSE00000289600	99	-0.200068847658784	-1.14875317398318	0.451480612270018	1.10212299853955	-2.1467035845413	7.79563710544069e-05	Hspg2
ENSMUSG00000028763	ENSMUSE00000289563	99	-0.327440428638149	-1.25478520922940	0.234712932645408	1.07758435766075	-2.11049931005156	7.50033150662492e-06	Hspg2
ENSMUSG00000028763	ENSMUSE00000289591	99	-0.453198677598086	-1.36907233891874	0.0484443216741636	1.06966247589146	-2.09894225410640	4.97902121719681e-06	Hspg2
ENSMUSG00000028763	ENSMUSE00000445068	99	-0.395621408640468	-1.31550926440202	0.179843376027885	1.05236435907967	-2.07392591516141	8.60382511504042e-07	Hspg2
ENSMUSG00000028763	ENSMUSE00000289606	99	-0.360356749344868	-1.28374330210771	0.23746648881907	1.04893014225603	-2.06899497636176	1.32163240145079e-05	Hspg2
ENSMUSG00000028763	ENSMUSE00000445062	99	-0.269900648850446	-1.20572479263098	0.328276056625700	1.03955876199454	-2.05559886688569	6.55009113718762e-06	Hspg2
ENSMUSG00000028763	ENSMUSE00000351529	99	-0.285265692689088	-1.21863467181487	0.342716228050326	1.00785777532495	-2.01092290895085	6.22111598556835e-05	Hspg2
ENSMUSG00000028763	ENSMUSE00000289242	99	-0.366569130690275	-1.28928314120230	0.279497414965253	1.00151207249858	-2.00209727645236	2.7964433370184e-05	Hspg2
ENSMUSG00000028763	ENSMUSE00000289164	99	-0.359140949453666	-1.28266191106322	0.277957774673879	0.997401627020314	-1.99640113204240	1.08471106664412e-05	Hspg2
ENSMUSG00000028763	ENSMUSE00000289572	99	-0.38959264710675	-1.31002345929164	0.116908062982133	0.988325957555396	-1.98388164223917	1.34034909373278e-05	Hspg2
ENSMUSG00000028763	ENSMUSE00000289175	99	-0.358005226109484	-1.28165256689086	0.29898036957683	0.987049181984176	-1.98212669677651	1.19167551465187e-05	Hspg2
ENSMUSG00000028763	ENSMUSE00000289420	99	-0.315618765660263	-1.24454531894879	0.218542498938051	0.986600072694294	-1.98150975906992	2.55013739667075e-06	Hspg2
ENSMUSG00000028763	ENSMUSE00000289380	99	-0.218499873998186	-1.16352311647816	0.415475111055627	0.97077376842753	-1.95989147252191	1.06308800351695e-05	Hspg2
ENSMUSG00000028763	ENSMUSE00000289531	99	-0.234287435503417	-1.17632559230296	0.432954325192831	0.959745593889044	-1.94496688741271	2.38151678126201e-05	Hspg2
ENSMUSG00000028763	ENSMUSE00000289462	99	-0.133457115401358	-1.09691909042831	0.657996875029915	0.941007721307263	-1.91986879719265	3.18308780321856e-06	Hspg2
ENSMUSG00000028763	ENSMUSE00000630945	99	-0.288366361546623	-1.22125660221688	0.272281608922670	0.940508356836117	-1.91920438209646	3.03704404434843e-05	Hspg2
ENSMUSG00000028763	ENSMUSE00000289207	99	-0.43184771664434	-1.34896013763581	0.154356729913922	0.935531022987277	-1.91259448785016	1.01199523797545e-05	Hspg2
ENSMUSG00000028763	ENSMUSE00000667746	99	-0.235472507711927	-1.17729225776853	0.415391768510766	0.931424940764948	-1.90715875477721	1.15062422201022e-05	Hspg2
ENSMUSG00000028763	ENSMUSE00000289489	99	-0.185229985595738	-1.13699821207169	0.381098692389618	0.923044201783415	-1.89611202309513	3.23596683483652e-06	Hspg2
ENSMUSG00000028763	ENSMUSE00000667748	99	-0.315390879293437	-1.24434874759830	0.242046760395927	0.92049372242023	-1.89276292831675	7.26736086987424e-06	Hspg2
ENSMUSG00000028763	ENSMUSE00000289219	99	-0.282456451281241	-1.21626403356082	0.261699553941456	0.914953006967013	-1.88550765402886	4.98194149983684e-06	Hspg2
ENSMUSG00000028763	ENSMUSE00000289470	99	-0.151781754485833	-1.11094065699199	0.547140464540316	0.900952807970251	-1.86729880757854	7.8569839115081e-05	Hspg2
ENSMUSG00000028763	ENSMUSE00000289582	99	-0.126315267725714	-1.0915023736635	0.576016345568507	0.895845282223559	-1.86069975918772	1.31948373231611e-05	Hspg2
ENSMUSG00000028763	ENSMUSE00000289513	99	-0.297826537034898	-1.22929105410976	0.210795769784099	0.88603757085461	-1.84809327255582	5.77610120966497e-05	Hspg2
ENSMUSG00000028763	ENSMUSE00000630936	99	-0.199870501382009	-1.14859525062001	0.485384670631076	0.884569276119471	-1.8462133428647	7.87046206649407e-05	Hspg2
ENSMUSG00000028763	ENSMUSE00000289614	99	-0.237554706010627	-1.17899263498070	0.245264637758314	0.8839550649449	-1.84542750560765	9.13752827561386e-06	Hspg2
ENSMUSG00000028763	ENSMUSE00000289427	99	-0.227533921876831	-1.17083187030648	0.416656368269123	0.87573979318983	-1.83494878044636	4.92084551170445e-06	Hspg2
ENSMUSG00000028763	ENSMUSE00000444050	99	-0.305754412294239	-1.23606482964060	0.250065259678658	0.858613227078718	-1.81329446556887	2.99855048290775e-05	Hspg2
ENSMUSG00000028763	ENSMUSE00000289231	99	-0.284905695984420	-1.21833062298747	0.302947577060742	0.854432392439397	-1.80804726504367	4.11406723630005e-05	Hspg2
ENSMUSG00000028763	ENSMUSE00000289396	99	-0.277040803409192	-1.21170693037166	0.237245987051688	0.851967523777714	-1.80496082335198	2.27717565005534e-05	Hspg2
ENSMUSG00000028763	ENSMUSE00000413740	99	-0.268242216489772	-1.20433956284748	0.317557320305434	0.839664843479788	-1.78963433860074	4.11822409786129e-05	Hspg2
ENSMUSG00000028763	ENSMUSE00000289197	99	-0.346388594017328	-1.27137409142186	0.242515975183138	0.834761296338722	-1.78356191203278	2.53046001039505e-05	Hspg2
ENSMUSG00000028763	ENSMUSE00000289225	99	-0.221275880573872	-1.16576410104322	0.285846560418450	0.821703129815918	-1.76749131965312	5.0555732301958e-05	Hspg2
ENSMUSG00000028763	ENSMUSE00000289389	99	-0.234559112903189	-1.17654712988476	0.386392503915442	0.816837302754635	-1.76154008265118	1.26365666603357e-05	Hspg2
ENSMUSG00000028763	ENSMUSE00000289295	99	-0.153595382288629	-1.11233811090343	0.395727738687871	0.805999626005445	-1.74835678758844	1.91554560922817e-05	Hspg2
ENSMUSG00000028763	ENSMUSE00000289659	99	-0.41957418100066	-1.33753271673128	0.0509530566571686	0.804109047457326	-1.74606715540285	4.74510540311021e-05	Hspg2
ENSMUSG00000028763	ENSMUSE00000289498	99	-0.222269750841701	-1.16656747072514	0.385887632806878	0.801985304753309	-1.74349871976009	4.67532273750579e-05	Hspg2
ENSMUSG00000028763	ENSMUSE00000334199	99	-0.318817556901686	-1.24730782749299	0.284081367765829	0.796599570682732	-1.73700218722315	9.67798048261781e-05	Hspg2
ENSMUSG00000028763	ENSMUSE00000289346	99	-0.244607297568084	-1.1847702318975	0.387896049436079	0.786720196688042	-1.72514807300735	7.5298776490018e-05	Hspg2
ENSMUSG00000028763	ENSMUSE00000630941	99	-0.273344622756395	-1.20860651393585	0.177035898630335	0.775501461805457	-1.71178494188407	4.27519507941991e-05	Hspg2
ENSMUSG00000028763	ENSMUSE00000289452	99	-0.127954303475746	-1.09274312655138	0.453563221876522	0.771268226447743	-1.70676949000406	4.20157669236182e-05	Hspg2
ENSMUSG00000028763	ENSMUSE00000289541	99	-0.138617017510565	-1.10084932428530	0.351549361583134	0.765277063187405	-1.69969638609214	4.05996649583594e-05	Hspg2
ENSMUSG00000028763	ENSMUSE00000289202	99	-0.410606815985878	-1.32924479389224	0.0452047767736597	0.7268940654726	-1.65507209869796	6.75584150801543e-05	Hspg2
ENSMUSG00000020893	ENSMUSE00000251510	27	0.828407335771555	1.77572396813877	0.00128394065914571	-1.21740902260975	2.32528737048533	8.29116152671567e-06	Per1
ENSMUSG00000020893	ENSMUSE00000111950	27	0.826951251669386	1.77393266851842	0.000575902859331259	-1.09826833698803	2.14097557491329	1.18034696033266e-06	Per1
ENSMUSG00000020893	ENSMUSE00000111958	27	1.08775997831357	2.12543770947365	1.31235395388850e-05	-0.616091326802577	1.53271698259082	0.000446110188034847	Per1
ENSMUSG00000020893	ENSMUSE00000251503	27	0.976007261672785	1.96701404881186	0.000111646934556266	-0.901274550834666	1.86771528995886	3.00465717693484e-05	Per1
ENSMUSG00000020893	ENSMUSE00000111949	27	0.93600644157284	1.91322485863342	0.000112063087067099	-0.920581441313608	1.8928780157832	2.44157257357993e-05	Per1
ENSMUSG00000020893	ENSMUSE00000111954	27	0.87304393976138	1.83152315417781	0.000287080657609406	-0.802663801110806	1.74431887628099	2.3522877743868e-05	Per1
ENSMUSG00000020893	ENSMUSE00000677561	27	0.87240772026391	1.83071564197921	4.43076489618924e-05	-0.797010717511822	1.73749727779585	6.43963509763674e-05	Per1
ENSMUSG00000020893	ENSMUSE00000111947	27	0.819202535516192	1.76443041596324	0.000267898341615583	-0.768677958448	1.70370784229813	5.04685287043582e-05	Per1
ENSMUSG00000020893	ENSMUSE00000662073	27	0.808626958380098	1.75154367011683	8.48282426868164e-05	-0.784051702639104	1.72196008638297	3.87378760213253e-05	Per1
ENSMUSG00000020893	ENSMUSE00000651891	27	0.77905128061686	1.71600205509213	0.000134315925909583	-0.697019763970114	1.62115244833734	5.35118624972326e-05	Per1
ENSMUSG00000020893	ENSMUSE00000251531	27	0.772442800755144	1.70815962709725	0.000119098389471073	-0.758516912235057	1.69175061409279	5.14655806796699e-05	Per1
ENSMUSG00000020893	ENSMUSE00000651893	27	0.736366465259336	1.66597466951015	7.2115123711349e-05	-0.521101593989523	1.43505058671885	0.00224440546371609	Per1
ENSMUSG00000020893	ENSMUSE00000651894	27	0.736366465259336	1.66597466951015	7.2115123711349e-05	-0.521101593989523	1.43505058671885	0.00224440546371609	Per1
ENSMUSG00000046186	ENSMUSE00000390357	31	1.20867866407452	2.31125856201147	6.6803945403701e-05	-0.392062253077034	1.31226787844419	0.0129053826904431	Cd109
ENSMUSG00000070570	ENSMUSE00000532077	11	-1.19285951320501	-2.28605404855874	1.88015616272945e-05	0.187446513947670	-1.13874641642383	0.305490147541478	Slc17a7
ENSMUSG00000070570	ENSMUSE00000270307	11	-1.14224654953082	-2.20724465517722	2.05957114009019e-07	0.230791446045238	-1.17347852962293	0.144185516931615	Slc17a7
ENSMUSG00000070570	ENSMUSE00000392154	11	-0.891357169215479	-1.85492026018746	1.75712771367161e-05	0.0395844079349873	-1.02781770419071	0.751707258311712	Slc17a7
ENSMUSG00000034579	ENSMUSE00000313937	10	0.716216144281028	1.64286751714836	0.00240007234542803	-1.18792087082110	2.27824179363039	2.34555019627075e-06	Pla2g3
ENSMUSG00000034579	ENSMUSE00000415933	10	0.531352793169849	1.44528378092815	0.00975009260755751	-0.823093550359088	1.76919558895900	2.14645632271962e-05	Pla2g3
ENSMUSG00000034579	ENSMUSE00000656342	10	0.531352793169849	1.44528378092815	0.00975009260755751	-0.823093550359088	1.76919558895900	2.14645632271962e-05	Pla2g3
ENSMUSG00000029661	ENSMUSE00000191211	46	-0.262270654791136	-1.19936489786555	0.497922402691428	1.18596095563538	-2.27514888143996	5.0386830258244e-07	Col1a2
ENSMUSG00000029661	ENSMUSE00000191230	46	-0.203537114754210	-1.15151812124349	0.570686589251868	1.11149202042418	-2.16068988125474	8.53172992596097e-06	Col1a2
ENSMUSG00000029661	ENSMUSE00000191253	46	-0.0348307303144501	-1.02443662005657	0.915242429385487	1.08775576156866	-2.12543149720059	2.97782627738436e-06	Col1a2
ENSMUSG00000029661	ENSMUSE00000191208	46	-0.294644093042082	-1.22658234708506	0.476585017605513	1.08499044127676	-2.12136142739321	2.95374074136097e-06	Col1a2
ENSMUSG00000029661	ENSMUSE00000191252	46	-0.300528719179358	-1.23159568609240	0.385388085933841	1.07515387934703	-2.10694678905153	9.6625674507780e-06	Col1a2
ENSMUSG00000029661	ENSMUSE00000191206	46	-0.188287170398531	-1.13941015578316	0.587598199433695	1.06665366943892	-2.09456937559799	7.26641874526196e-07	Col1a2
ENSMUSG00000029661	ENSMUSE00000191228	46	-0.249609190957177	-1.18888501647267	0.495502272085154	1.06638945108688	-2.09418580666732	1.51611014355600e-06	Col1a2
ENSMUSG00000029661	ENSMUSE00000191227	46	-0.149841858938942	-1.10944785324196	0.57240530932201	1.04374231885856	-2.06156838600200	9.02050897726037e-06	Col1a2
ENSMUSG00000029661	ENSMUSE00000503667	46	-0.539319114476299	-1.45328647125163	0.161608246807766	1.03057554590632	-2.0428390550479	8.06776653654878e-05	Col1a2
ENSMUSG00000029661	ENSMUSE00000191244	46	-0.309217570826732	-1.2390355409164	0.356988231355249	1.01334392743193	-2.01858442537891	8.76115091060506e-06	Col1a2
ENSMUSG00000029661	ENSMUSE00000191247	46	-0.0540965006369379	-1.0382087131131	0.879887422997372	1.01054786989476	-2.01467603709658	6.41082332343468e-06	Col1a2
ENSMUSG00000029661	ENSMUSE00000191215	46	-0.246892843223891	-1.18664865555917	0.452877402674039	1.01049152471436	-2.01459735444721	3.19348029722478e-06	Col1a2
ENSMUSG00000029661	ENSMUSE00000191213	46	-0.140466047924974	-1.10226113259128	0.632695597253685	1.00927725111731	-2.012902441026	3.51992981970809e-06	Col1a2
ENSMUSG00000029661	ENSMUSE00000191246	46	-0.275398148691502	-1.2103280641984	0.398872732707404	1.00671453558614	-2.00933001768311	9.56253961892514e-06	Col1a2
ENSMUSG00000029661	ENSMUSE00000248476	46	-0.226460264521275	-1.16996085836572	0.505936464715215	0.997661340542114	-1.99676055591678	2.17221112293420e-06	Col1a2
ENSMUSG00000029661	ENSMUSE00000191221	46	-0.167526821680156	-1.12313147546333	0.592880866151747	0.994325569485357	-1.99214901889666	4.08504983451073e-06	Col1a2
ENSMUSG00000029661	ENSMUSE00000565718	46	-0.393479231971364	-1.31355738820838	0.242537779871462	0.991150243121562	-1.98776918333422	4.05101627918503e-06	Col1a2
ENSMUSG00000029661	ENSMUSE00000191209	46	-0.251219378272191	-1.19021266798823	0.557831768935192	0.986986195396338	-1.98204016104412	4.70870968559337e-05	Col1a2
ENSMUSG00000029661	ENSMUSE00000191231	46	-0.349809680620537	-1.27439249921080	0.296876985847765	0.98688907791731	-1.98190674111853	8.8233336811696e-06	Col1a2
ENSMUSG00000029661	ENSMUSE00000191207	46	-0.152685601112462	-1.11163687798283	0.632831913021555	0.95440287935623	-1.9377774363403	7.4170341998718e-06	Col1a2
ENSMUSG00000029661	ENSMUSE00000191225	46	-0.362703500671337	-1.28583319482658	0.319291794417280	0.946106576404709	-1.92666611164797	1.52617105836349e-05	Col1a2
ENSMUSG00000029661	ENSMUSE00000191226	46	-0.267703625572756	-1.20389003937301	0.375079405831556	0.942392890961602	-1.92171299917900	2.61557662995185e-05	Col1a2
ENSMUSG00000029661	ENSMUSE00000191218	46	-0.326473627572846	-1.25394461488791	0.361886461081087	0.941103662446826	-1.91999647526717	1.62846697019270e-05	Col1a2
ENSMUSG00000029661	ENSMUSE00000191224	46	-0.268401451948801	-1.20447249748817	0.410406459626904	0.94096435254211	-1.91981108500458	4.48154095504309e-06	Col1a2
ENSMUSG00000029661	ENSMUSE00000248601	46	-0.326371565279257	-1.25385590872828	0.33690731284672	0.934062995726523	-1.91064930003784	3.15579334191399e-05	Col1a2
ENSMUSG00000029661	ENSMUSE00000191241	46	-0.237146311983119	-1.17865893631711	0.451237972101525	0.929562935520292	-1.90469888012537	3.06966452597151e-06	Col1a2
ENSMUSG00000029661	ENSMUSE00000191229	46	-0.405852138555216	-1.32487122437460	0.237996510465401	0.929488196728421	-1.90460020978836	1.62429026476879e-05	Col1a2
ENSMUSG00000029661	ENSMUSE00000191212	46	-0.115785043868603	-1.08356450778310	0.706470735896503	0.926169041961553	-1.90022340370478	3.07964495355338e-06	Col1a2
ENSMUSG00000029661	ENSMUSE00000703579	46	-0.254810307490125	-1.19317884780123	0.492752904867018	0.924804264227175	-1.89842665786066	1.64880528978359e-05	Col1a2
ENSMUSG00000029661	ENSMUSE00000452151	46	-0.465633776669493	-1.38092386072583	0.259747892348778	0.923333050492947	-1.89649169054173	3.82134159853521e-06	Col1a2
ENSMUSG00000029661	ENSMUSE00000248608	46	-0.332915129892936	-1.25955588127525	0.339101190398917	0.92014807852407	-1.89230951053209	1.85373908403122e-05	Col1a2
ENSMUSG00000029661	ENSMUSE00000191232	46	-0.246088402475924	-1.18598716964762	0.530550736023218	0.919122889355333	-1.8909652998414	3.53422455304239e-05	Col1a2
ENSMUSG00000029661	ENSMUSE00000191242	46	-0.224384356375376	-1.16827860072806	0.547124650380186	0.883934069843607	-1.84540064985893	9.28017400866142e-05	Col1a2
ENSMUSG00000029661	ENSMUSE00000191250	46	-0.310075583838792	-1.23977265082527	0.309913650981602	0.879595214537711	-1.83985900872274	1.18870728164499e-05	Col1a2
ENSMUSG00000029661	ENSMUSE00000191243	46	-0.0499079289828991	-1.03519885661973	0.847089057626867	0.875370216425066	-1.83447877981546	3.08285448242560e-05	Col1a2
ENSMUSG00000029661	ENSMUSE00000191222	46	-0.201638248952026	-1.15000349759115	0.458404173885011	0.810869011013054	-1.75426781210791	5.79275991135838e-05	Col1a2
ENSMUSG00000029661	ENSMUSE00000656620	46	-0.247590129286246	-1.18722232742714	0.472704813707633	0.804758756747397	-1.74685366364019	2.46900958029852e-05	Col1a2
ENSMUSG00000029661	ENSMUSE00000191251	46	-0.0373421279275032	-1.02622147978461	0.901559000813266	0.804736583126179	-1.74682681543409	1.28058581180237e-05	Col1a2
ENSMUSG00000029661	ENSMUSE00000565716	46	-0.206126173154742	-1.15358648936195	0.401704554135187	0.765982887646257	-1.70052814939861	7.08689321046939e-05	Col1a2
ENSMUSG00000029661	ENSMUSE00000191239	46	-0.240656454171207	-1.18153015822852	0.421137293645452	0.724834516550141	-1.65271105222793	6.43906920231185e-05	Col1a2
ENSMUSG00000029661	ENSMUSE00000191223	46	-0.255582782311655	-1.19381789305510	0.368461525690517	0.664578237728584	-1.58510481066114	8.5954349284642e-05	Col1a2
ENSMUSG00000021772	ENSMUSE00000120739	3	-0.737832477855959	-1.66766843091461	0.0566442550464722	1.17285743388640	-2.25457801746144	5.05754610234761e-07	Nkiras1
ENSMUSG00000021772	ENSMUSE00000120746	3	-0.599844266768304	-1.51555295972392	0.141705155538833	1.00028028416778	-2.00038859410776	3.477230477728e-05	Nkiras1
ENSMUSG00000031502	ENSMUSE00000686006	48	-0.332454682782052	-1.25915394856543	0.372975165723672	1.16890433045094	-2.24840874370869	1.38972238817351e-05	Col4a1
ENSMUSG00000019232	ENSMUSE00000174992	13	1.16708252942424	2.24557129846391	1.74222939846040e-05	-0.317390116804045	1.24607431893320	0.0123602029468696	Agxt2l1
ENSMUSG00000019232	ENSMUSE00000175004	13	1.15161962523044	2.22163163424417	2.45512487317554e-05	-0.352948790218671	1.27716842412827	0.0064405556084029	Agxt2l1
ENSMUSG00000019232	ENSMUSE00000175003	13	1.10978121713800	2.15812917065714	7.95238576435834e-05	-0.105314587757009	1.07572893362086	0.400746748364693	Agxt2l1
ENSMUSG00000019232	ENSMUSE00000174990	13	0.960683436453165	1.94623164932748	7.29636121198351e-05	-0.308983406953343	1.23883444934231	0.0337786252530694	Agxt2l1
ENSMUSG00000019232	ENSMUSE00000175002	13	0.9457989511184	1.92625533320051	7.11063500119845e-06	-0.180788022381767	1.13350285305424	0.0937196323349456	Agxt2l1
ENSMUSG00000061718	ENSMUSE00000111364	6	1.16036008153715	2.23513207203286	5.559422019002e-07	-0.493871107371942	1.40821840885986	0.0130792635305793	Ppp1r1b
ENSMUSG00000061718	ENSMUSE00000282784	6	1.02096888773316	2.02928133046678	8.71824577575576e-07	-0.440025860348743	1.35662864483593	0.00114552025941323	Ppp1r1b
ENSMUSG00000061718	ENSMUSE00000111366	6	0.868878841387034	1.82624312431472	1.66802685080553e-05	-0.151859977588174	1.11100089396389	0.318002232581619	Ppp1r1b
ENSMUSG00000061718	ENSMUSE00000111368	6	0.775268537715601	1.71150859535651	3.57745369324124e-05	-0.532876407523508	1.44681093548529	0.00165945569050667	Ppp1r1b
ENSMUSG00000058070	ENSMUSE00000389117	23	-1.16032081394531	-2.23507123654304	3.60814700277651e-05	0.754973536575089	-1.68760063623603	0.00361751887298943	Eml1
ENSMUSG00000058070	ENSMUSE00000116094	23	-1.04115313612417	-2.05787183879685	1.71737593011615e-06	0.658900923698504	-1.57887934099325	0.00191911779642919	Eml1
ENSMUSG00000058070	ENSMUSE00000467092	23	-0.959101685497878	-1.94409899709484	3.96595144712937e-05	1.01813674131482	-2.02530156744724	0.000112822345617131	Eml1
ENSMUSG00000058070	ENSMUSE00000116100	23	-1.01448958974940	-2.02018804535897	1.16289467398121e-05	0.646111618696779	-1.56494463571544	0.000483725012507035	Eml1
ENSMUSG00000058070	ENSMUSE00000681891	23	-1.01021188017358	-2.01420689316529	7.49519532465966e-06	0.665319645761898	-1.58591961311878	0.00061544237892001	Eml1
ENSMUSG00000058070	ENSMUSE00000510000	23	-0.998580497180676	-1.99803311903572	0.000120746135445340	0.85035398285725	-1.80294324511134	8.3092003894558e-05	Eml1
ENSMUSG00000058070	ENSMUSE00000514968	23	-0.960761816862353	-1.94633738932981	4.49315458003846e-05	0.595431315331984	-1.51092423151868	0.00210850119031688	Eml1
ENSMUSG00000058070	ENSMUSE00000116099	23	-0.949110821961021	-1.93068235120749	3.02291993549883e-06	0.722771796598631	-1.65034974645757	0.00132128917347547	Eml1
ENSMUSG00000058070	ENSMUSE00000116102	23	-0.938447580574457	-1.91646490679154	1.29995423029331e-05	0.863701414135853	-1.81970099668062	0.000137697835545924	Eml1
ENSMUSG00000058070	ENSMUSE00000681868	23	-0.917602108611748	-1.88897303649446	2.12877469085708e-05	0.483930931705205	-1.39854912630424	0.00273642742939411	Eml1
ENSMUSG00000058070	ENSMUSE00000360012	23	-0.908521656131262	-1.87712100812285	2.75854033148277e-06	0.413739674542789	-1.33213442792977	0.00800221533912246	Eml1
ENSMUSG00000058070	ENSMUSE00000247570	23	-0.892404630434473	-1.85626750440016	8.124718652977e-05	0.777474510698653	-1.71412760326095	0.000710279714719065	Eml1
ENSMUSG00000058070	ENSMUSE00000116116	23	-0.891216215757476	-1.85473904056335	1.48289217948674e-05	0.8641389952555	-1.82025301047860	0.000425875860171131	Eml1
ENSMUSG00000058070	ENSMUSE00000247646	23	-0.888062175278248	-1.85068861277877	9.6454370706402e-06	0.684045722332693	-1.60663891079920	0.00033983884575461	Eml1
ENSMUSG00000058070	ENSMUSE00000681890	23	-0.871832670418325	-1.82998607479092	2.31964982802502e-05	0.587119538333522	-1.50224439423785	0.00471024671785853	Eml1
ENSMUSG00000058070	ENSMUSE00000116109	23	-0.86709080515813	-1.82398113124199	3.45357785162438e-05	0.540498759235492	-1.45447526223016	0.00101866687291782	Eml1
ENSMUSG00000058070	ENSMUSE00000116111	23	-0.837276418165958	-1.78667399592151	5.15839397396576e-05	0.585080172379475	-1.50012235065692	0.00495090317783266	Eml1
ENSMUSG00000037321	ENSMUSE00000296660	11	1.15259584274632	2.22313543760559	7.11130551718024e-09	-0.6096716692462	1.52591190006706	0.000311926633627494	Tap1
ENSMUSG00000037321	ENSMUSE00000296747	11	1.06124614547152	2.08673318475451	2.51449481477201e-07	-0.48738554827168	1.401902045707	0.00159228862585115	Tap1
ENSMUSG00000037321	ENSMUSE00000296727	11	0.879334804843306	1.8395269400108	6.12362635446335e-07	-0.813778128227187	1.75780876798736	8.0550776274605e-05	Tap1
ENSMUSG00000037321	ENSMUSE00000296709	11	0.796778893215506	1.73721810464287	1.51653126524311e-06	-0.584111406968405	1.49911536111193	0.000188894165751779	Tap1
ENSMUSG00000037321	ENSMUSE00000336189	11	0.721470936606052	1.64886231752469	1.92276795719155e-06	-0.399701630034239	1.31923504588444	0.0120072239374956	Tap1
ENSMUSG00000037321	ENSMUSE00000390021	11	0.693146368100731	1.61680576173109	1.27020650121567e-05	-0.476129750250794	1.39100706772476	0.000783526578960117	Tap1
ENSMUSG00000037321	ENSMUSE00000296814	11	0.647206459550136	1.56613270080243	3.28136431597577e-05	-0.62751894731292	1.54490587950205	0.000555670471511374	Tap1
ENSMUSG00000022371	ENSMUSE00000485717	49	-0.408017458432894	-1.32686119719703	0.0734929296500962	1.15180048761992	-2.22191016489816	8.65921625242086e-07	Col14a1
ENSMUSG00000022371	ENSMUSE00000126353	49	-0.228350877638537	-1.17149506570842	0.355754472929485	1.10020829758654	-2.14385643461739	4.06244142417611e-06	Col14a1
ENSMUSG00000022371	ENSMUSE00000227238	49	-0.0944655034483925	-1.06766977936424	0.625156968003415	1.08637740590936	-2.12340182258457	2.20517782883093e-06	Col14a1
ENSMUSG00000022371	ENSMUSE00000227315	49	-0.0680691689334472	-1.04831273488119	0.798641267134264	1.07648786883540	-2.10889588059403	6.81098820873549e-07	Col14a1
ENSMUSG00000022371	ENSMUSE00000227105	49	-0.162162222569814	-1.11896291475885	0.430814506933704	0.991554724628673	-1.98832656280241	5.80227771745203e-06	Col14a1
ENSMUSG00000022371	ENSMUSE00000366935	49	0.0329199794882357	1.02308072197340	0.84283981819735	0.988620717112973	-1.98428701399144	3.79066385667657e-05	Col14a1
ENSMUSG00000022371	ENSMUSE00000126365	49	0.0399417196700992	1.02807229493866	0.818678514799467	0.943047114562724	-1.92258464222634	6.74380431731229e-06	Col14a1
ENSMUSG00000022371	ENSMUSE00000126366	49	-0.3421486695841	-1.26764314580721	0.0740840608648028	0.910723396272916	-1.87998792584159	3.16465947532578e-05	Col14a1
ENSMUSG00000022371	ENSMUSE00000227232	49	-0.28250397580543	-1.21630409977017	0.161884052285457	0.899222307557878	-1.86506034134387	1.69927339168654e-05	Col14a1
ENSMUSG00000022371	ENSMUSE00000683144	49	-0.28250397580543	-1.21630409977017	0.161884052285457	0.899222307557878	-1.86506034134387	1.69927339168654e-05	Col14a1
ENSMUSG00000022371	ENSMUSE00000505386	49	0.0328572019108899	1.02303620450438	0.890396651753815	0.867941794824302	-1.82505734411302	4.29530714796468e-05	Col14a1
ENSMUSG00000022371	ENSMUSE00000475825	49	0.0954442419591414	1.0683943427953	0.655587783524402	0.845252344363731	-1.79657896111872	7.76587698942846e-05	Col14a1
ENSMUSG00000022371	ENSMUSE00000227430	49	-0.0141344356242325	-1.00984539431640	0.960031942952707	0.83902986286721	-1.78884683117048	8.06636351868554e-06	Col14a1
ENSMUSG00000022371	ENSMUSE00000227445	49	-0.20103823899194	-1.14952531608615	0.330602127704287	0.821140469124662	-1.76680212065102	2.01340767416191e-05	Col14a1
ENSMUSG00000022371	ENSMUSE00000227115	49	0.0434617365830538	1.03058374062290	0.825449672297666	0.802545493179862	-1.74417583961004	2.37594255263467e-05	Col14a1
ENSMUSG00000022371	ENSMUSE00000486729	49	0.0186755936997281	1.01302908349726	0.927962181393542	0.77560957175749	-1.71191322119242	1.18274277499022e-05	Col14a1
ENSMUSG00000022371	ENSMUSE00000125914	49	-0.00779874880436915	-1.00542031780034	0.969752644230197	0.746381865697527	-1.67758034740646	6.90762288526215e-05	Col14a1
ENSMUSG00000022371	ENSMUSE00000227338	49	0.0165994507795717	1.01157230954166	0.905783287661546	0.732828277682598	-1.66189389811095	4.04852179819133e-05	Col14a1
ENSMUSG00000022371	ENSMUSE00000227110	49	-0.511091803538302	-1.42512829697082	0.0332639768956347	0.719891596775794	-1.64705827093295	6.00246280016631e-05	Col14a1
ENSMUSG00000022371	ENSMUSE00000227019	49	-0.110827747955947	-1.07984762262882	0.630876663785701	0.702348597401883	-1.62715151625975	8.31435845142395e-05	Col14a1
ENSMUSG00000022371	ENSMUSE00000683125	49	-0.0598345958926783	-1.04234624962795	0.843933496809054	0.695124740826935	-1.6190244139693	4.6277742069112e-05	Col14a1
ENSMUSG00000022371	ENSMUSE00000227200	49	-0.0569530159021067	-1.04026638772412	0.800070297516995	0.683841511366322	-1.60641150995851	3.4094644999395e-05	Col14a1
ENSMUSG00000022371	ENSMUSE00000227013	49	-0.0181761150234654	-1.01267842113823	0.90922286901882	0.615227982177477	-1.53180004098262	8.50849909550243e-05	Col14a1
ENSMUSG00000038943	ENSMUSE00000633996	13	-1.15068332548543	-2.22019027745723	0.000227883577030073	0.998717725743444	-1.99822318016868	1.59953034701456e-06	Prc1
ENSMUSG00000038943	ENSMUSE00000633994	13	-0.861062689688831	-1.81637576103305	0.000624505140525684	0.746861904458539	-1.67813863419671	1.77184903627731e-05	Prc1
ENSMUSG00000061259	ENSMUSE00000487404	9	-1.14792403262244	-2.21594800842836	1.13926810888070e-05	0.424816699640675	-1.34240193423858	0.00507247782198825	Tmprss11d
ENSMUSG00000061259	ENSMUSE00000652415	9	-0.767789935193464	-1.70265948030384	2.87532250413577e-05	0.238502826191911	-1.17976770806967	0.0364413402097408	Tmprss11d
ENSMUSG00000061259	ENSMUSE00000489710	9	-0.690514643821871	-1.61385911791449	2.42845160093501e-05	0.156471016547504	-1.11455747637570	0.22623450088064	Tmprss11d
ENSMUSG00000038295	ENSMUSE00000602554	13	1.14488645558281	2.21128726486648	1.62745332144442e-07	-0.655111070390957	1.57473718454012	0.000475347337480904	Atg9b
ENSMUSG00000038295	ENSMUSE00000263244	13	0.936546230752463	1.91394083205323	4.95546715993603e-08	-0.302747163687684	1.2334909781466	0.0284417199562399	Atg9b
ENSMUSG00000038295	ENSMUSE00000411773	13	0.875518891994445	1.83466784002808	2.50676407378895e-06	-0.2388347459199	1.18003916753636	0.0350272722449434	Atg9b
ENSMUSG00000038295	ENSMUSE00000551675	13	0.633288423649906	1.55109647696826	2.13346122073208e-06	-0.0156154505778675	1.01088259484095	0.910942653686394	Atg9b
ENSMUSG00000021697	ENSMUSE00000317141	11	-1.14486029456929	-2.21124716700111	2.93492823282599e-05	0.448877142681489	-1.36497747390558	0.00328620639726125	Depdc1b
ENSMUSG00000032332	ENSMUSE00000498143	65	-0.724800668494025	-1.65267227729725	0.0902728176848478	1.14423670135941	-2.21029157991626	2.21405841072584e-06	Col12a1
ENSMUSG00000032332	ENSMUSE00000517262	65	-0.510830152440089	-1.42486985526164	0.234666041802779	1.09925821733180	-2.14244507249124	1.00349460197789e-06	Col12a1
ENSMUSG00000032332	ENSMUSE00000506144	65	-0.298227039224911	-1.22963236123936	0.423517100563024	0.905621269035066	-1.87335104400271	3.70487706174797e-05	Col12a1
ENSMUSG00000032332	ENSMUSE00000514282	65	-0.573263146686865	-1.48788512701613	0.159818345204989	0.834652119195222	-1.78342694461311	1.84188447066128e-05	Col12a1
ENSMUSG00000032332	ENSMUSE00000502552	65	-0.54646940371422	-1.46050713251686	0.204616761903172	0.816027542296564	-1.76055163725948	6.70717094393909e-05	Col12a1
ENSMUSG00000032332	ENSMUSE00000516281	65	-0.555944216786798	-1.47013049125837	0.232830764643933	0.80133809233307	-1.74271673817625	1.75203227184744e-05	Col12a1
ENSMUSG00000032332	ENSMUSE00000507085	65	-0.228588658461729	-1.17168816404875	0.588274634064368	0.793082033224302	-1.73277223733128	2.53232041800647e-05	Col12a1
ENSMUSG00000032332	ENSMUSE00000493626	65	-0.493537553132784	-1.40789286332807	0.229387663956088	0.785200762929909	-1.72333211863564	3.61401166477841e-05	Col12a1
ENSMUSG00000032332	ENSMUSE00000498889	65	-0.428186039873084	-1.34554070886408	0.304067378380501	0.78220179706305	-1.71975350629727	3.47106348884664e-05	Col12a1
ENSMUSG00000032332	ENSMUSE00000218842	65	-0.49958702617967	-1.41380879935748	0.215224930592915	0.749573337783175	-1.68129553111822	4.7397194015303e-05	Col12a1
ENSMUSG00000032332	ENSMUSE00000497247	65	-0.464574116058493	-1.37990994350098	0.250225440865484	0.726500972887608	-1.65462120095112	5.02959822791197e-05	Col12a1
ENSMUSG00000032332	ENSMUSE00000455450	65	-0.273754749343166	-1.20895014312473	0.462528841245134	0.71367274364133	-1.63997377375834	4.28391182099564e-05	Col12a1
ENSMUSG00000032332	ENSMUSE00000518795	65	-0.356513771696031	-1.28032828241068	0.34050968835249	0.71188671882473	-1.63794477838257	4.67648809261925e-05	Col12a1
ENSMUSG00000032332	ENSMUSE00000507872	65	-0.495423617004913	-1.40973463325135	0.197527693925479	0.703070789798735	-1.62796624882106	3.19754211210733e-05	Col12a1
ENSMUSG00000032332	ENSMUSE00000513562	65	-0.304814828052559	-1.23526007957461	0.450617322060123	0.702455313680034	-1.62727188125114	5.90950220421205e-05	Col12a1
ENSMUSG00000068744	ENSMUSE00000636584	12	1.14079251093877	2.20502117617706	3.26336052269972e-09	-0.515875569055198	1.42986165696445	0.00293992456800377	Psrc1
ENSMUSG00000068744	ENSMUSE00000564836	12	1.05154773877671	2.0727523263379	2.21983193079348e-08	-0.335399924122078	1.26172711903616	0.0190836533716689	Psrc1
ENSMUSG00000068744	ENSMUSE00000636583	12	1.02124036694681	2.02966322651622	2.85951330909353e-08	-0.441052682553620	1.35759455393412	0.00355492166320635	Psrc1
ENSMUSG00000068744	ENSMUSE00000670724	12	0.81042458674311	1.75372749062801	8.76197243771785e-08	-0.393160692696645	1.31326739384582	0.00332064595581628	Psrc1
ENSMUSG00000019929	ENSMUSE00000099194	8	0.231324055809114	1.17391183083211	0.562867577427333	1.13172151331855	-2.1912005196849	3.77454262111647e-07	Dcn
ENSMUSG00000019929	ENSMUSE00000099189	8	0.458995807419624	1.37458470091962	0.292122141319661	1.07673134690122	-2.10925182083509	1.09834518536047e-06	Dcn
ENSMUSG00000019929	ENSMUSE00000099193	8	0.179445210185266	1.13244831742388	0.673038414409236	1.02613822395486	-2.03656551259655	3.29621152448673e-06	Dcn
ENSMUSG00000019929	ENSMUSE00000099195	8	0.354435563330244	1.2784852917903	0.438651678236588	0.960757124852525	-1.94633105935775	1.82155727542167e-06	Dcn
ENSMUSG00000019929	ENSMUSE00000099197	8	0.403444955937868	1.32266247774160	0.322769996414156	0.941607501773909	-1.92066712196930	5.3627703377926e-06	Dcn
ENSMUSG00000019929	ENSMUSE00000099192	8	0.368930169412101	1.2913948415663	0.429033780256547	0.93505628769676	-1.91196523031441	7.05076968397649e-05	Dcn
ENSMUSG00000019929	ENSMUSE00000099198	8	0.344973186206991	1.27012737585264	0.426209348980525	0.93298449817108	-1.90922151349049	9.90491779904837e-06	Dcn
ENSMUSG00000019929	ENSMUSE00000665657	8	0.124765512576962	1.09033050216188	0.732800710838429	0.915472323976961	-1.88618648941969	6.81460520858463e-06	Dcn
ENSMUSG00000018566	ENSMUSE00000578680	11	1.13157316193658	2.19097521156129	0.000560404568515197	-1.06400200589683	2.09072310731153	1.47283772349391e-05	Slc2a4
ENSMUSG00000018566	ENSMUSE00000111625	11	0.942826612541997	1.92229081616389	0.00339819324646991	-0.959976082873071	1.94527764557113	4.54384120824976e-06	Slc2a4
ENSMUSG00000018566	ENSMUSE00000111634	11	0.941760758106497	1.92087116372862	0.00208633854662386	-0.959817776894373	1.94506420324417	5.30631305135082e-06	Slc2a4
ENSMUSG00000018566	ENSMUSE00000111627	11	0.906801791794715	1.87488458958985	0.000938962848614243	-0.958747535798118	1.94362182239228	3.84112831073204e-05	Slc2a4
ENSMUSG00000018566	ENSMUSE00000578681	11	0.90066014312773	1.86692004611544	0.00172210259343270	-0.811732227556341	1.75531776797403	1.58251724024432e-05	Slc2a4
ENSMUSG00000018566	ENSMUSE00000111632	11	0.40967239598305	1.32838413329784	0.0276873957590980	-0.8420714299227	1.79262215226286	2.04511475674256e-05	Slc2a4
ENSMUSG00000036446	ENSMUSE00000265703	3	-0.876079684748318	-1.83538113590414	0.0131682051641344	1.12846917427951	-2.18626635135278	1.14240164195813e-05	Lum
ENSMUSG00000026837	ENSMUSE00000228203	64	0.0763436722803168	1.05434255408725	0.815192548748813	1.12625967623134	-2.18292063103450	7.50936805285207e-07	Col5a1
ENSMUSG00000026837	ENSMUSE00000163368	64	-0.228076503716637	-1.17127229019198	0.488068901817725	1.10076980520716	-2.14469100185728	1.92142068512383e-05	Col5a1
ENSMUSG00000026837	ENSMUSE00000228194	64	0.243598492657438	1.18394207056141	0.495194854137138	0.975796865763037	-1.96672720958186	2.56651711751875e-06	Col5a1
ENSMUSG00000026837	ENSMUSE00000385107	64	0.153125755799353	1.11197608122069	0.665643305542687	0.95841219376572	-1.94317009674726	6.38741461985335e-05	Col5a1
ENSMUSG00000026837	ENSMUSE00000228173	64	0.042127890432716	1.02963135300879	0.890101164071019	0.929098137653412	-1.90408533578181	3.16451024580319e-06	Col5a1
ENSMUSG00000026837	ENSMUSE00000163372	64	0.314403413649735	1.24349733327783	0.337205946233814	0.925828729057175	-1.899775218702	3.27706288185428e-05	Col5a1
ENSMUSG00000026837	ENSMUSE00000227807	64	0.242012440175779	1.18264119796476	0.484776760186796	0.920397920986988	-1.8926372445265	3.10345665052801e-05	Col5a1
ENSMUSG00000026837	ENSMUSE00000336153	64	0.218526345064902	1.16354446539787	0.519278937737985	0.901034536711509	-1.86740459313931	9.59639084510125e-06	Col5a1
ENSMUSG00000026837	ENSMUSE00000164067	64	0.24184202417465	1.18250150865057	0.373213217816215	0.866510570299462	-1.82324769513315	2.79672927806786e-05	Col5a1
ENSMUSG00000026837	ENSMUSE00000163375	64	0.238061758544635	1.17940707895706	0.382198304943373	0.761358095750179	-1.69508556005284	4.69553810452758e-05	Col5a1
ENSMUSG00000042096	ENSMUSE00000274044	13	1.12449682633195	2.18025491776795	1.50406916238801e-06	-0.435543387912115	1.35242012317363	0.00284594897963062	Dao1
ENSMUSG00000042096	ENSMUSE00000274059	13	0.654304315943932	1.57385683835064	3.86913582705721e-06	-0.299380377017857	1.23061576275870	0.0163997289824218	Dao1
ENSMUSG00000025507	ENSMUSE00000151255	18	1.12056553963832	2.17432189699429	3.93141117013161e-07	-0.624308923373776	1.54147225585617	0.000724977888469614	Lrdd
ENSMUSG00000025507	ENSMUSE00000151252	18	1.06572846731029	2.09322655626756	2.81288816575669e-06	-0.823948345010479	1.77024414529956	2.52518755924469e-05	Lrdd
ENSMUSG00000025507	ENSMUSE00000151256	18	0.741781320471049	1.67223930743384	3.95652648670137e-06	-0.304363487572811	1.2348736946069	0.0224288837202558	Lrdd
ENSMUSG00000025507	ENSMUSE00000151260	18	0.694443071995082	1.61825961076560	4.98371071761727e-06	-0.625934222378168	1.54320981300547	0.000187542276442963	Lrdd
ENSMUSG00000025507	ENSMUSE00000151254	18	0.678258512265722	1.60020696734019	3.24665196712941e-05	-0.501078882224354	1.41527154100105	0.000724084434296142	Lrdd
ENSMUSG00000025507	ENSMUSE00000355036	18	0.569133448028362	1.48363216217052	3.21196426164597e-06	-0.196029494719576	1.14554131739522	0.0826339232460643	Lrdd
ENSMUSG00000025507	ENSMUSE00000668198	18	0.569133448028362	1.48363216217052	3.21196426164597e-06	-0.196029494719576	1.14554131739522	0.0826339232460643	Lrdd
ENSMUSG00000066058	ENSMUSE00000525219	7	0.649341539918909	1.5684521755433	0.0374038874722258	1.12014097396042	-2.17368211755155	5.3459260794252e-05	Cldn19
ENSMUSG00000066058	ENSMUSE00000525220	7	0.106787689806785	1.07682789615724	0.386852216166383	0.932984937800754	-1.90922209528396	2.70770857820704e-05	Cldn19
ENSMUSG00000066058	ENSMUSE00000599961	7	0.106787689806785	1.07682789615724	0.386852216166383	0.932984937800754	-1.90922209528396	2.70770857820704e-05	Cldn19
ENSMUSG00000066058	ENSMUSE00000525217	7	0.507909427414804	1.42198813518202	0.0267171945955364	0.839628119641072	-1.78958878399324	4.48867028391623e-05	Cldn19
ENSMUSG00000026678	ENSMUSE00000535936	5	-1.11629620875477	-2.16789699250865	5.04339225024594e-05	0.698087584344234	-1.62235279932308	2.70933315122314e-05	Rgs5
ENSMUSG00000026678	ENSMUSE00000161810	5	-1.01293077101576	-2.01800642956119	1.18452384873737e-05	0.443884288637577	-1.36026174823086	0.00306521687758268	Rgs5
ENSMUSG00000026678	ENSMUSE00000161818	5	-0.920321808365701	-1.89253739682628	6.47720128046e-06	0.323281351871228	-1.25117305791050	0.0583173871646277	Rgs5
ENSMUSG00000026678	ENSMUSE00000658711	5	-0.899326843152273	-1.86519548581270	8.73376539482674e-07	0.516589182420506	-1.4305690973858	0.00110306326473494	Rgs5
ENSMUSG00000026678	ENSMUSE00000303531	5	-0.843365409466183	-1.79423070909066	2.94726199531744e-05	0.312748704087790	-1.24207191257888	0.0153191264003157	Rgs5
ENSMUSG00000024521	ENSMUSE00000143028	3	1.10489301139766	2.15082927197913	1.90218204846577e-07	-0.682115111843554	1.6044903489999	0.00133976464724566	Pmaip1
ENSMUSG00000040564	ENSMUSE00000406930	5	1.10470182948546	2.1505442689833	2.71589384810465e-06	-0.48134503219553	1.39604459956577	0.00392858958935763	Apoc1
ENSMUSG00000040564	ENSMUSE00000676821	5	1.10470182948546	2.1505442689833	2.71589384810465e-06	-0.48134503219553	1.39604459956577	0.00392858958935763	Apoc1
ENSMUSG00000040564	ENSMUSE00000231394	5	0.967014951697556	1.95479179164511	9.52046094711693e-05	-0.768534738013611	1.70353871877642	4.13028609838111e-05	Apoc1
ENSMUSG00000080297	ENSMUSE00000707393	2	-1.1003420968058	-2.14405527055352	7.96163179283834e-05	0.287879391249083	-1.22084444627636	0.0199429895636814
ENSMUSG00000034485	ENSMUSE00000224278	24	-0.369277084816758	-1.29170541214431	0.0684552926002544	1.09760083648342	-2.13998522582261	3.21066259420319e-06	Uaca
ENSMUSG00000034485	ENSMUSE00000224245	24	-0.171075880035644	-1.12589780233718	0.361878767018362	0.733116355429942	-1.66222577868101	2.33206108022853e-05	Uaca
ENSMUSG00000034485	ENSMUSE00000533259	24	-0.355069658303435	-1.27904733661314	0.0562627777151432	0.703078132824127	-1.62797453486044	3.55915052284973e-05	Uaca
ENSMUSG00000034485	ENSMUSE00000533276	24	-0.355069658303435	-1.27904733661314	0.0562627777151432	0.703078132824127	-1.62797453486044	3.55915052284973e-05	Uaca
ENSMUSG00000060594	ENSMUSE00000699343	7	-1.09469520869306	-2.13567957358432	1.45902746389888e-07	0.821130014580331	-1.76678931749884	0.000248935567629918	Layn
ENSMUSG00000060594	ENSMUSE00000281751	7	-0.920218193090083	-1.89240147846741	1.38034262596401e-06	0.802926398668317	-1.74463640393110	0.00397866866036799	Layn
ENSMUSG00000060594	ENSMUSE00000699342	7	-0.871697196282715	-1.82981424073388	1.08038533501908e-06	0.75982084038977	-1.69328033337906	1.9813442585457e-05	Layn
ENSMUSG00000060594	ENSMUSE00000403357	7	-0.758177406867151	-1.69135254601700	5.14008792631963e-05	0.334947116444252	-1.26133117251793	0.0146490972951897	Layn
ENSMUSG00000026601	ENSMUSE00000160890	11	1.09246180502643	2.13237593399101	2.63183240571828e-06	-0.767402498529126	1.70220229141705	0.000176083738958028	9430070O13Rik
ENSMUSG00000026601	ENSMUSE00000275754	11	0.858092918776829	1.81264061841047	1.09205982859187e-06	-0.34367761287922	1.26898728424787	0.227041444707049	9430070O13Rik
ENSMUSG00000026601	ENSMUSE00000160892	11	0.723119503225532	1.65074754826854	5.18985289630617e-05	-0.254918706829348	1.19326850268616	0.0256474904568482	9430070O13Rik
ENSMUSG00000032334	ENSMUSE00000534026	11	-0.462259152489784	-1.37769750108579	0.238554348997435	1.08970789580445	-2.12830939992193	2.77337303234011e-06	Loxl1
ENSMUSG00000032334	ENSMUSE00000636459	11	-0.449704280047467	-1.36576027799979	0.218082190296409	0.925225518421115	-1.89898106259335	5.70469404888458e-05	Loxl1
ENSMUSG00000032334	ENSMUSE00000455907	11	-0.572414268461749	-1.48700991656622	0.150393917719771	0.760044622488808	-1.69354300511937	3.29455576914531e-05	Loxl1
ENSMUSG00000032334	ENSMUSE00000534028	11	-0.270945373729828	-1.20659823216586	0.354690272976871	0.726866088327078	-1.65504000338837	4.29854899245159e-05	Loxl1
ENSMUSG00000003526	ENSMUSE00000273465	14	1.08488954537787	2.12121307366788	5.99516296694427e-05	-0.830570862608157	1.77838891705327	5.71678085256472e-05	Prodh
ENSMUSG00000003526	ENSMUSE00000129954	14	1.01327682455429	2.01849053881952	2.07611875297088e-05	-0.761932798653036	1.69576093816279	9.14391183555134e-05	Prodh
ENSMUSG00000003526	ENSMUSE00000273519	14	0.958783149901704	1.94366980287418	4.56097280989115e-05	-0.787785121913468	1.72642196101746	2.40638143108037e-05	Prodh
ENSMUSG00000003526	ENSMUSE00000129952	14	0.819809534342988	1.76517293777223	4.33598320139742e-05	-0.332296738932196	1.25901610603414	0.00820355711682774	Prodh
ENSMUSG00000003526	ENSMUSE00000273488	14	0.808970087722708	1.75196030529480	8.1242236429972e-07	-0.646138198474172	1.56497346804801	0.000192118676398879	Prodh
ENSMUSG00000003526	ENSMUSE00000391738	14	0.711477456364429	1.63748019354809	2.49036217222634e-05	-0.314737454868505	1.24378528564829	0.00962169463253608	Prodh
ENSMUSG00000003526	ENSMUSE00000357303	14	0.535054917573047	1.44899731098009	2.65649819043367e-05	-0.450825912555582	1.36682250994931	0.00160911212869774	Prodh
ENSMUSG00000032231	ENSMUSE00000217971	12	-0.0809478211768377	-1.05771270799209	0.544941267633529	1.08197715857509	-2.11693527317227	9.57919789002617e-05	Anxa2
ENSMUSG00000032231	ENSMUSE00000217956	12	-0.349993675575548	-1.27455503996747	0.0790260261186164	1.05080476529374	-2.07168515448427	2.57813120025638e-06	Anxa2
ENSMUSG00000032231	ENSMUSE00000217969	12	-0.115246504750854	-1.08316010286259	0.502026088873203	0.963767206479931	-1.95039618139911	1.06177230499011e-05	Anxa2
ENSMUSG00000032231	ENSMUSE00000217966	12	-0.0280880394672995	-1.01965990514029	0.858611167295831	0.93989408261928	-1.91838739251119	1.66040678365396e-05	Anxa2
ENSMUSG00000032231	ENSMUSE00000217975	12	-0.184406091456769	-1.13634908061760	0.298614711864571	0.886723214132113	-1.8489717907761	4.37102304710554e-06	Anxa2
ENSMUSG00000032231	ENSMUSE00000217954	12	-0.231399960372341	-1.17397359551997	0.152597162934555	0.810047245605932	-1.75326885801848	2.46629219291403e-05	Anxa2
ENSMUSG00000032231	ENSMUSE00000217977	12	-0.206795149449679	-1.15412153034060	0.230760887729734	0.72921727701831	-1.65773945394858	5.14458261644851e-05	Anxa2
ENSMUSG00000032231	ENSMUSE00000217960	12	-0.176674515116477	-1.13027553810326	0.252309945959719	0.698049935251968	-1.62231046236931	9.43914437503412e-05	Anxa2
ENSMUSG00000032231	ENSMUSE00000217967	12	0.0139786942876816	1.00973638570526	0.939398151445777	0.693147400176568	-1.61680691836275	6.31082921905374e-05	Anxa2
ENSMUSG00000023484	ENSMUSE00000134772	9	-0.421459103268361	-1.33928138351230	0.00306641300937872	1.07914385478223	-2.11278191104468	4.2158747294732e-06	Prph1
ENSMUSG00000023484	ENSMUSE00000134773	9	-0.762582439375923	-1.6965247055558	0.000236861179708932	1.06264024062412	-2.08875059698714	1.01782514642718e-06	Prph1
ENSMUSG00000023484	ENSMUSE00000134768	9	-0.602221595994047	-1.51805240585032	0.000291859303931147	0.92011236997304	-1.89226267402640	7.07017132426133e-06	Prph1
ENSMUSG00000023484	ENSMUSE00000621058	9	-0.718687356997568	-1.64568401965214	6.7753344140877e-06	0.855261089234922	-1.80908612172482	6.72957549752704e-06	Prph1
ENSMUSG00000019846	ENSMUSE00000098528	38	-0.238470181766196	-1.17974101330571	0.237038235163074	1.07751716675505	-2.11040101966172	2.53844389826995e-06	Lama4
ENSMUSG00000019846	ENSMUSE00000098536	38	-0.563960135747404	-1.47832158203162	0.00198871177070944	1.07739554588157	-2.11022311789475	6.23228871030294e-06	Lama4
ENSMUSG00000019846	ENSMUSE00000098534	38	-0.44232500449083	-1.35879235330616	0.0165833729955571	1.04959374465107	-2.06994687943281	3.19685080874574e-06	Lama4
ENSMUSG00000019846	ENSMUSE00000098510	38	-0.322164828362835	-1.25020513075594	0.104567474205085	0.988231989458841	-1.98375242885353	1.46641816719268e-06	Lama4
ENSMUSG00000019846	ENSMUSE00000098515	38	-0.46522814880347	-1.38053565500967	0.00948822326797156	0.972098199292986	-1.96169152903307	3.17361740601006e-06	Lama4
ENSMUSG00000019846	ENSMUSE00000098529	38	-0.313952194426984	-1.24310847620836	0.056849681693677	0.953239632793926	-1.9362156340364	1.50693890245800e-06	Lama4
ENSMUSG00000019846	ENSMUSE00000098507	38	-0.580623199029641	-1.49549511613452	0.000889867196298442	0.93639287037536	-1.91373738844314	7.36624474548305e-05	Lama4
ENSMUSG00000019846	ENSMUSE00000098504	38	-0.508611484842572	-1.42268028442268	0.0075728752422363	0.922188092672116	-1.89498718576385	9.37012533323612e-06	Lama4
ENSMUSG00000019846	ENSMUSE00000098509	38	-0.582704381741267	-1.49765402324426	0.00308241203450958	0.902893989081676	-1.86981299440986	6.85747851069104e-06	Lama4
ENSMUSG00000019846	ENSMUSE00000098533	38	-0.48513760539187	-1.39971936556646	0.0091272094804709	0.898183114917297	-1.86371739702552	2.31527327204611e-05	Lama4
ENSMUSG00000019846	ENSMUSE00000098527	38	-0.49173541502291	-1.40613529621049	0.0128961923216656	0.884053832100534	-1.84555384822315	1.06420407999619e-05	Lama4
ENSMUSG00000019846	ENSMUSE00000098511	38	-0.316203217910095	-1.24504960061982	0.0412820999483858	0.86236677964092	-1.81801837309422	2.69269921357229e-05	Lama4
ENSMUSG00000019846	ENSMUSE00000098501	38	-0.345746080594118	-1.27080800293934	0.0608022213160801	0.862108917300773	-1.81769345579319	4.54012735342797e-06	Lama4
ENSMUSG00000019846	ENSMUSE00000098530	38	-0.646933657394172	-1.56583658556429	0.000250263014820315	0.762061033187095	-1.69591167326078	2.07575923076938e-05	Lama4
ENSMUSG00000019846	ENSMUSE00000098506	38	-0.261379397162798	-1.19862419177720	0.148582152929631	0.752268615422854	-1.68443950385162	2.91134920735987e-05	Lama4
ENSMUSG00000019846	ENSMUSE00000098537	38	-0.329218663545828	-1.25633278407409	0.0450835613427974	0.751202847252687	-1.68319561028838	3.54811502999565e-05	Lama4
ENSMUSG00000019846	ENSMUSE00000098524	38	-0.505427644047549	-1.41954407547467	0.00420866987818229	0.736754383145273	-1.66642268398724	6.40169581719518e-05	Lama4
ENSMUSG00000019846	ENSMUSE00000098539	38	-0.4159692083804	-1.33419469349069	0.0158374595300382	0.734747009775624	-1.66410562716976	3.26519233177778e-05	Lama4
ENSMUSG00000019846	ENSMUSE00000098502	38	-0.47007684062858	-1.38518324358919	0.0281405001618889	0.702610074465227	-1.62744645132658	4.25200012706325e-05	Lama4
ENSMUSG00000019846	ENSMUSE00000098512	38	-0.296112601664067	-1.22783151184283	0.0927486166332564	0.697988749644229	-1.62224166061709	6.80157866208746e-05	Lama4
ENSMUSG00000041828	ENSMUSE00000232282	38	0.548962988024759	1.46303368646483	0.103186770294522	1.07715850276379	-2.10987642454576	6.04840822427544e-06	Abca8a
ENSMUSG00000041828	ENSMUSE00000232119	38	0.287290376053456	1.22034610869580	0.353403410574165	1.03330814513709	-2.04671204987556	2.84082867141537e-06	Abca8a
ENSMUSG00000041828	ENSMUSE00000232317	38	0.254794707386243	1.19316594582763	0.431621586217923	0.938750584461656	-1.91686745707763	3.3008972305513e-05	Abca8a
ENSMUSG00000041828	ENSMUSE00000336766	38	0.469664360028535	1.38478726278368	0.189271712300830	0.934279362192656	-1.91093586887361	1.63366234887581e-05	Abca8a
ENSMUSG00000041828	ENSMUSE00000232386	38	0.43003392942001	1.34726526158776	0.219451498060710	0.929076745758034	-1.90405710272412	8.01607639820016e-05	Abca8a
ENSMUSG00000041828	ENSMUSE00000232126	38	0.250060844869445	1.18925727021601	0.445426171408305	0.844312451703011	-1.79540889994400	1.52031192298880e-05	Abca8a
ENSMUSG00000041828	ENSMUSE00000232367	38	0.400211792157242	1.3197016328922	0.214400071693870	0.833502440165058	-1.78200630355393	9.41472163374951e-05	Abca8a
ENSMUSG00000041828	ENSMUSE00000505398	38	0.359637762252229	1.28310369021269	0.0784926736706036	0.689618650619696	-1.61285713355473	4.55424808189223e-05	Abca8a
ENSMUSG00000041828	ENSMUSE00000646519	38	0.161386810463895	1.11836166207869	0.586531667351975	0.672662917353398	-1.59401247192355	7.82035791065175e-05	Abca8a
ENSMUSG00000041828	ENSMUSE00000232216	38	0.298633777069971	1.22997907936830	0.239539686613558	0.658969651001936	-1.57895455765455	8.92247389090465e-05	Abca8a
ENSMUSG00000041828	ENSMUSE00000516003	38	0.306017886521026	1.23629058834629	0.142733384290219	0.64597290710829	-1.56479417736156	6.37046755225211e-05	Abca8a
ENSMUSG00000027326	ENSMUSE00000384970	27	-1.07505834737732	-2.10680727646771	7.46206424892817e-05	0.496396793795594	-1.41068589724630	0.00178925737507573	Casc5
ENSMUSG00000028631	ENSMUSE00000180764	13	-1.07363710087848	-2.1047328130665	8.47359767171775e-06	0.489943185893585	-1.40438956903266	0.000586620558785749	Kcnq4
ENSMUSG00000028631	ENSMUSE00000180760	13	-0.878437301871374	-1.83838292314214	2.27972069294132e-05	0.363818434752384	-1.28682728804353	0.0190082433524079	Kcnq4
ENSMUSG00000028631	ENSMUSE00000180759	13	-0.776511934214267	-1.71298430647341	8.74989567177454e-05	0.15407964202092	-1.11271154461945	0.168142907823231	Kcnq4
ENSMUSG00000028631	ENSMUSE00000180766	13	-0.711826258279662	-1.63787613673883	3.4546965896673e-05	0.499404375667678	-1.41362981728032	0.00208419532212133	Kcnq4
ENSMUSG00000028631	ENSMUSE00000180762	13	-0.659908445398762	-1.57998235357936	5.80043404817376e-06	0.194930434687378	-1.14466896447479	0.0746485724893156	Kcnq4
ENSMUSG00000024175	ENSMUSE00000139135	6	1.07078591622371	2.10057735692957	2.52569811972158e-05	-0.246085843283399	1.18598506583030	0.0877418706936142	Tekt4
ENSMUSG00000024175	ENSMUSE00000139126	6	0.921898812459446	1.89460725284303	2.3698614323861e-05	-0.53320297663077	1.44713847333774	0.000498670810989003	Tekt4
ENSMUSG00000008348	ENSMUSE00000687659	4	-0.968132986455419	-1.95630726939644	0.112515541043889	1.07011093744431	-2.09959481143263	9.37761305938235e-05	Uba52
ENSMUSG00000027171	ENSMUSE00000166535	6	1.06965457106471	2.09893075359592	1.41081230872771e-05	-0.229103976027451	1.17210675517344	0.0753789179671874	Prrg4
ENSMUSG00000021998	ENSMUSE00000122818	11	-1.06865487653823	-2.09747683387993	4.02207143728352e-06	0.576534388841729	-1.49126266328873	0.000539209021446125	Lcp1
ENSMUSG00000021998	ENSMUSE00000364558	11	-0.8492322318057	-1.8015419320412	1.02035604953483e-05	0.558692313438935	-1.47293351673245	0.00317850191629883	Lcp1
ENSMUSG00000039323	ENSMUSE00000473616	7	-1.06406210742288	-2.09081020698479	5.511900740184e-07	0.914647645831318	-1.88510860931479	5.98687528957849e-06	Igfbp2
ENSMUSG00000039323	ENSMUSE00000707139	7	-0.98520761892294	-1.97959817723865	7.25143822626415e-05	0.764844700168093	-1.69918707835062	0.000572796725535396	Igfbp2
ENSMUSG00000039323	ENSMUSE00000468913	7	-0.970810777589965	-1.95994174986408	3.70708257381893e-05	0.701908972968833	-1.62665575896974	0.000784516142880805	Igfbp2
ENSMUSG00000039323	ENSMUSE00000260709	7	-0.965192823175074	-1.95232444172662	1.49456828238868e-05	0.93317427314502	-1.90947267280278	7.65421740173122e-05	Igfbp2
ENSMUSG00000039323	ENSMUSE00000260699	7	-0.844134187432386	-1.79518706686349	0.000365085894532793	0.922638936025732	-1.89557946331310	1.68594449968162e-05	Igfbp2
ENSMUSG00000039323	ENSMUSE00000485202	7	-0.537728802596083	-1.45168536685080	0.0279321952657963	0.867824101627553	-1.82490846436657	5.40365483611991e-05	Igfbp2
ENSMUSG00000039323	ENSMUSE00000481658	7	-0.681685139056307	-1.60401222689296	2.05481432007051e-05	0.761918670524508	-1.69574433187352	3.72425632867282e-05	Igfbp2
ENSMUSG00000027750	ENSMUSE00000172748	22	-0.222910074109320	-1.16708535292985	0.679044881557956	1.06311836452842	-2.08944294503520	1.05187441527814e-05	Postn
ENSMUSG00000027750	ENSMUSE00000172749	22	-0.0759952425781256	-1.05408794733138	0.891500521116967	0.95473355243257	-1.93822163573626	3.44511266339750e-05	Postn
ENSMUSG00000027750	ENSMUSE00000172756	22	0.188967503064941	1.13994759490354	0.71771217602506	0.899515870104411	-1.86543988626218	8.31069572352202e-05	Postn
ENSMUSG00000027750	ENSMUSE00000172746	22	-0.0241304907758399	-1.01686664402228	0.961937859094874	0.881830808288148	-1.84271225609118	1.95369624600150e-05	Postn
ENSMUSG00000029359	ENSMUSE00000290958	8	-1.05978355101120	-2.08461874077194	4.02566254423394e-07	0.414563237354123	-1.33289509428121	0.00166058210636115	Tesc
ENSMUSG00000029359	ENSMUSE00000188187	8	-0.961300691927028	-1.94706452053985	4.51642092016135e-07	0.394430135249695	-1.31442346019270	0.0177923286854795	Tesc
ENSMUSG00000029359	ENSMUSE00000188183	8	-0.793986438693053	-1.73385882871155	2.76778425079738e-07	0.191775088095154	-1.14216817231649	0.160404500900221	Tesc
ENSMUSG00000029359	ENSMUSE00000188186	8	-0.710246862465922	-1.63608404681502	1.73063699160606e-05	0.268568676583508	-1.20461211753359	0.0303781631338429	Tesc
ENSMUSG00000029359	ENSMUSE00000348947	8	-0.700768569173926	-1.62537044823891	3.23326063544136e-07	0.251352659958157	-1.19032262946613	0.0433895068963866	Tesc
ENSMUSG00000019899	ENSMUSE00000615187	61	-0.0225882202491458	-1.01578017360040	0.936482672478034	1.05150221785687	-2.07268692644308	1.83196025649201e-06	Lama2
ENSMUSG00000019899	ENSMUSE00000615181	61	0.0215256802082406	1.0150323303479	0.930119674917564	1.04240721947597	-2.05966145111194	1.20780054311832e-05	Lama2
ENSMUSG00000019899	ENSMUSE00000098927	61	0.222165560271678	1.16648322496465	0.430697775345531	1.03450498898318	-2.04841068403701	7.16185827330084e-06	Lama2
ENSMUSG00000019899	ENSMUSE00000576918	61	0.324653464654833	1.25236358476314	0.308513788238646	1.02545086905885	-2.0355954462831	6.56565032816571e-06	Lama2
ENSMUSG00000019899	ENSMUSE00000307953	61	0.0204634020541845	1.01428522179592	0.941810737326255	1.01261707294864	-2.01756768410275	1.07468410082769e-05	Lama2
ENSMUSG00000019899	ENSMUSE00000615180	61	-0.0449821647105567	-1.03167042521691	0.87408421790177	0.98243169095739	-1.97579284179155	5.67325612441806e-06	Lama2
ENSMUSG00000019899	ENSMUSE00000334936	61	0.0321492014156665	1.02253427414426	0.900121975351542	0.978167497484132	-1.96996158586035	9.13292690521433e-06	Lama2
ENSMUSG00000019899	ENSMUSE00000098947	61	0.040361920187386	1.02837177571306	0.89390406674684	0.958020308753587	-1.94264233738012	4.81081935407378e-05	Lama2
ENSMUSG00000019899	ENSMUSE00000615189	61	0.0592493496582902	1.04192349534919	0.825928622028312	0.955875505294192	-1.93975642576045	1.57826288695901e-05	Lama2
ENSMUSG00000019899	ENSMUSE00000615184	61	0.126142754125429	1.09137186254288	0.599310646249304	0.932551586965211	-1.90864869708180	1.91030221345931e-05	Lama2
ENSMUSG00000019899	ENSMUSE00000615191	61	0.00755543025350989	1.00525076236469	0.975102190459037	0.931282325315048	-1.90697023478304	1.24289267861049e-05	Lama2
ENSMUSG00000019899	ENSMUSE00000098910	61	0.0245348851256594	1.01715171657877	0.916698708847693	0.915368433719875	-1.88605066768441	8.49268537700013e-05	Lama2
ENSMUSG00000019899	ENSMUSE00000099018	61	0.0656729508624909	1.04657300411063	0.806762114140776	0.885735532002734	-1.84770640109148	1.53874476320549e-05	Lama2
ENSMUSG00000019899	ENSMUSE00000342310	61	-0.00964235113257073	-1.00670595338799	0.970900436434596	0.883485225195488	-1.84482660659473	2.62015851445220e-05	Lama2
ENSMUSG00000019899	ENSMUSE00000098918	61	0.104825342085005	1.07536419507135	0.682068527464236	0.877284618705839	-1.83691468025978	8.10155392699159e-05	Lama2
ENSMUSG00000019899	ENSMUSE00000098901	61	0.0775516057887024	1.05522569915957	0.690641304887131	0.864222153822704	-1.82035793493640	4.60192609596262e-05	Lama2
ENSMUSG00000019899	ENSMUSE00000099009	61	-0.0289578665751090	-1.02027486202813	0.910118604513147	0.795123472372877	-1.73522587643541	2.85629091548376e-05	Lama2
ENSMUSG00000019899	ENSMUSE00000307890	61	-0.105412274997899	-1.07580177545251	0.657936319037336	0.78479785810623	-1.72285090683555	9.32148895544769e-05	Lama2
ENSMUSG00000019899	ENSMUSE00000098932	61	0.193940125681872	1.14388349909194	0.383156637500474	0.775336079484925	-1.71158872388088	1.04583498064978e-05	Lama2
ENSMUSG00000019899	ENSMUSE00000615177	61	0.152641453123913	1.11160286124341	0.422037442863947	0.767445235144715	-1.70225271610169	6.71833043514742e-05	Lama2
ENSMUSG00000019899	ENSMUSE00000615193	61	0.00938163542234478	1.00652404360379	0.970411849669882	0.760706580733251	-1.69432023935904	2.97747775378829e-05	Lama2
ENSMUSG00000019899	ENSMUSE00000098953	61	0.09934919450355	1.07129009027943	0.549535530140446	0.724756460689638	-1.65262163603814	5.82460902451865e-05	Lama2
ENSMUSG00000019899	ENSMUSE00000098916	61	0.172945765384126	1.12735803106190	0.40820275024436	0.66661412615241	-1.58734324255834	5.50313314657165e-05	Lama2
ENSMUSG00000019899	ENSMUSE00000098929	61	0.0830317865704484	1.05924167245671	0.766032808221254	0.61924629713829	-1.53607248586996	9.69368994556724e-05	Lama2
ENSMUSG00000019899	ENSMUSE00000099004	61	-0.100541397840699	-1.07217574071106	0.721935506235591	0.61541112115031	-1.53199450348827	9.62673644954334e-05	Lama2
ENSMUSG00000030666	ENSMUSE00000201827	4	-1.04872084553297	-2.06869484192795	1.26461357894382e-07	0.702480906305447	-1.62730074842536	0.000494912441186637	Calcb
ENSMUSG00000030666	ENSMUSE00000300657	4	-0.89333389492639	-1.85746354312556	3.76764950919653e-05	0.209363823918374	-1.15617823889521	0.0981307968925332	Calcb
ENSMUSG00000000957	ENSMUSE00000425606	10	-0.420863548469065	-1.3387286327057	0.163069054832830	1.04779151183095	-2.06736269015083	3.94962085896175e-06	Mmp14
ENSMUSG00000000957	ENSMUSE00000124120	10	-0.426688776467253	-1.34414499892267	0.0575995976888954	1.01439976151883	-2.02006226391316	8.22002657898114e-06	Mmp14
ENSMUSG00000000957	ENSMUSE00000124119	10	-0.73621013923284	-1.66579415936526	0.00227289897819107	0.853050975215702	-1.80631684235985	8.4883568947922e-05	Mmp14
ENSMUSG00000000957	ENSMUSE00000648806	10	-0.5527558704062	-1.46688510018332	0.0371714038219309	0.744420824727325	-1.67530157828832	1.72926137798089e-05	Mmp14
ENSMUSG00000000957	ENSMUSE00000124118	10	-0.584892579767971	-1.49992730349431	0.0144617640009148	0.67611945173401	-1.59783612446996	6.21056807997222e-05	Mmp14
ENSMUSG00000029499	ENSMUSE00000189559	5	1.04695978148359	2.0661711751858	4.70063024901307e-07	-0.328845681766162	1.25600802474719	0.0141883954580492	Pxmp2
ENSMUSG00000029499	ENSMUSE00000189561	5	0.966520571949603	1.95412204240416	4.88337301978783e-06	-0.489307485416249	1.4037708835653	0.00110516632142182	Pxmp2
ENSMUSG00000029499	ENSMUSE00000189558	5	0.79001605143893	1.72909370042189	2.63917785914823e-06	-0.612998375802165	1.52943455603191	0.000223921261052242	Pxmp2
ENSMUSG00000029499	ENSMUSE00000189560	5	0.7861575278567	1.72447537520409	1.6973328045353e-05	-0.508958206222147	1.42302223676579	0.00157182476005027	Pxmp2
ENSMUSG00000052688	ENSMUSE00000456162	6	-1.04533030868837	-2.06383882564754	0.000541076333917181	0.888817160705003	-1.8516573612364	1.60483875172721e-05	5430435G22Rik
ENSMUSG00000052688	ENSMUSE00000456142	6	-0.732747841805465	-1.66180124362528	4.58778123055418e-05	0.395936988748881	-1.31579705492832	0.00257024099595144	5430435G22Rik
ENSMUSG00000045193	ENSMUSE00000339577	8	0.879946783651	1.84030741701555	3.49045724355657e-09	-1.04451874595009	2.06267817587261	0.0001608318830202	Cirbp
ENSMUSG00000045193	ENSMUSE00000406305	8	0.878243039993241	1.83813539773563	8.4114528692697e-08	-0.915086932871707	1.88568269451369	0.000106238916162336	Cirbp
ENSMUSG00000045193	ENSMUSE00000665969	8	0.87428043983876	1.83309358260267	5.82124950371875e-07	-0.827477584964	1.77457996412534	2.14619457749964e-05	Cirbp
ENSMUSG00000045193	ENSMUSE00000574905	8	0.72347105620988	1.65114984807725	2.41805961499652e-06	-0.784362663580903	1.72233128058992	0.000725818266642723	Cirbp
ENSMUSG00000045193	ENSMUSE00000665970	8	0.448460881527496	1.36458369343177	0.0139930021579029	-0.67998013499699	1.60211769487472	5.98623990886801e-05	Cirbp
ENSMUSG00000045193	ENSMUSE00000665973	8	0.448460881527496	1.36458369343177	0.0139930021579029	-0.67998013499699	1.60211769487472	5.98623990886801e-05	Cirbp
ENSMUSG00000034164	ENSMUSE00000400334	21	0.338385042825392	1.26434049496676	0.247442751925358	1.04368474767957	-2.06148612013770	3.06686601560231e-05	Emid1
ENSMUSG00000029236	ENSMUSE00000187251	8	-1.04167756486467	-2.05862002415758	4.2822827421499e-08	0.288278761734273	-1.22118245030101	0.142190577331039	Nmu
ENSMUSG00000029236	ENSMUSE00000187243	8	-0.919635394044842	-1.89163716791745	1.55298876934913e-05	0.43801531548876	-1.35473935917014	0.00326457716757943	Nmu
ENSMUSG00000062393	ENSMUSE00000479613	28	-1.03802374174037	-2.05341288319295	0.000131425086085620	0.938088839146656	-1.91598841670486	7.32956130763176e-05	Dgkk
ENSMUSG00000062393	ENSMUSE00000462118	28	-0.888982072041853	-1.85186903226549	0.00154996522357888	0.748760972920797	-1.68034907957719	6.35713732192367e-05	Dgkk
ENSMUSG00000062393	ENSMUSE00000497801	28	-0.879189131591907	-1.83934120682784	0.000365483690314888	0.854624303509534	-1.80828779222028	1.52357494211445e-05	Dgkk
ENSMUSG00000062393	ENSMUSE00000495068	28	-0.877492210528143	-1.83717901602818	0.000332955589423304	0.855077072366238	-1.80885538610587	4.54926087425348e-05	Dgkk
ENSMUSG00000062393	ENSMUSE00000482236	28	-0.865751218489747	-1.82228829477169	1.10105098246028e-05	0.496649353788423	-1.41093287529604	0.00225819673170677	Dgkk
ENSMUSG00000062393	ENSMUSE00000469256	28	-0.859097783973437	-1.81390359770135	6.88801323937372e-05	0.723646456173623	-1.65135060376101	0.000102559961017735	Dgkk
ENSMUSG00000062393	ENSMUSE00000485437	28	-0.853808869027915	-1.80726600761699	8.08322205239922e-05	0.599530559344657	-1.51522344550677	0.000150676604588733	Dgkk
ENSMUSG00000062393	ENSMUSE00000468229	28	-0.836394920742141	-1.78558265823384	0.00130005299205467	0.709858236786578	-1.63564338636613	4.84971234251323e-05	Dgkk
ENSMUSG00000062393	ENSMUSE00000476403	28	-0.804961906972982	-1.74709966067516	0.000218804743977568	0.814285250954927	-1.75842676516835	9.69820887128312e-05	Dgkk
ENSMUSG00000006522	ENSMUSE00000122113	28	0.515726092273296	1.42971351751633	0.00571313582435021	-0.93499319924068	1.91188162269556	4.83923459489986e-06	Itih3
ENSMUSG00000006522	ENSMUSE00000122103	28	0.489546911564199	1.40400386928744	0.0097711799208188	-0.828086925994223	1.77532963937948	8.27189670539099e-06	Itih3
ENSMUSG00000006522	ENSMUSE00000690594	28	0.489546911564199	1.40400386928744	0.0097711799208188	-0.828086925994223	1.77532963937948	8.27189670539099e-06	Itih3
ENSMUSG00000037010	ENSMUSE00000321528	3	-0.883642346193938	-1.84502753386962	6.18668736927221e-05	0.458241618969139	-1.37386630586728	0.00317567555922447	Apln
ENSMUSG00000038115	ENSMUSE00000241096	51	1.03227692416926	2.04524960758477	1.97293651075733e-07	-0.801678302244765	1.74312774632598	1.39636019092952e-05	Tmem16b
ENSMUSG00000038115	ENSMUSE00000690912	51	1.03227692416926	2.04524960758477	1.97293651075733e-07	-0.801678302244765	1.74312774632598	1.39636019092952e-05	Tmem16b
ENSMUSG00000038115	ENSMUSE00000241133	51	0.758293622323181	1.69148879742082	5.77318181501204e-05	-0.493861975644793	1.40820949538528	0.00164671267746924	Tmem16b
ENSMUSG00000038115	ENSMUSE00000690918	51	0.758293622323181	1.69148879742082	5.77318181501204e-05	-0.493861975644793	1.40820949538528	0.00164671267746924	Tmem16b
ENSMUSG00000038115	ENSMUSE00000241174	51	0.732071460490889	1.66102232096115	2.95092157606671e-06	-0.254448051089983	1.19287928178086	0.0435968430212383	Tmem16b
ENSMUSG00000038115	ENSMUSE00000690889	51	0.732071460490889	1.66102232096115	2.95092157606671e-06	-0.254448051089983	1.19287928178086	0.0435968430212383	Tmem16b
ENSMUSG00000026042	ENSMUSE00000155262	48	-0.0761472638839611	-1.05419902573996	0.85267638970519	1.02726134561859	-2.03815157294594	5.48361389092626e-06	Col5a2
ENSMUSG00000026042	ENSMUSE00000700054	48	0.112182556549592	1.08086216412559	0.668657527150995	0.763153884641279	-1.69719682475636	2.96821811146213e-05	Col5a2
ENSMUSG00000026042	ENSMUSE00000155291	48	-0.0466130677030724	-1.03283734249411	0.835439854267038	0.669219534547537	-1.59021246572528	7.6489999467162e-05	Col5a2
ENSMUSG00000020368	ENSMUSE00000103868	15	-0.414466823287908	-1.33280602102718	0.163666254525829	1.02224165944745	-2.03107238917383	1.02953960038905e-05	Canx
ENSMUSG00000020368	ENSMUSE00000103840	15	-0.421295778668308	-1.33912977474596	0.084482407729372	0.841368790207435	-1.79174929915986	9.0767254390436e-06	Canx
ENSMUSG00000020368	ENSMUSE00000103848	15	-0.444527045653317	-1.36086791415738	0.074506744009752	0.768169113216156	-1.70310704259936	3.53764567177991e-05	Canx
ENSMUSG00000045394	ENSMUSE00000539120	8	1.02187368507231	2.03055440909741	8.77307449922975e-07	-0.562840754602341	1.47717500327030	0.00781900784478174	Tacstd1
ENSMUSG00000045394	ENSMUSE00000392476	8	0.847838470418634	1.79980233564377	4.05216894907599e-05	-0.495600736222096	1.40990771655411	0.00074854827918045	Tacstd1
ENSMUSG00000005107	ENSMUSE00000446585	16	1.02154850013120	2.03009677163001	1.98704142187021e-07	-0.69230890989205	1.61586750776446	0.000200665013955686	Slc2a9
ENSMUSG00000005107	ENSMUSE00000653768	16	1.00734943493866	2.01021447561867	4.57386420213214e-08	-0.618448116061037	1.53522287811843	0.000145352221745038	Slc2a9
ENSMUSG00000005107	ENSMUSE00000185890	16	0.64755433497239	1.56651038614149	2.04529087310201e-05	-0.460296878919520	1.37582490734246	0.0117624006418306	Slc2a9
ENSMUSG00000005107	ENSMUSE00000387068	16	0.527581670430186	1.44151082466412	2.60572971499011e-05	-0.431741279317708	1.3488606194352	0.00241190156240763	Slc2a9
ENSMUSG00000018819	ENSMUSE00000206408	19	0.89993746990933	1.86598510475690	2.23391053411028e-05	0.210473770468752	-1.15706809419663	0.290775663822617	Lsp1
ENSMUSG00000018819	ENSMUSE00000668056	19	0.89993746990933	1.86598510475690	2.23391053411028e-05	0.210473770468752	-1.15706809419663	0.290775663822617	Lsp1
ENSMUSG00000020900	ENSMUSE00000588904	44	-0.350597115789641	-1.27508826328727	0.160988305020065	1.01091253440861	-2.01518534342667	3.13951915168822e-06	Myh10
ENSMUSG00000047497	ENSMUSE00000468041	24	-0.462698424081314	-1.37811704610343	0.0402773660875434	1.00974566772680	-2.01355609962600	1.62504551288174e-06	Adamts12
ENSMUSG00000047497	ENSMUSE00000500225	24	-0.339782152721242	-1.26556547886676	0.0939674368999405	0.965153089766514	-1.95227067330413	2.56936061671464e-06	Adamts12
ENSMUSG00000047497	ENSMUSE00000624558	24	-0.086064799122685	-1.06147088419330	0.634953544703174	0.862826823325437	-1.81859819156659	1.25804978971428e-05	Adamts12
ENSMUSG00000047497	ENSMUSE00000124917	24	0.0914106064002578	1.06541138769408	0.510923241440471	0.638996740846058	-1.55724586418669	5.27180723538037e-05	Adamts12
ENSMUSG00000024165	ENSMUSE00000138933	3	-1.00280082078839	-2.00388653346595	3.81457659777055e-06	0.48852795399129	-1.40301258891376	0.00204577474584007	Hn1l
ENSMUSG00000024165	ENSMUSE00000355165	3	-0.943569582709414	-1.92328102719677	9.24282253117148e-06	0.225595146666222	-1.16925949696283	0.108157020712031	Hn1l
ENSMUSG00000073704	ENSMUSE00000450958	7	-0.539895003504634	-1.45386670392298	0.00582819810632866	1.00094015273903	-2.00130375319923	1.62422042439939e-05	Q24JP3-4
ENSMUSG00000020732	ENSMUSE00000108769	11	-1.00086974252638	-2.00120608267266	4.15658817932491e-06	0.477975668304557	-1.39278799048017	0.00062969214953369	Rab37
ENSMUSG00000020732	ENSMUSE00000108767	11	-0.92161892895615	-1.89423973381278	7.6641392475043e-05	0.298327059701774	-1.22971761326773	0.0245547338029950	Rab37
ENSMUSG00000020732	ENSMUSE00000108768	11	-0.841614154110155	-1.79205405378582	5.41313198808921e-05	0.120400386706597	-1.08703650255652	0.353760910146473	Rab37
ENSMUSG00000042436	ENSMUSE00000589665	6	-0.414673830647742	-1.33299727450953	0.222728242347732	0.938295676593268	-1.91626312934361	4.39738858725961e-05	Mfap4
ENSMUSG00000042436	ENSMUSE00000433701	6	-0.572203296667991	-1.48679248030732	0.252471632796811	0.935345301985694	-1.91234829160532	6.67958702170714e-05	Mfap4
ENSMUSG00000042436	ENSMUSE00000589663	6	-0.321875252018964	-1.24995421598194	0.420462264061021	0.879244514458354	-1.83941181769211	5.45034111817199e-05	Mfap4
ENSMUSG00000030087	ENSMUSE00000346575	4	0.998792791935277	1.99832715426075	1.52010534885534e-05	-0.53570130386692	1.44964666640635	0.00178777998488285	Klf15
ENSMUSG00000030087	ENSMUSE00000695974	4	0.998792791935277	1.99832715426075	1.52010534885534e-05	-0.53570130386692	1.44964666640635	0.00178777998488285	Klf15
ENSMUSG00000030087	ENSMUSE00000195038	4	0.653839599955741	1.57334995461543	9.55852754610139e-05	-0.369593611048190	1.29198884245325	0.00455346192954566	Klf15
ENSMUSG00000059898	ENSMUSE00000520116	17	0.997611011830044	1.9966908997307	2.24209566900968e-06	-0.360656917772964	1.28401042668216	0.0523784947670577	Dsc3
ENSMUSG00000059898	ENSMUSE00000486060	17	0.883407075114098	1.84472667595067	2.06155431859416e-05	-0.631342297080471	1.54900553265812	0.000157462303977125	Dsc3
ENSMUSG00000059898	ENSMUSE00000495871	17	0.768349523329223	1.70332003074835	6.28502574846551e-07	-0.310472020584289	1.24011337353889	0.109997130477544	Dsc3
ENSMUSG00000059898	ENSMUSE00000490990	17	0.680898530755701	1.60313790114220	2.79526739340922e-05	-0.203668942954372	1.15162334756843	0.0915260997785633	Dsc3
ENSMUSG00000059898	ENSMUSE00000704374	17	0.680898530755701	1.60313790114220	2.79526739340922e-05	-0.203668942954372	1.15162334756843	0.0915260997785633	Dsc3
ENSMUSG00000006638	ENSMUSE00000186440	7	-0.994246434045755	-1.9920397475259	3.48008166583669e-05	0.649767422447008	-1.56891524983244	0.000374385087392639	Abhd1
ENSMUSG00000006638	ENSMUSE00000186445	7	-0.837045466927427	-1.78638800232318	8.10213930553045e-05	0.363864872914853	-1.28686870972638	0.0119034060760467	Abhd1
ENSMUSG00000016024	ENSMUSE00000315653	16	0.190878789271152	1.14145880129660	0.607463787174369	0.930439764590309	-1.90585685386304	6.78054044909248e-05	Lbp
ENSMUSG00000016024	ENSMUSE00000171492	16	0.423556177612505	1.34122955327988	0.227198505508710	0.806431939195531	-1.74888077286325	9.74598128810827e-05	Lbp
ENSMUSG00000002900	ENSMUSE00000426687	32	0.131521432687581	1.09544832669977	0.501466088418778	0.992988639483293	-1.99030377091126	1.83808976944713e-06	Lamb1-1
ENSMUSG00000002900	ENSMUSE00000107584	32	-0.194869797023060	-1.14462085410372	0.2144571569026	0.976691873360361	-1.96794769059688	5.77324317549396e-06	Lamb1-1
ENSMUSG00000002900	ENSMUSE00000107599	32	-0.151138531213739	-1.11044545628075	0.480441876974286	0.929646856727075	-1.90480967920155	8.47102638359531e-05	Lamb1-1
ENSMUSG00000002900	ENSMUSE00000426689	32	0.026474417494608	1.01852007601293	0.88556346298	0.924429168905919	-1.89793313818085	6.2934546055381e-06	Lamb1-1
ENSMUSG00000002900	ENSMUSE00000495438	32	0.105673537836408	1.07599661391027	0.586182269327311	0.911327491278485	-1.88077529190975	1.81070209351497e-05	Lamb1-1
ENSMUSG00000002900	ENSMUSE00000107603	32	-0.0483650612793884	-1.03409237111529	0.799818934286592	0.871648965248902	-1.82975306886123	8.7398109050642e-05	Lamb1-1
ENSMUSG00000002900	ENSMUSE00000426726	32	0.0166017806154864	1.01157394315052	0.932533825335352	0.851342026543158	-1.80417843118888	1.64951987555402e-05	Lamb1-1
ENSMUSG00000002900	ENSMUSE00000107592	32	-0.00902380708191015	-1.00627442871192	0.966360485786127	0.832362236101211	-1.78059848827247	6.16209493580057e-06	Lamb1-1
ENSMUSG00000002900	ENSMUSE00000426703	32	0.168311740870832	1.12374269771200	0.362831763055062	0.811814631684394	-1.75541803140951	2.71223424985951e-05	Lamb1-1
ENSMUSG00000002900	ENSMUSE00000107601	32	-0.117302989260955	-1.08470519053345	0.559968339734325	0.803846141866115	-1.74574899461323	2.31206503141870e-05	Lamb1-1
ENSMUSG00000002900	ENSMUSE00000107574	32	-0.0355558904540391	-1.02495167508510	0.85993698481719	0.802680018625916	-1.74433848449751	7.08950185512462e-05	Lamb1-1
ENSMUSG00000002900	ENSMUSE00000107575	32	0.0125936760848623	1.00876748226218	0.941520203518305	0.791338279006022	-1.73067913829107	2.59768809721838e-05	Lamb1-1
ENSMUSG00000002900	ENSMUSE00000426696	32	-0.113659618925353	-1.08196934085786	0.559998539323505	0.789175574629001	-1.72808666852557	5.36708261557897e-05	Lamb1-1
ENSMUSG00000002900	ENSMUSE00000426706	32	0.226844567818823	1.17027255258593	0.214207299235499	0.773895267510355	-1.70988022247238	5.59272304441347e-05	Lamb1-1
ENSMUSG00000002900	ENSMUSE00000426701	32	-0.207538648649633	-1.15471646520759	0.305217131035086	0.714510874278401	-1.64092678985816	3.95292110971342e-05	Lamb1-1
ENSMUSG00000002900	ENSMUSE00000426664	32	0.160650881809148	1.11779132358850	0.386014805107853	0.615477608018134	-1.53206510736523	9.14577408338815e-05	Lamb1-1
ENSMUSG00000074802	ENSMUSE00000641143	12	0.0106962521142368	1.00744162931397	0.950805093971192	0.989647721073136	-1.98570006115672	1.96745756142019e-05	Gas2l3
ENSMUSG00000074802	ENSMUSE00000641141	12	0.238901088265868	1.18009343289704	0.298843358596927	0.956866623431983	-1.94108947831321	4.12834211624448e-05	Gas2l3
ENSMUSG00000074802	ENSMUSE00000641144	12	-0.0789253551554717	-1.05623097469158	0.649833677461948	0.86893353232337	-1.82631235643710	1.27443552462776e-05	Gas2l3
ENSMUSG00000074802	ENSMUSE00000641139	12	0.188743117307338	1.13977030995638	0.451748947687125	0.857328120337193	-1.81167995985841	4.15691518151065e-05	Gas2l3
ENSMUSG00000074802	ENSMUSE00000641145	12	-0.00858219519027224	-1.00596645319728	0.967190800708804	0.837790031376902	-1.78731018216259	9.66292106255905e-05	Gas2l3
ENSMUSG00000074802	ENSMUSE00000641136	12	-0.0542579813046273	-1.03832492618263	0.745965326174619	0.811359425446689	-1.75486424064715	1.94072131270251e-05	Gas2l3
ENSMUSG00000074802	ENSMUSE00000641146	12	-0.0542579813046273	-1.03832492618263	0.745965326174619	0.811359425446689	-1.75486424064715	1.94072131270251e-05	Gas2l3
ENSMUSG00000074802	ENSMUSE00000641142	12	0.055356512188757	1.03911585312182	0.83458553703533	0.805585679471468	-1.74785521075209	5.01616653677815e-05	Gas2l3
ENSMUSG00000074802	ENSMUSE00000641147	12	-0.0750523158369167	-1.05339923423083	0.68445379313066	0.645005554907357	-1.56374530724107	9.44430936268585e-05	Gas2l3
ENSMUSG00000022744	ENSMUSE00000373821	5	-0.550493190357926	-1.46458628433305	0.056841868648653	0.720284692158489	-1.64750711091468	2.90371818191068e-05	Cldnd1
ENSMUSG00000057969	ENSMUSE00000221093	23	0.218623229911098	1.16362260638310	0.413633177596600	0.979702906886172	-1.97205926247624	3.88350778607029e-06	Sema3b
ENSMUSG00000057969	ENSMUSE00000221091	23	0.542557772903689	1.45655257063876	0.07165552732259	0.784738300750632	-1.72277978554984	6.41425025880224e-05	Sema3b
ENSMUSG00000079484	ENSMUSE00000662834	22	0.969587939939567	1.95828119440494	4.12872623516294e-05	-0.68626399889609	1.60911116634258	7.62425099020917e-05	Phyhd1
ENSMUSG00000028047	ENSMUSE00000520627	23	0.782357581312954	1.71993921773843	0.000800753266597311	-0.967987353344242	1.95610979957318	2.46069243450459e-05	Thbs3
ENSMUSG00000028047	ENSMUSE00000175435	23	0.597977878758462	1.51359358444316	0.00150302430272894	-0.86797611012242	1.82510075462591	1.06867040851839e-05	Thbs3
ENSMUSG00000021806	ENSMUSE00000121037	21	-0.213076767168232	-1.15915763013778	0.215362007330188	0.960021583983812	-1.94533899858536	4.64068165149412e-06	Nid2
ENSMUSG00000021806	ENSMUSE00000121042	21	-0.346004634479051	-1.27103577234403	0.176574045813352	0.918691835539768	-1.89040039455917	1.79198016631081e-05	Nid2
ENSMUSG00000021806	ENSMUSE00000277808	21	-0.43586551747605	-1.35272212958037	0.0319263723873308	0.905269164928998	-1.87289388979493	3.18022991685741e-06	Nid2
ENSMUSG00000021806	ENSMUSE00000121049	21	-0.350682506297439	-1.27516373568683	0.096929877460886	0.879030719807081	-1.83913925331791	6.11750747599696e-06	Nid2
ENSMUSG00000021806	ENSMUSE00000121045	21	-0.327045601145286	-1.25444185467546	0.144647452655643	0.85950872202107	-1.81442034458988	4.95442722534587e-05	Nid2
ENSMUSG00000021806	ENSMUSE00000121044	21	-0.449537768123873	-1.36560265477292	0.0975225225472824	0.793053695648868	-1.73273820236175	8.0987035900414e-06	Nid2
ENSMUSG00000020387	ENSMUSE00000104082	16	0.956626618626846	1.94076658813884	7.71440006997989e-06	0.00695819232711277	-1.00483470102710	0.960769882553148	Phf15
ENSMUSG00000020387	ENSMUSE00000653729	16	0.615523911407824	1.53211427988202	1.42496054952385e-07	-0.280652155657322	1.21474387294773	0.0532896432667939	Phf15
ENSMUSG00000020387	ENSMUSE00000679000	16	0.615523911407824	1.53211427988202	1.42496054952385e-07	-0.280652155657322	1.21474387294773	0.0532896432667939	Phf15
ENSMUSG00000020387	ENSMUSE00000678998	16	0.551894696661966	1.46600974818881	3.73443864198021e-05	-0.282879229696466	1.21662050912733	0.0478543452989172	Phf15
ENSMUSG00000061740	ENSMUSE00000556410	8	0.622806937577045	1.53986826847379	0.00391340426645238	-0.951222443684313	1.93351029177702	5.10512568345134e-05	Cyp2d22
ENSMUSG00000061740	ENSMUSE00000519227	8	0.87216607117381	1.83040902574447	4.91243277111785e-05	-0.856512511833775	1.81065604008279	6.10463014096771e-06	Cyp2d22
ENSMUSG00000061740	ENSMUSE00000127084	8	0.785284914758285	1.72343264284497	5.53007996254174e-05	-0.59257025344134	1.50793083093953	0.000234880750226478	Cyp2d22
ENSMUSG00000061740	ENSMUSE00000335843	8	0.644638926627896	1.56334796726683	7.87817991347948e-05	-0.763617053911084	1.69774178789139	5.23976777695945e-05	Cyp2d22
ENSMUSG00000033060	ENSMUSE00000685418	33	-0.839533785208959	-1.78947177082162	3.3788239357514e-06	0.347338678986243	-1.27221162894858	0.0254164000100946	Lmo7
ENSMUSG00000033060	ENSMUSE00000553280	33	-0.632796048827659	-1.55056719633663	7.8684497740425e-05	0.202500700931297	-1.15069118229410	0.0666338918936756	Lmo7
ENSMUSG00000017697	ENSMUSE00000171578	12	0.835449778272576	1.7844132653451	2.20455718059765e-05	0.00127080952997479	-1.00088124611211	0.991751796743353	Ada
ENSMUSG00000043659	ENSMUSE00000382501	10	0.945871003931485	1.92635153896643	1.65354533786293e-05	-0.808807986351291	1.75176346590336	0.000771812628094183	Npsr1
ENSMUSG00000043659	ENSMUSE00000405900	10	0.884412381967625	1.84601257671624	1.08297296189036e-05	-0.506069165446897	1.42017544272742	0.00189954653838565	Npsr1
ENSMUSG00000043659	ENSMUSE00000399855	10	0.835820114022052	1.78487137799495	9.06045533504044e-06	-0.468747153106578	1.38390715107481	0.019236027029082	Npsr1
ENSMUSG00000043659	ENSMUSE00000384660	10	0.820475772780031	1.76598828516916	7.43865796518964e-05	-0.476605838441253	1.3914661746744	0.000942870688413043	Npsr1
ENSMUSG00000043659	ENSMUSE00000336916	10	0.774125818161487	1.71015349262854	2.57256253291294e-05	-0.490315700562705	1.40475223976208	0.0040958082685266	Npsr1
ENSMUSG00000043659	ENSMUSE00000364874	10	0.564171686524616	1.47853837283034	5.94075147400223e-05	-0.323169975197718	1.25107647054424	0.0083591509229108	Npsr1
ENSMUSG00000020994	ENSMUSE00000113788	9	-0.315488919120317	-1.24443331147189	0.391085635217937	0.9437808643645	-1.92356271095091	3.83117642005793e-06	Pnn
ENSMUSG00000045962	ENSMUSE00000453061	51	-0.756284383955766	-1.68913470415968	0.0288736482122797	0.942826555232304	-1.92229073980271	2.67930691394637e-05	Wnk1
ENSMUSG00000045962	ENSMUSE00000692852	51	-0.756284383955766	-1.68913470415968	0.0288736482122797	0.942826555232304	-1.92229073980271	2.67930691394637e-05	Wnk1
ENSMUSG00000045962	ENSMUSE00000453069	51	-0.864806230272456	-1.82109505776783	0.00527785173014044	0.900007784094595	-1.86607605150312	9.68437308220932e-06	Wnk1
ENSMUSG00000045962	ENSMUSE00000692855	51	-0.864806230272456	-1.82109505776783	0.00527785173014044	0.900007784094595	-1.86607605150312	9.68437308220932e-06	Wnk1
ENSMUSG00000045962	ENSMUSE00000453135	51	-0.616802054353465	-1.53347224446324	0.0336287400926166	0.660583882129733	-1.58072223826655	7.0963704146967e-05	Wnk1
ENSMUSG00000045962	ENSMUSE00000692863	51	-0.616802054353465	-1.53347224446324	0.0336287400926166	0.660583882129733	-1.58072223826655	7.0963704146967e-05	Wnk1
ENSMUSG00000048126	ENSMUSE00000442470	75	-0.148737883090989	-1.10859920879624	0.718710591942463	0.92970370296775	-1.90488473553689	1.49987855561726e-05	Col6a3
ENSMUSG00000048126	ENSMUSE00000694157	75	-0.148737883090989	-1.10859920879624	0.718710591942463	0.92970370296775	-1.90488473553689	1.49987855561726e-05	Col6a3
ENSMUSG00000048126	ENSMUSE00000417281	75	0.0550463369955788	1.03889247028193	0.863636506688878	0.691685682674507	-1.61516962283649	7.39534617604964e-05	Col6a3
ENSMUSG00000048126	ENSMUSE00000442536	75	-0.217099016915904	-1.16239388370402	0.617112430571569	0.681563785972424	-1.60387731019996	7.06185183787712e-05	Col6a3
ENSMUSG00000048126	ENSMUSE00000694152	75	-0.217099016915904	-1.16239388370402	0.617112430571569	0.681563785972424	-1.60387731019996	7.06185183787712e-05	Col6a3
ENSMUSG00000042284	ENSMUSE00000639606	29	-0.927869621118572	-1.90246461583022	0.000108731949734714	0.712199281103044	-1.63829968028466	8.81912255983163e-05	Itga1
ENSMUSG00000037370	ENSMUSE00000280922	28	-0.912706560491566	-1.88257398067543	4.4890521475454e-05	0.444633802264448	-1.36096861944714	0.00385637583845382	Enpp1
ENSMUSG00000037370	ENSMUSE00000280767	28	-0.773917172430457	-1.70990618435132	4.04052749575089e-05	0.286316630584512	-1.21952271530542	0.0146763059863572	Enpp1
ENSMUSG00000030560	ENSMUSE00000200403	8	-0.238290941717012	-1.17959445169973	0.0547272130236999	0.92321670701614	-1.89633875763889	2.05682314989495e-05	Ctsc
ENSMUSG00000030560	ENSMUSE00000200402	8	-0.353505372739294	-1.27766124259570	0.0453869763469165	0.781208969340393	-1.71857042079312	7.71251988228301e-05	Ctsc
ENSMUSG00000030560	ENSMUSE00000200405	8	-0.211582538681438	-1.15795768860169	0.215141424975313	0.739106852847343	-1.66914218233105	9.01153357314235e-05	Ctsc
ENSMUSG00000042286	ENSMUSE00000236869	69	-0.266649081214608	-1.20301037213058	0.245413943662645	0.919137609708962	-1.89098459416150	6.25356524220271e-06	Stab1
ENSMUSG00000042286	ENSMUSE00000236691	69	-0.346809005651582	-1.27174463289498	0.145344282275605	0.914751538163524	-1.88524436592051	5.23306151701768e-05	Stab1
ENSMUSG00000042286	ENSMUSE00000236849	69	-0.418806237495227	-1.33682094036292	0.0920092138320768	0.896508778552092	-1.86155569294809	5.25928943148761e-06	Stab1
ENSMUSG00000042286	ENSMUSE00000370566	69	-0.533777819935334	-1.44771520202392	0.0154945839752879	0.857180353332827	-1.81149440934108	5.65655697251785e-05	Stab1
ENSMUSG00000042286	ENSMUSE00000236839	69	-0.0230006303202563	-1.01607058691963	0.92513719350444	0.770254538978892	-1.70557067590084	1.65297085540761e-05	Stab1
ENSMUSG00000019820	ENSMUSE00000312391	74	0.0105363779585906	1.00732999452535	0.965139628865138	0.917872502275571	-1.88932710592237	6.13419589778711e-05	Utrn
ENSMUSG00000019820	ENSMUSE00000312425	74	-0.139452159593238	-1.10148676443876	0.509730841126974	0.917168197694735	-1.88840498659372	8.51917195490053e-05	Utrn
ENSMUSG00000019820	ENSMUSE00000312376	74	-0.068969482969479	-1.04896713875482	0.736012473353787	0.831475791353562	-1.77950475930129	9.49956809937875e-06	Utrn
ENSMUSG00000019820	ENSMUSE00000312352	74	-0.00212939862652880	-1.00147707645868	0.9910505624004	0.812582448819332	-1.75635253158875	6.08969156395725e-05	Utrn
ENSMUSG00000019820	ENSMUSE00000477343	74	0.060230803202189	1.04263254846844	0.772476771936302	0.738959077542994	-1.66897122079390	3.63671046542695e-05	Utrn
ENSMUSG00000019820	ENSMUSE00000098305	74	0.0362823064136331	1.02546788170405	0.817920359033306	0.642181523991778	-1.56068731810956	6.03959809942703e-05	Utrn
ENSMUSG00000027469	ENSMUSE00000442394	17	-0.887832545760181	-1.85039406756778	0.00117974775593097	0.916308941256486	-1.88728060411345	4.02693626948359e-06	Tpx2
ENSMUSG00000042655	ENSMUSE00000312357	3	0.915816242859699	1.88663618423244	2.33837905553136e-05	-0.304525188393526	1.23501211005505	0.0180373567262577	A930021C24Rik
ENSMUSG00000030512	ENSMUSE00000199970	9	0.914846143440336	1.88536799559136	2.24421613516681e-08	-0.586642428322391	1.50174767295063	0.00292993433742739	Snrpa1
ENSMUSG00000030512	ENSMUSE00000199975	9	0.845525867832629	1.79691961044653	1.00347588252511e-05	-0.713752408232669	1.64006433444094	0.00371939167617695	Snrpa1
ENSMUSG00000030512	ENSMUSE00000199972	9	0.826722366280664	1.77365125418605	1.26049432048478e-07	-0.758594423820831	1.69184150911342	0.000533968399884283	Snrpa1
ENSMUSG00000030512	ENSMUSE00000199976	9	0.796451185163088	1.73682354051656	1.30254629269574e-06	-0.460532879054287	1.37604998708076	0.00746163174932236	Snrpa1
ENSMUSG00000030512	ENSMUSE00000199974	9	0.773665633457304	1.70960808216038	2.17950428017253e-06	-0.374589873698779	1.29647094423595	0.00536779117912869	Snrpa1
ENSMUSG00000030512	ENSMUSE00000199973	9	0.747593918759674	1.67899032713530	7.87681784562192e-08	-0.585933068478811	1.50100945897397	0.000488529365474811	Snrpa1
ENSMUSG00000030512	ENSMUSE00000199977	9	0.741249127082005	1.67162255160373	2.38301853398227e-05	-0.0859834074814216	1.06141100153067	0.508024032551867	Snrpa1
ENSMUSG00000030512	ENSMUSE00000264155	9	0.605178634034396	1.52116709199919	2.18547048590479e-05	-0.432917202183264	1.34996050721717	0.0274594589095262	Snrpa1
ENSMUSG00000019907	ENSMUSE00000256579	25	-0.610863641492273	-1.52717314805506	0.129462856449224	0.91457767809469	-1.88501718764864	3.81045320054526e-06	Ppp1r12a
ENSMUSG00000019539	ENSMUSE00000203315	6	-0.306444581869394	-1.23665629103903	0.242670091130747	0.91414286920943	-1.88444915441939	3.41180213376612e-05	Rcn3
ENSMUSG00000019539	ENSMUSE00000203312	6	-0.325131407514676	-1.25277854244571	0.135205906864999	0.860491208621509	-1.81565639986180	1.55212001130615e-05	Rcn3
ENSMUSG00000019539	ENSMUSE00000532148	6	-0.233101748778898	-1.17535921991444	0.428005832540506	0.817754845639361	-1.76266076485059	1.46295304957989e-05	Rcn3
ENSMUSG00000019539	ENSMUSE00000389018	6	-0.258718808125945	-1.19641575027499	0.169391149727147	0.685317887476051	-1.60805626608554	4.42119340337815e-05	Rcn3
ENSMUSG00000017344	ENSMUSE00000109833	8	-0.446843759008073	-1.36305498315624	0.0713835456264805	0.91194901153312	-1.88158571388664	6.37979439118976e-05	Vtn
ENSMUSG00000032349	ENSMUSE00000272620	7	-0.91103988726812	-1.88040039313472	2.08643689079266e-05	0.289969828363529	-1.22261470841290	0.0870763283255316	Elovl5
ENSMUSG00000032349	ENSMUSE00000272601	7	-0.689170043540437	-1.61235569241395	9.034576288257e-05	0.210906698531578	-1.15741536260869	0.0824396073646007	Elovl5
ENSMUSG00000032349	ENSMUSE00000218961	7	-0.528592954802743	-1.44252163316919	4.44667195379615e-05	0.257261798905406	-1.19520807381918	0.0253284694398778	Elovl5
ENSMUSG00000031004	ENSMUSE00000324875	15	-0.652338729464853	-1.57171401176556	0.0179974185056161	0.672269127010103	-1.59357743815633	8.13494153399978e-05	Mki67
ENSMUSG00000029718	ENSMUSE00000192041	12	0.0842386923268401	1.06012816594154	0.795856218204952	0.910600594893488	-1.87982790915145	1.49771021205768e-05	Pcolce
ENSMUSG00000029718	ENSMUSE00000192036	12	0.100129113115192	1.07186938454261	0.753071828679788	0.878335701229426	-1.83825346105691	3.37219765793964e-05	Pcolce
ENSMUSG00000029718	ENSMUSE00000192038	12	0.0242099521483394	1.01692265297923	0.951987058052064	0.867167056281571	-1.82407753712261	8.05909873148178e-05	Pcolce
ENSMUSG00000029718	ENSMUSE00000192034	12	-0.00464592010704739	-1.00322549718048	0.98973218765989	0.856448363416957	-1.81057553232970	3.61171279940204e-05	Pcolce
ENSMUSG00000029718	ENSMUSE00000192039	12	0.0161595321360130	1.01126389947263	0.964325339564693	0.778025703440747	-1.7147826240221	2.04688408217855e-05	Pcolce
ENSMUSG00000029718	ENSMUSE00000192035	12	0.00543910685531131	1.00377721735408	0.977059163075403	0.728277318935914	-1.65665973990229	5.39406662262042e-05	Pcolce
ENSMUSG00000044447	ENSMUSE00000123250	50	-0.90954448723483	-1.87845230716001	5.19477658099678e-06	0.127097545313889	-1.09209438331014	0.372954230200137	Dock5
ENSMUSG00000044447	ENSMUSE00000266057	50	-0.767309272215088	-1.70209229941337	1.06117910109248e-05	0.302829677578174	-1.23356152878085	0.0423694640225355	Dock5
ENSMUSG00000044447	ENSMUSE00000265929	50	-0.719716461178954	-1.64685833884948	1.43771019339791e-05	0.153828558109761	-1.11251790726132	0.31026968682118	Dock5
ENSMUSG00000044447	ENSMUSE00000123240	50	-0.709370803878113	-1.63509085674462	7.21144394030798e-05	0.641746298239384	-1.56021656798803	0.00285258192019537	Dock5
ENSMUSG00000044447	ENSMUSE00000350923	50	-0.692201344888877	-1.61574703579408	0.000735204487888264	0.67537131551628	-1.59700775177424	5.9545369195289e-05	Dock5
ENSMUSG00000044447	ENSMUSE00000265922	50	-0.645910155849745	-1.56472611677651	1.26856601357930e-05	0.0104778942298402	-1.00728916037925	0.919954310735304	Dock5
ENSMUSG00000044447	ENSMUSE00000647775	50	-0.644931866563525	-1.56366543806854	9.83957032953709e-05	0.125758570521786	-1.09108127351267	0.400789015360257	Dock5
ENSMUSG00000044447	ENSMUSE00000458178	50	-0.509390411632417	-1.42344861242285	6.31892685984828e-05	0.137671073957682	-1.10012775806809	0.247527228521846	Dock5
ENSMUSG00000041859	ENSMUSE00000308175	16	-0.698214597510073	-1.62249563563305	0.0167084886242594	0.90883325829424	-1.87752648406963	5.91176609409105e-06	Mcm3
ENSMUSG00000032355	ENSMUSE00000219006	8	0.165668314115910	1.12168556736798	0.432346212083309	0.906333379253496	-1.87427595306168	7.20248565031712e-06	2310046A06Rik
ENSMUSG00000032355	ENSMUSE00000695533	8	0.438905301845444	1.35557534424096	0.0480895345234811	0.902152850259746	-1.86885268397107	1.87047036421421e-05	2310046A06Rik
ENSMUSG00000032355	ENSMUSE00000219003	8	0.655110509863228	1.57473657271041	0.00858237946893741	0.793460582278584	-1.73322695945667	1.72710482210443e-05	2310046A06Rik
ENSMUSG00000020264	ENSMUSE00000308544	9	-0.0889781792417685	-1.06361658557381	0.754835940763487	0.902190215188062	-1.86890108675119	9.10364089670174e-05	Slc36a2
ENSMUSG00000020264	ENSMUSE00000334837	9	-0.0227495233921590	-1.01589375109945	0.866872889249562	0.766872374429984	-1.70157692523796	3.03849466893715e-05	Slc36a2
ENSMUSG00000021948	ENSMUSE00000562915	29	0.900511629371536	1.8667278717264	2.13901978280975e-07	-0.492188301191791	1.40657677495253	0.00242937633229996	Prkcd
ENSMUSG00000021948	ENSMUSE00000690784	29	0.871225892948924	1.82921656993191	8.18228591596313e-07	-0.241645709954415	1.18234061112100	0.0415747697493307	Prkcd
ENSMUSG00000021948	ENSMUSE00000690785	29	0.871225892948924	1.82921656993191	8.18228591596313e-07	-0.241645709954415	1.18234061112100	0.0415747697493307	Prkcd
ENSMUSG00000021948	ENSMUSE00000122362	29	0.863348369891919	1.81925574917847	8.82794276249628e-07	-0.232726543767598	1.17505358128962	0.0628769040550811	Prkcd
ENSMUSG00000021948	ENSMUSE00000361748	29	0.836823525410608	1.786113208859	1.04114682114747e-06	-0.467266628938584	1.38248768475063	0.00355163068131408	Prkcd
ENSMUSG00000021948	ENSMUSE00000242270	29	0.78057100073839	1.71781062641012	2.27563332373137e-05	-0.381049075144539	1.30228848784897	0.00416809086042622	Prkcd
ENSMUSG00000021948	ENSMUSE00000393493	29	0.754120899698522	1.68660355412357	5.41216140784093e-06	-0.241095079900076	1.18188943604011	0.0333903161347417	Prkcd
ENSMUSG00000021948	ENSMUSE00000690788	29	0.754120899698522	1.68660355412357	5.41216140784093e-06	-0.241095079900076	1.18188943604011	0.0333903161347417	Prkcd
ENSMUSG00000021948	ENSMUSE00000690790	29	0.754120899698522	1.68660355412357	5.41216140784093e-06	-0.241095079900076	1.18188943604011	0.0333903161347417	Prkcd
ENSMUSG00000021948	ENSMUSE00000122412	29	0.727236150374723	1.65546458795627	3.04092331658603e-05	-0.225857877825503	1.16947245179286	0.0465727632829394	Prkcd
ENSMUSG00000021948	ENSMUSE00000690780	29	0.727236150374723	1.65546458795627	3.04092331658603e-05	-0.225857877825503	1.16947245179286	0.0465727632829394	Prkcd
ENSMUSG00000021948	ENSMUSE00000242298	29	0.711343712755784	1.63732839961169	5.6893528249859e-05	-0.596086548091212	1.51161060797128	0.000275864023763291	Prkcd
ENSMUSG00000021948	ENSMUSE00000562921	29	0.705954292708164	1.63122330563756	1.53715279913142e-05	-0.15974330746736	1.11708836165443	0.142449276125828	Prkcd
ENSMUSG00000021948	ENSMUSE00000122365	29	0.705391383856815	1.63058696122821	2.16185186776912e-05	-0.145714833716458	1.10627866199935	0.182898285109487	Prkcd
ENSMUSG00000021948	ENSMUSE00000242250	29	0.69898274558313	1.62335974669873	4.33891299857325e-06	-0.286926170834500	1.22003807386320	0.052915562084673	Prkcd
ENSMUSG00000021948	ENSMUSE00000242294	29	0.695392123396147	1.61932450443429	4.18367038642591e-05	-0.576040420110019	1.49075215274406	0.000803931307769819	Prkcd
ENSMUSG00000021948	ENSMUSE00000690812	29	0.661032427167425	1.5812137734337	3.75879581444637e-05	-0.144319816117848	1.10520946008155	0.185796914890981	Prkcd
ENSMUSG00000021948	ENSMUSE00000562912	29	0.611040229222696	1.52736008745514	7.35449986962034e-05	-0.457673334066214	1.37332523952399	0.00390576277432292	Prkcd
ENSMUSG00000021948	ENSMUSE00000242286	29	0.574391476156956	1.48904925475174	5.52026960885722e-05	-0.337252381721621	1.26334824972596	0.00772406943451168	Prkcd
ENSMUSG00000027931	ENSMUSE00000174409	22	0.899655694822586	1.86562069179579	7.75338739662386e-06	-0.0408436983699237	1.02871525081059	0.74005652551386	Npr1
ENSMUSG00000027931	ENSMUSE00000174405	22	0.670483089977867	1.59160583141128	1.51028887158068e-05	-0.219137490430919	1.16403746317221	0.0570497643199397	Npr1
ENSMUSG00000032327	ENSMUSE00000218744	18	-0.899593749320316	-1.86554058870643	4.62758356113695e-06	0.516237382516339	-1.43022029691126	0.00231048306339308	Stra6
ENSMUSG00000032327	ENSMUSE00000218748	18	-0.679271808492604	-1.60133128897783	4.89836162476861e-05	0.299067058231914	-1.23034853152824	0.0460765817328923	Stra6
ENSMUSG00000014361	ENSMUSE00000169024	19	0.896223451299218	1.86118756244488	4.4864626208629e-05	-0.898836667064472	1.86456186685714	5.11613782986670e-06	Mertk
ENSMUSG00000014361	ENSMUSE00000169014	19	0.866811462510255	1.82362799604710	0.000355936538083864	-0.813470330363759	1.75743378085869	5.98441538516873e-05	Mertk
ENSMUSG00000014361	ENSMUSE00000169019	19	0.746182546239475	1.67734859273962	3.80562700887946e-06	-0.678153625149699	1.60009063298814	0.00396937405444462	Mertk
ENSMUSG00000014361	ENSMUSE00000169030	19	0.591048208929643	1.50634080150179	0.00429575283813523	-0.641007094631745	1.55941735383198	8.17746686981878e-05	Mertk
ENSMUSG00000022769	ENSMUSE00000621206	3	-0.834121402767565	-1.78277100563728	2.5087554953829e-05	0.897637647704975	-1.86301287905986	2.07728476133707e-05	Sdf2l1
ENSMUSG00000024991	ENSMUSE00000146972	22	-0.0463013923243316	-1.03261423560660	0.867634736314998	0.895934670502489	-1.86081505029024	2.20809140834895e-05	Eif3a
ENSMUSG00000024991	ENSMUSE00000439700	22	0.0103369648773752	1.00719076836166	0.96885709758632	0.863805081173593	-1.81983175875044	1.38969008363948e-05	Eif3a
ENSMUSG00000030739	ENSMUSE00000202587	37	-0.642070482947159	-1.56056720008315	0.00161804276891775	0.894046449053346	-1.85838118003556	7.56164967363608e-05	Myh14
ENSMUSG00000072812	ENSMUSE00000651941	1	-0.891662843843794	-1.85531331770603	1.50507469519259e-08	0.461005506383090	-1.37650085531817	0.00209053986966428	Ahnak2
ENSMUSG00000034152	ENSMUSE00000384118	12	-0.427800577389674	-1.34518125231445	0.163645892098983	0.877884796428807	-1.83767901686026	4.80888785191413e-05	Exoc3
ENSMUSG00000022309	ENSMUSE00000125428	9	0.87965979850023	1.83994137404709	1.37708407094792e-05	-0.541444027577845	1.45542856136386	0.00261831897533496	Angpt1
ENSMUSG00000021223	ENSMUSE00000115745	27	0.879267703407835	1.83944138344877	7.49131808967255e-07	-0.474178531665404	1.38912702782151	0.00178231971328717	Papln
ENSMUSG00000042644	ENSMUSE00000610375	57	0.039675622260112	1.02788268997036	0.818111036281362	0.79549757961911	-1.73567589860258	9.99673720024607e-06	Itpr3
ENSMUSG00000042644	ENSMUSE00000610376	57	-0.0442290998845857	-1.03113204950086	0.774680967938736	0.733662491647903	-1.66285513798533	2.48713144501732e-05	Itpr3
ENSMUSG00000027525	ENSMUSE00000591802	20	0.694025031200624	1.61779076564503	0.000167665071034861	-0.87744100778285	1.83711381379398	1.2095997124219e-05	Phactr3
ENSMUSG00000027525	ENSMUSE00000661166	20	0.852931257929418	1.80616695733746	3.03144200109181e-05	-0.757553752209397	1.69062155859065	0.00302579114110490	Phactr3
ENSMUSG00000025407	ENSMUSE00000573365	13	0.87477968702129	1.83372803766510	2.93104340037160e-05	-0.259193764857502	1.19680969303210	0.0816933972920407	Gli1
ENSMUSG00000025407	ENSMUSE00000277951	13	0.75307519293114	1.68538149841025	9.7947049122991e-05	-0.579139575117441	1.49395798472828	0.000340901552892508	Gli1
ENSMUSG00000051906	ENSMUSE00000686321	3	-0.00643857177080882	-1.00447285134048	0.977055113282874	0.874183003709644	-1.83296978408209	5.42980347133379e-05	Cd209f
ENSMUSG00000026479	ENSMUSE00000159571	28	0.873603388536313	1.83223352057527	6.42652302462756e-06	-0.286561055451865	1.21972934728360	0.0148441434427851	Lamc2
ENSMUSG00000004105	ENSMUSE00000162806	5	-0.598097888132509	-1.51371949668982	0.0501630235877075	0.87265373492063	-1.83102785022161	5.77019615236108e-06	Angptl2
ENSMUSG00000004105	ENSMUSE00000362799	5	-0.298767521870727	-1.23009310965717	0.228800809333552	0.693130049448378	-1.61678747377613	7.53658585847608e-05	Angptl2
ENSMUSG00000025400	ENSMUSE00000476023	8	-0.80182429253234	-1.74330414715217	9.4971614361268e-05	0.371955832037365	-1.29410603495112	0.00954234944815942	Tac2
ENSMUSG00000026193	ENSMUSE00000629682	47	-0.134858230861088	-1.09798491293509	0.677737310963987	0.868131651391489	-1.82529753480672	9.21390346879039e-05	Fn1
ENSMUSG00000026193	ENSMUSE00000629704	47	-0.246824358169243	-1.18659232642040	0.476555466938983	0.862725608680452	-1.81847060929283	6.83640499254729e-05	Fn1
ENSMUSG00000026193	ENSMUSE00000544614	47	-0.248756508912116	-1.18818255243160	0.441022063742112	0.862554004769144	-1.81825432095609	1.71805141015069e-05	Fn1
ENSMUSG00000026193	ENSMUSE00000629687	47	-0.297878747882089	-1.22933554271403	0.402707183483464	0.844991405874552	-1.79625404546174	6.88110581331521e-06	Fn1
ENSMUSG00000026193	ENSMUSE00000629703	47	-0.3322395490412	-1.25896619835115	0.363479976723987	0.839867545156454	-1.78988580364108	9.41999213417762e-06	Fn1
ENSMUSG00000026193	ENSMUSE00000629711	47	-0.141245772451339	-1.10285702590939	0.68232296589266	0.81981808905738	-1.76518340470715	2.36284674793631e-05	Fn1
ENSMUSG00000026193	ENSMUSE00000629688	47	-0.0548640364534434	-1.03876120297326	0.871033125170594	0.80600197593008	-1.74835963539058	1.42511107784947e-05	Fn1
ENSMUSG00000026193	ENSMUSE00000629683	47	-0.0667615406742828	-1.04736299687572	0.835545934060927	0.803545416125582	-1.74538513604881	8.54817115292266e-05	Fn1
ENSMUSG00000026193	ENSMUSE00000629686	47	-0.148222675814927	-1.10820338265828	0.638851060387579	0.801505270541313	-1.74291869433088	1.23411348243932e-05	Fn1
ENSMUSG00000026193	ENSMUSE00000629696	47	-0.139830458689685	-1.1017756308121	0.641171903753322	0.744706233637866	-1.67563303662411	4.29523613639121e-05	Fn1
ENSMUSG00000026193	ENSMUSE00000629698	47	-0.194114266965315	-1.14402158050041	0.471653685560425	0.737402793840495	-1.66717181607327	2.63543772359530e-05	Fn1
ENSMUSG00000026193	ENSMUSE00000629701	47	-0.0665637871389036	-1.04721944225395	0.837691856866161	0.729623304448784	-1.65820606844194	6.92181716310581e-05	Fn1
ENSMUSG00000026193	ENSMUSE00000629690	47	-0.298746886798572	-1.23007551558647	0.330910396259115	0.723761588631784	-1.65148239297177	1.89809076689925e-05	Fn1
ENSMUSG00000026193	ENSMUSE00000629675	47	-0.168341653828354	-1.12376599772698	0.591131346762259	0.722897193637543	-1.65049319878785	4.07544733971082e-05	Fn1
ENSMUSG00000026193	ENSMUSE00000629702	47	-0.248178523937658	-1.18770662779408	0.431823897237277	0.722286897483935	-1.64979514646363	3.09544766998021e-05	Fn1
ENSMUSG00000026193	ENSMUSE00000629709	47	-0.0706703124215829	-1.05020452173267	0.825587301850388	0.705861201737953	-1.63111805313668	6.19484990748382e-05	Fn1
ENSMUSG00000005397	ENSMUSE00000395594	19	-0.617066235359956	-1.53375307396862	0.00152226478435192	0.820533407437954	-1.76605883657533	1.37657018822878e-05	Nid1
ENSMUSG00000005397	ENSMUSE00000296387	19	-0.540960517580471	-1.45494086553733	0.000503848437195084	0.721192583727799	-1.64854421752056	3.62637614819398e-05	Nid1
ENSMUSG00000005397	ENSMUSE00000296378	19	-0.530363209582149	-1.44429276157593	0.00139534921731530	0.696504378042124	-1.62057341402075	7.7611783324298e-05	Nid1
ENSMUSG00000005397	ENSMUSE00000296369	19	-0.607450700268358	-1.52356462942388	0.00107546456173664	0.663665526026942	-1.58410232148083	5.08475607225677e-05	Nid1
ENSMUSG00000073599	ENSMUSE00000659677	9	-0.401096398825371	-1.32051107273406	0.0300672977589295	0.863338971764449	-1.81924389806561	1.29355537915859e-05	1110006O17Rik
ENSMUSG00000025006	ENSMUSE00000619344	35	0.863251057330541	1.81913304100997	7.00223608894776e-06	-0.254602572166225	1.19300705297070	0.0339196709063833	Sorbs1
ENSMUSG00000025006	ENSMUSE00000619336	35	0.737675771104955	1.66748729720204	7.0474498484781e-06	-0.5246127755756	1.43854741700183	0.000337306612931204	Sorbs1
ENSMUSG00000025006	ENSMUSE00000619338	35	0.690095554673284	1.61339037532005	4.54958626021793e-05	-0.439402424173667	1.35604252744256	0.00171125602971935	Sorbs1
ENSMUSG00000025006	ENSMUSE00000619342	35	0.661471194439583	1.58169474158400	2.46074503106183e-06	-0.242270125397167	1.18285245285099	0.0358085697164995	Sorbs1
ENSMUSG00000025006	ENSMUSE00000619343	35	0.655410144003839	1.57506366459645	3.9714467676599e-05	-0.368645707406136	1.29114023713301	0.0050235887352352	Sorbs1
ENSMUSG00000025006	ENSMUSE00000619340	35	0.613972386551503	1.53046747611327	6.27607639988885e-05	-0.347756764903084	1.27258036303844	0.00501407986453225	Sorbs1
ENSMUSG00000025006	ENSMUSE00000619345	35	0.57180803900233	1.48638519698421	3.05608717230865e-05	-0.103179702761532	1.07413825844593	0.402650455915727	Sorbs1
ENSMUSG00000025006	ENSMUSE00000386276	35	0.560530989646068	1.47481192780559	8.11374861716777e-05	-0.27459278689611	1.20965260615923	0.0181350213685695	Sorbs1
ENSMUSG00000025041	ENSMUSE00000147501	16	-0.227536534351101	-1.17083399048491	0.535287347097177	0.862244071409279	-1.81786374836319	7.52642917831981e-05	Nt5c2
ENSMUSG00000025041	ENSMUSE00000307147	16	-0.290254036432557	-1.22285558481711	0.481302721663781	0.669113081920052	-1.59009513250853	3.55747183220811e-05	Nt5c2
ENSMUSG00000014039	ENSMUSE00000696845	25	0.193956544645187	1.14389651742745	0.305696375010155	-0.862052953281877	1.81762294646515	7.8598934857844e-06	Prdm15
ENSMUSG00000027111	ENSMUSE00000461299	30	-0.343168941917766	-1.26853993870281	0.069127645427294	0.860257226954405	-1.81536195380712	8.7114555879399e-06	Itga6
ENSMUSG00000027111	ENSMUSE00000376668	30	-0.326128478850860	-1.25364465848537	0.0684904490559976	0.754122381267076	-1.68660528617365	5.39937153114728e-05	Itga6
ENSMUSG00000027111	ENSMUSE00000318941	30	-0.302761425769671	-1.23350317215567	0.0277203711870835	0.747631272412143	-1.67903379940859	4.4882961711959e-05	Itga6
ENSMUSG00000027111	ENSMUSE00000319057	30	-0.394209787461196	-1.31422271909537	0.00659703791177275	0.730618044882872	-1.65934979831511	7.89751874170939e-05	Itga6
ENSMUSG00000027111	ENSMUSE00000319080	30	-0.473206560944395	-1.38819146206559	0.0178414356597926	0.729525587844985	-1.65809375865125	8.0568609787244e-05	Itga6
ENSMUSG00000027111	ENSMUSE00000319100	30	-0.464146886822564	-1.37950136748735	0.0230127541002949	0.725758519319937	-1.65376990297943	3.41957536839913e-05	Itga6
ENSMUSG00000026478	ENSMUSE00000256206	28	-0.348478047278868	-1.27321675482713	0.0701371311712185	0.857269571547278	-1.81160643807173	4.00813506157377e-06	Lamc1
ENSMUSG00000026478	ENSMUSE00000159552	28	-0.21124375653306	-1.15768580208000	0.207098172167071	0.807619349520984	-1.75032078191044	1.73004707029090e-05	Lamc1
ENSMUSG00000026478	ENSMUSE00000159569	28	-0.326189199191504	-1.25369742315877	0.0274847220100671	0.770041136265694	-1.70531840741622	3.94687349969623e-05	Lamc1
ENSMUSG00000026478	ENSMUSE00000159572	28	-0.468282106645363	-1.38346112652466	0.0103517289059943	0.751512697427084	-1.68355715201999	3.55242709016891e-05	Lamc1
ENSMUSG00000026478	ENSMUSE00000159558	28	-0.377222659827651	-1.29883904492585	0.034507857112164	0.704118264487834	-1.62914866963419	8.6043485539755e-05	Lamc1
ENSMUSG00000026478	ENSMUSE00000159555	28	-0.123526498136902	-1.08939450719434	0.293748654522219	0.649514321053109	-1.56864002894723	6.37979822523266e-05	Lamc1
ENSMUSG00000025950	ENSMUSE00000154431	8	-0.557149230022789	-1.47135893295366	0.00832298260586315	0.727803893349384	-1.65611619021603	7.1640615562166e-05	Idh1
ENSMUSG00000022899	ENSMUSE00000131758	19	0.852780927114745	1.80597876205266	7.909952069048e-05	-0.286914046686216	1.22002782092689	0.0296062320886685	Slc15a2
ENSMUSG00000022899	ENSMUSE00000131757	19	0.773401135088284	1.70929467767237	7.27951102580456e-05	-0.484756397554991	1.39934956218641	0.00052437736433916	Slc15a2
ENSMUSG00000022899	ENSMUSE00000131750	19	0.537556962433911	1.45151246614355	0.00133915843540640	-0.680835714389727	1.60306810045534	3.79262668640339e-05	Slc15a2
ENSMUSG00000022899	ENSMUSE00000131745	19	0.650539649509335	1.5697552632044	7.58162745892078e-05	-0.358598438835125	1.28217966993230	0.00572782975354025	Slc15a2
ENSMUSG00000018707	ENSMUSE00000116220	77	-0.690461316207493	-1.61379946451327	0.0351484020982245	0.85046794303529	-1.80308566734370	3.2531393209082e-05	Dync1h1
ENSMUSG00000018707	ENSMUSE00000116194	77	-0.67313774920513	-1.59453719297864	0.0482867563738468	0.717665569702909	-1.64451887827363	5.70272544800668e-05	Dync1h1
ENSMUSG00000018707	ENSMUSE00000116244	77	-0.648926299445091	-1.56800080426401	0.0530781512149082	0.682722317339045	-1.60516579348551	9.79393883843914e-05	Dync1h1
ENSMUSG00000018339	ENSMUSE00000660041	4	0.85026458180859	1.80283152363303	7.1897583183097e-08	-0.45088568417522	1.36687913930290	0.00097838097175151	Gpx3
ENSMUSG00000018339	ENSMUSE00000660040	4	0.764998985672683	1.69936880348786	1.35961964124669e-05	-0.2810258100014	1.21505852926526	0.0376301181018332	Gpx3
ENSMUSG00000018339	ENSMUSE00000660039	4	0.67801460547482	1.5999364539301	7.33705836530897e-06	-0.408236734691817	1.32706288311339	0.0186377498394834	Gpx3
ENSMUSG00000036707	ENSMUSE00000491734	12	-0.49276145363385	-1.40713568938118	0.141554515245624	0.849729539530905	-1.80216304400714	1.51857398695947e-05	Cab39
ENSMUSG00000006005	ENSMUSE00000357521	49	-0.0371987435915964	-1.02611949234486	0.874379878336345	0.849177149904255	-1.80147315072705	5.31475670217853e-06	Tpr
ENSMUSG00000031765	ENSMUSE00000361799	4	0.694991197710499	1.61887455585425	1.27667476578087e-05	-0.846415992361161	1.79802862912846	8.289477943429e-06	Mt1
ENSMUSG00000031765	ENSMUSE00000467262	4	0.722541221197993	1.65008600420010	1.53536162384936e-05	-0.835444823417321	1.78440713688828	1.25063045456820e-05	Mt1
ENSMUSG00000031765	ENSMUSE00000443424	4	0.58143463258093	1.49633648330041	0.000112673471009879	-0.81823957391845	1.76325309728887	6.83456766486217e-06	Mt1
ENSMUSG00000031765	ENSMUSE00000496466	4	0.791695248325697	1.73110741715466	5.2726995797268e-06	-0.81468081520633	1.75890896418705	1.16578524748903e-05	Mt1
ENSMUSG00000024190	ENSMUSE00000251432	4	0.844321505802542	1.79542016764884	8.61599150631378e-05	-0.169236135558833	1.12446295709976	0.214253788439710	Dusp1
ENSMUSG00000029727	ENSMUSE00000192109	13	0.242244277727250	1.18283126077296	0.185655436639546	-0.84246112966322	1.79310643946621	2.87943425285000e-05	Cyp3a13
ENSMUSG00000024220	ENSMUSE00000139851	18	-0.839203039367862	-1.78906157151356	0.0142928553985883	0.841708074815578	-1.79217072186524	5.82775252902434e-06	Zfp523
ENSMUSG00000024220	ENSMUSE00000139868	18	-0.429583727053319	-1.34684490429513	0.0173000179397158	0.753940051058194	-1.68639214364953	6.2110318905062e-05	Zfp523
ENSMUSG00000046167	ENSMUSE00000333662	9	0.350108452657138	1.27465644429966	0.076494191575484	0.839946124661945	-1.78998329629738	9.74834048117827e-06	Gldn
ENSMUSG00000046167	ENSMUSE00000370555	9	-0.0172579374917657	-1.01203412506296	0.92977670795375	0.788207617019385	-1.72692761995618	1.58279610226639e-05	Gldn
ENSMUSG00000046167	ENSMUSE00000405662	9	0.120712252966645	1.08727151178812	0.59108916476106	0.771025185226682	-1.70648198613766	1.62940000615749e-05	Gldn
ENSMUSG00000030880	ENSMUSE00000204619	20	0.836260704683168	1.78541655055811	8.68075073216697e-05	-0.807322274793285	1.74996039906945	6.358391949784e-05	Polr3e
ENSMUSG00000030880	ENSMUSE00000401525	20	0.783299576683365	1.72106260403236	1.07504764937170e-05	-0.759519743372775	1.6929269749468	0.000166350366711308	Polr3e
ENSMUSG00000028633	ENSMUSE00000180795	14	-0.686905817412784	-1.60982717843839	3.39275714302516e-05	0.279208490513014	-1.21352892023752	0.0270647386178394	Ctps
ENSMUSG00000028633	ENSMUSE00000180805	14	-0.635594665585291	-1.55357798855610	2.79184027419152e-05	0.0587617806609326	-1.04157142942638	0.625995554188637	Ctps
ENSMUSG00000048000	ENSMUSE00000453040	40	-0.833908818042633	-1.78250832922131	2.56836736862361e-05	0.210379024243179	-1.15699210846726	0.063394916051209	Gigyf2
ENSMUSG00000048000	ENSMUSE00000365871	40	-0.696790582125861	-1.62089493778366	0.0566807568929227	0.82906540019571	-1.77653412363554	3.20315468837194e-05	Gigyf2
ENSMUSG00000062960	ENSMUSE00000598250	31	-0.823140697958184	-1.76925340761435	8.36336686721575e-05	0.248487386787474	-1.18796092805433	0.182430626025997	Kdr
ENSMUSG00000062960	ENSMUSE00000489419	31	-0.734507424337849	-1.66382929547079	8.54240053735117e-05	0.439713528395626	-1.35633497735960	0.00227115615910535	Kdr
ENSMUSG00000062960	ENSMUSE00000512579	31	-0.715470548222373	-1.64201868975065	4.33602273024362e-05	0.301572195806648	-1.23248680039494	0.0401105156384244	Kdr
ENSMUSG00000062960	ENSMUSE00000598247	31	-0.703547141556466	-1.62850386252440	1.75139003914891e-05	0.226047264722079	-1.16962598201927	0.124883870598061	Kdr
ENSMUSG00000062960	ENSMUSE00000485304	31	-0.684777656446813	-1.60745422668238	6.45764282173017e-05	0.55176214945615	-1.46587506513782	0.00148815095488032	Kdr
ENSMUSG00000062960	ENSMUSE00000519105	31	-0.571885824354316	-1.48646534012563	0.00595214832560345	0.608832501370875	-1.52502458578932	9.03448188074408e-05	Kdr
ENSMUSG00000055065	ENSMUSE00000260669	11	-0.283627457617851	-1.21725165119652	0.238037743051242	0.786776516253487	-1.72521542021762	5.46771896043065e-05	Ddx17
ENSMUSG00000055065	ENSMUSE00000557609	11	-0.14441486441017	-1.10528227639363	0.469324636936184	0.644804618946608	-1.56352752678415	8.17746785317719e-05	Ddx17
ENSMUSG00000041771	ENSMUSE00000260574	16	0.829318252639706	1.77684551332563	2.13274293078246e-07	-0.466414961957591	1.38167180085659	0.00294800390923179	Slc24a4
ENSMUSG00000041771	ENSMUSE00000260568	16	0.678318277416337	1.60027325896015	1.66309478346022e-05	-0.4487242236385	1.36483280023497	0.00298130061894096	Slc24a4
ENSMUSG00000041771	ENSMUSE00000530090	16	0.660433751650854	1.58055775288847	9.7953881456949e-05	-0.551498685031698	1.46560739202800	0.000223331920286420	Slc24a4
ENSMUSG00000041771	ENSMUSE00000530092	16	0.623845876272125	1.54097758462908	2.88306206422291e-05	-0.428773513178041	1.34608873196552	0.00373895303185285	Slc24a4
ENSMUSG00000037458	ENSMUSE00000683548	17	0.642159032038501	1.56066298681874	0.000140088679888453	-0.828327695054647	1.77562594601868	2.62828040823089e-05	Azin1
ENSMUSG00000029648	ENSMUSE00000191036	32	-0.737244580795795	-1.66698899582433	0.00153846714957535	0.82602638297979	-1.77279581772109	6.76314194471053e-06	Flt1
ENSMUSG00000010651	ENSMUSE00000352269	3	0.823596134445025	1.76981202168966	2.14307423554944e-05	-0.154171484813495	1.11278238272843	0.176746120641248	Acaa1b
ENSMUSG00000019362	ENSMUSE00000212098	3	-0.45613824390301	-1.37186473899716	0.0422453252289808	0.821132193127537	-1.76679198544787	6.66512670572456e-05	D8Ertd738e
ENSMUSG00000014294	ENSMUSE00000142731	3	-0.453422660909393	-1.36928490855584	0.130965977774586	0.819358014753133	-1.76462057886660	2.43056748183375e-05	Ndufa2
ENSMUSG00000023000	ENSMUSE00000267728	3	0.465732885317113	1.38101872914467	0.0233079693121622	0.81732376192694	-1.76213415263380	4.89269343557216e-05	Dhh
ENSMUSG00000023000	ENSMUSE00000132579	3	0.0610884930492503	1.04325258333246	0.718750704886043	0.804499540693747	-1.74653982611869	1.38002071154449e-05	Dhh
ENSMUSG00000041264	ENSMUSE00000351955	10	0.57359562644993	1.4882280606837	0.000168663721804124	-0.815911249376252	1.76040972823932	4.97250806819683e-05	Uspl1
ENSMUSG00000022472	ENSMUSE00000127312	6	-0.444379136344147	-1.36072840115600	0.00522969931543978	0.814246177629561	-1.75837914134712	3.84644995910011e-05	D15Wsu75e
ENSMUSG00000022472	ENSMUSE00000127315	6	-0.58901699215372	-1.50422146810024	0.00121511764131728	0.78996552301161	-1.72903314233238	3.87638919983833e-05	D15Wsu75e
ENSMUSG00000066842	ENSMUSE00000689544	109	-0.812990296006316	-1.75684911935002	1.81560336819127e-05	-0.117170821278754	1.08460582322049	0.391989716164389	Hmcn1
ENSMUSG00000026831	ENSMUSE00000341091	7	0.812126505889739	1.75579754944131	3.38287327619501e-06	-0.532283766635923	1.44621672589548	0.000372901737981872	1700007K13Rik
ENSMUSG00000026831	ENSMUSE00000604756	7	0.812126505889739	1.75579754944131	3.38287327619501e-06	-0.532283766635923	1.44621672589548	0.000372901737981872	1700007K13Rik
ENSMUSG00000026831	ENSMUSE00000163265	7	0.570501732450781	1.48503993975786	8.68643168824495e-05	-0.522981487512181	1.43692173802027	0.000327062306491517	1700007K13Rik
ENSMUSG00000063531	ENSMUSE00000478564	17	-0.622056352562262	-1.53906733591060	0.0452644603411689	0.686389375122253	-1.60925101090173	5.23737797666773e-05	Sema3e
ENSMUSG00000026605	ENSMUSE00000333698	18	-0.560083650992797	-1.47435470151026	0.0168072893417005	0.810863073300621	-1.75426059206759	1.45071395014718e-05	Cenpf
ENSMUSG00000028148	ENSMUSE00000176756	6	0.810247208223152	1.75351188410307	1.43423708505862e-06	-0.200986174231456	1.14948383214212	0.126550754022764	Them5
ENSMUSG00000028148	ENSMUSE00000176754	6	0.550283349577177	1.46437327495054	6.91019328021016e-05	-0.0547210715598384	1.03865827129143	0.638285720513578	Them5
ENSMUSG00000036169	ENSMUSE00000324397	2	0.216280194020063	1.16173433705868	0.0767222612921919	0.809415005219288	-1.75250068144934	6.98199907088645e-05	Sostdc1
ENSMUSG00000020396	ENSMUSE00000581368	6	-0.544704932654608	-1.45872196847421	0.000786345501007596	0.809406091842945	-1.75248985403993	1.30693481227607e-05	Nefh
ENSMUSG00000020396	ENSMUSE00000104200	6	-0.576539484367491	-1.49126793036217	0.00414355301094995	0.658217191438884	-1.57813124459042	4.8095744749832e-05	Nefh
ENSMUSG00000035469	ENSMUSE00000687254	22	0.110066980669083	1.07927834349545	0.432833543504073	-0.745287486401622	1.67630827465764	6.38784135951251e-05	Rcbtb1
ENSMUSG00000020108	ENSMUSE00000100706	3	0.754210782406659	1.68670863608003	1.41873574365572e-05	-0.808922286518564	1.75190225808284	0.00110313232222243	Ddit4
ENSMUSG00000020108	ENSMUSE00000100705	3	0.735309105878288	1.66475411455290	4.97771115565507e-05	-0.622511411899367	1.53955286986570	0.00508753287867603	Ddit4
ENSMUSG00000053510	ENSMUSE00000428609	46	-0.576271745179188	-1.4909912025664	0.0976857665907119	0.808579883989926	-1.75148651908864	5.18453143190059e-05	Nrd1
ENSMUSG00000053510	ENSMUSE00000670750	46	-0.576271745179188	-1.4909912025664	0.0976857665907119	0.808579883989926	-1.75148651908864	5.18453143190059e-05	Nrd1
ENSMUSG00000053510	ENSMUSE00000428601	46	-0.773138081560175	-1.70898304216165	0.0246032146543373	0.807219074350419	-1.74983522346137	1.96619082411871e-05	Nrd1
ENSMUSG00000053510	ENSMUSE00000670747	46	-0.773138081560175	-1.70898304216165	0.0246032146543373	0.807219074350419	-1.74983522346137	1.96619082411871e-05	Nrd1
ENSMUSG00000057722	ENSMUSE00000278674	22	0.111551673859480	1.08038961231306	0.644450392317812	0.807535133667788	-1.75021861170009	9.68518485187903e-05	Lepr
ENSMUSG00000005968	ENSMUSE00000176641	9	0.806584075160299	1.74906520663848	6.34342529604809e-07	-0.312749837250389	1.24207288816274	0.0165682014512301	Tuft1
ENSMUSG00000005968	ENSMUSE00000176621	9	0.482555841912263	1.39721674880300	7.91377323403942e-05	-0.190868484494368	1.14145064819715	0.0927702155363596	Tuft1
ENSMUSG00000025154	ENSMUSE00000148365	12	0.370533887328237	1.29283117045446	0.179091961553196	0.805145603961924	-1.74732213137833	1.9337509101884e-05	Arhgap19
ENSMUSG00000040600	ENSMUSE00000278347	19	0.291343877995513	1.22377970413024	0.106613151215748	-0.800253684604904	1.74140731007161	3.79845139769995e-05	Eps8l3
ENSMUSG00000030249	ENSMUSE00000460303	41	-0.71288912504534	-1.63908324252364	6.01806901007807e-05	0.308830448970111	-1.23870311210967	0.0127714380021683	Abcc9
ENSMUSG00000032278	ENSMUSE00000697652	10	0.784444132241657	1.72242854299168	5.0389200070161e-06	-0.367603927364161	1.29020823240441	0.00393191571862843	Paqr5
ENSMUSG00000027204	ENSMUSE00000166914	67	0.143173196559617	1.10433141497261	0.674364930524783	0.796887627018907	-1.7373490411506	2.29326356557108e-05	Fbn1
ENSMUSG00000029657	ENSMUSE00000460382	22	-0.611044958620971	-1.52736509440796	0.000513994916813888	0.77777198224382	-1.71448107835089	5.73790581153226e-05	Hsph1
ENSMUSG00000029657	ENSMUSE00000191174	22	-0.732970079310029	-1.66205725269003	4.38944731901236e-05	0.700400822347656	-1.62495618976255	0.000117646167374884	Hsph1
ENSMUSG00000029657	ENSMUSE00000191161	22	-0.566428925987019	-1.48085350339352	5.50086837667818e-05	0.61938653328472	-1.53622180596174	0.000106270710725668	Hsph1
ENSMUSG00000031780	ENSMUSE00000212915	3	0.793806389586366	1.73364245571165	5.15302062222084e-06	-0.752269346341805	1.68444035724685	7.03953178829516e-05	Ccl17
ENSMUSG00000031780	ENSMUSE00000212916	3	0.533409017356359	1.44734516341805	5.958694883354e-05	-0.565421839303513	1.47982014055680	0.00067425075799783	Ccl17
ENSMUSG00000025912	ENSMUSE00000154129	15	0.791113154266883	1.73040909626476	6.00903351161639e-05	-0.319815565634777	1.24817097232456	0.0101651978719127	Mybl1
ENSMUSG00000025912	ENSMUSE00000553752	15	0.762495342965635	1.69642228837996	8.90420334490032e-05	-0.401300171473753	1.32069760074940	0.00770205083791081	Mybl1
ENSMUSG00000038860	ENSMUSE00000270450	60	0.648737183181606	1.567795275715	6.47803447972608e-05	-0.371694098635028	1.29387127982730	0.00328448211222543	Garnl3
ENSMUSG00000038860	ENSMUSE00000694656	60	0.648737183181606	1.567795275715	6.47803447972608e-05	-0.371694098635028	1.29387127982730	0.00328448211222543	Garnl3
ENSMUSG00000038860	ENSMUSE00000270444	60	0.631404589354627	1.54907241662025	5.87686957166349e-05	-0.385286103619132	1.30611878032644	0.0313314221586498	Garnl3
ENSMUSG00000038860	ENSMUSE00000694654	60	0.631404589354627	1.54907241662025	5.87686957166349e-05	-0.385286103619132	1.30611878032644	0.0313314221586498	Garnl3
ENSMUSG00000038860	ENSMUSE00000270496	60	0.608026644913563	1.52417297979695	1.07771324296896e-06	-0.499761439445959	1.41397973078073	0.00140006921382617	Garnl3
ENSMUSG00000038860	ENSMUSE00000694675	60	0.608026644913563	1.52417297979695	1.07771324296896e-06	-0.499761439445959	1.41397973078073	0.00140006921382617	Garnl3
ENSMUSG00000038860	ENSMUSE00000270464	60	0.486867298606041	1.40139854027634	9.22996598767888e-05	-0.580480314548254	1.49534700966933	0.00144352806079927	Garnl3
ENSMUSG00000038860	ENSMUSE00000694661	60	0.486867298606041	1.40139854027634	9.22996598767888e-05	-0.580480314548254	1.49534700966933	0.00144352806079927	Garnl3
ENSMUSG00000038860	ENSMUSE00000270376	60	0.573799273537559	1.48843814992170	5.26722213916202e-05	-0.403526496936043	1.32273723662242	0.0176061289977410	Garnl3
ENSMUSG00000038860	ENSMUSE00000694626	60	0.573799273537559	1.48843814992170	5.26722213916202e-05	-0.403526496936043	1.32273723662242	0.0176061289977410	Garnl3
ENSMUSG00000038860	ENSMUSE00000270407	60	0.548350767214798	1.46241296647837	3.44120760381306e-05	-0.352009680864453	1.27633733336055	0.00711535045628449	Garnl3
ENSMUSG00000038860	ENSMUSE00000694640	60	0.548350767214798	1.46241296647837	3.44120760381306e-05	-0.352009680864453	1.27633733336055	0.00711535045628449	Garnl3
ENSMUSG00000038860	ENSMUSE00000354919	60	0.5357435995837	1.44968916654801	1.07889776227950e-05	-0.231832896229690	1.17432594408916	0.0507293609212271	Garnl3
ENSMUSG00000038860	ENSMUSE00000645787	60	0.5357435995837	1.44968916654801	1.07889776227950e-05	-0.231832896229690	1.17432594408916	0.0507293609212271	Garnl3
ENSMUSG00000038860	ENSMUSE00000694621	60	0.5357435995837	1.44968916654801	1.07889776227950e-05	-0.231832896229690	1.17432594408916	0.0507293609212271	Garnl3
ENSMUSG00000038860	ENSMUSE00000270415	60	0.526444084324598	1.44037462034603	6.68636966714425e-05	-0.0438862196836591	1.03088701313242	0.726938124491655	Garnl3
ENSMUSG00000038860	ENSMUSE00000694643	60	0.526444084324598	1.44037462034603	6.68636966714425e-05	-0.0438862196836591	1.03088701313242	0.726938124491655	Garnl3
ENSMUSG00000038860	ENSMUSE00000270411	60	0.519029286798533	1.43299073987846	3.17634987090911e-05	-0.108332302286383	1.07798141264453	0.306664666074687	Garnl3
ENSMUSG00000038860	ENSMUSE00000694641	60	0.519029286798533	1.43299073987846	3.17634987090911e-05	-0.108332302286383	1.07798141264453	0.306664666074687	Garnl3
ENSMUSG00000043850	ENSMUSE00000341721	4	-0.788537915437949	-1.72732303738403	6.28915982243271e-06	0.326451922021505	-1.25392574925539	0.0135543574646049	Clrn1
ENSMUSG00000040133	ENSMUSE00000294634	3	-0.787254013676634	-1.72578651960862	2.13255848200712e-06	0.540760695776832	-1.45473936156955	0.000975629585537245	Gpr176
ENSMUSG00000040133	ENSMUSE00000341900	3	-0.726939775513219	-1.65512453847853	6.28232591641446e-06	0.398390223022879	-1.31803640863257	0.00279439768724639	Gpr176
ENSMUSG00000000031	ENSMUSE00000206402	5	-0.118261641918620	-1.08542620297626	0.87325417027578	0.734913160839973	-1.66429728849483	3.60660510535735e-05	H19
ENSMUSG00000035181	ENSMUSE00000309925	36	-0.466578902725142	-1.38182881616439	3.00269239783718e-05	0.330895270410672	-1.25779366148194	0.0144351516665810	Heatr5a
ENSMUSG00000035181	ENSMUSE00000309972	36	-0.415574308301215	-1.33382954252474	9.267611692961e-05	0.162505169371587	-1.11922893796968	0.162217397815138	Heatr5a
ENSMUSG00000036777	ENSMUSE00000281870	22	-0.571370235839905	-1.48593420395152	0.0135254325745768	0.72372755321576	-1.65144343239751	2.73787967384228e-05	Anln
ENSMUSG00000049281	ENSMUSE00000368431	9	0.784789698130891	1.72284116230829	7.2473365459189e-08	-0.44398774779305	1.36035929939304	0.00965314502281647	Scn3b
ENSMUSG00000049281	ENSMUSE00000152019	9	0.74602136022884	1.67716120038181	3.87403503001833e-08	-0.250106793773642	1.18929514789427	0.174823147194029	Scn3b
ENSMUSG00000049281	ENSMUSE00000152015	9	0.720164777743049	1.64737017855105	6.88069594193363e-07	-0.185270819039954	1.13703039365462	0.246189132158366	Scn3b
ENSMUSG00000049281	ENSMUSE00000392715	9	0.564753287304331	1.47913454347008	9.29449179686856e-05	-0.214901352904723	1.16062455169660	0.276625593300101	Scn3b
ENSMUSG00000049281	ENSMUSE00000707277	9	0.564753287304331	1.47913454347008	9.29449179686856e-05	-0.214901352904723	1.16062455169660	0.276625593300101	Scn3b
ENSMUSG00000049281	ENSMUSE00000272936	9	0.554804367930576	1.46896942484846	2.64661682753057e-05	-0.126441035223237	1.09159752995217	0.492875734693509	Scn3b
ENSMUSG00000071650	ENSMUSE00000621613	25	-0.536084960123553	-1.45003222257376	0.0222944154292279	0.782110844322197	-1.71964509020091	3.67200783107221e-05	Ganab
ENSMUSG00000071650	ENSMUSE00000621612	25	-0.514453521826881	-1.42845295383397	0.0131244418402537	0.698507023353026	-1.62282453933677	6.74249249140594e-05	Ganab
ENSMUSG00000024697	ENSMUSE00000144453	7	-0.780278348788333	-1.71746220236332	1.74455411230824e-06	0.673153969053783	-1.59455512005027	0.000109546984384334	Gna14
ENSMUSG00000024697	ENSMUSE00000547531	7	-0.606118451396393	-1.522158351381	9.46561437896013e-05	0.265112755258321	-1.20172996825131	0.0840895184834015	Gna14
ENSMUSG00000028149	ENSMUSE00000176763	15	-0.359777166469132	-1.28322767948433	0.231868706867694	0.777877434844065	-1.71460640150680	1.53842074658899e-05	Rap1gds1
ENSMUSG00000028149	ENSMUSE00000176770	15	-0.609145187213503	-1.52535515133771	0.0691928621081109	0.729971006234187	-1.65860575838187	5.40240143764269e-05	Rap1gds1
ENSMUSG00000032035	ENSMUSE00000339534	18	-0.57833776157979	-1.49312791122696	1.15650478221452e-05	0.229092009791752	-1.17209703333540	0.0857928885690251	Ets1
ENSMUSG00000017002	ENSMUSE00000171649	4	-0.776932494963797	-1.71348373217168	7.76452017600938e-05	0.372721798579927	-1.29479329392311	0.0118121910243314	Slpi
ENSMUSG00000027820	ENSMUSE00000261611	24	0.181843278975405	1.13433225489470	0.172077263009919	0.776091698097981	-1.71248541168282	2.81106165145176e-05	Mme
ENSMUSG00000027820	ENSMUSE00000173296	24	0.25322615318474	1.19186939432887	0.112282398039429	0.643731048969935	-1.56236447307169	9.14385715291696e-05	Mme
ENSMUSG00000037188	ENSMUSE00000402499	16	0.775997160642066	1.71237319897998	2.06906951174614e-05	-0.443313796993587	1.35972395990621	0.0124205332674449	Grhl3
ENSMUSG00000037188	ENSMUSE00000409814	16	0.727189649729843	1.65541123022775	3.17844679525008e-06	-0.658714401423045	1.57867522500026	0.000368721682926034	Grhl3
ENSMUSG00000037188	ENSMUSE00000630968	16	0.679705033970302	1.60181222338480	6.45165241559396e-07	-0.301682741926034	1.23258124298272	0.015890779067567	Grhl3
ENSMUSG00000060572	ENSMUSE00000183528	8	0.598346092085044	1.51397994222567	4.14417193382476e-05	0.265423998986137	-1.20198925469351	0.13558970054299	Mfap2
ENSMUSG00000024066	ENSMUSE00000230431	36	0.774155637953683	1.71018884101982	9.08250325629524e-05	-0.0770050687738457	1.05482602309395	0.522510640073692	Xdh
ENSMUSG00000024066	ENSMUSE00000230377	36	0.548573068647674	1.46263832356123	7.11902628987991e-05	0.0182766733784293	-1.01274900904650	0.866092238285123	Xdh
ENSMUSG00000021919	ENSMUSE00000493381	16	-0.773003544499301	-1.70882368011434	1.03689562505630e-06	0.392526826931115	-1.31269052044235	0.00525397532845811	Chat
ENSMUSG00000021919	ENSMUSE00000227065	16	-0.655163959103927	-1.57479491493166	4.62624892012810e-05	0.760704007690743	-1.69431721754640	0.000140963295249321	Chat
ENSMUSG00000001864	ENSMUSE00000163411	6	-0.771628407402122	-1.70719565256165	7.24624529781624e-05	0.741521080218495	-1.67193768808988	3.97724079155153e-05	2810003C17Rik
ENSMUSG00000001864	ENSMUSE00000278805	6	-0.430949798083582	-1.34812081993357	0.037205316045349	0.639411820099346	-1.55769396543226	6.14172407669806e-05	2810003C17Rik
ENSMUSG00000051048	ENSMUSE00000387616	16	-0.764195348241922	-1.69842245235782	5.44818344084682e-05	0.322076030969723	-1.25012818341994	0.0402153787554155	P4ha3
ENSMUSG00000051048	ENSMUSE00000379799	16	-0.746138143622109	-1.67729696885549	4.47923235675436e-06	0.398372846564338	-1.31802053371346	0.0171528932251541	P4ha3
ENSMUSG00000051048	ENSMUSE00000390478	16	-0.740404754383895	-1.67064447970687	1.99043631816475e-05	0.508944418408232	-1.42300863702955	0.00074720073214982	P4ha3
ENSMUSG00000051048	ENSMUSE00000449647	16	-0.652105429799623	-1.57145986886227	4.29343178190183e-05	0.58514623108397	-1.50019104043890	0.00241309465389399	P4ha3
ENSMUSG00000051048	ENSMUSE00000474068	16	-0.652105429799623	-1.57145986886227	4.29343178190183e-05	0.58514623108397	-1.50019104043890	0.00241309465389399	P4ha3
ENSMUSG00000036596	ENSMUSE00000238860	10	0.240042039097126	1.18102707520871	0.458705995220163	0.76943277656456	-1.70459945555098	8.97365469431674e-05	Cpz
ENSMUSG00000024558	ENSMUSE00000350872	7	0.7644760012926	1.69875288519086	1.29859057885618e-06	-0.531381752465627	1.44531279247902	0.000391025735961691	Mapk4
ENSMUSG00000024558	ENSMUSE00000143298	7	0.718667890515887	1.64566181436219	5.97648793963807e-05	-0.649708455904594	1.56885112566593	0.00057613409052973	Mapk4
ENSMUSG00000024558	ENSMUSE00000572171	7	0.710355199072902	1.63620691023699	3.08923316604069e-05	-0.49761510189573	1.41187767782530	0.0005830835257069	Mapk4
ENSMUSG00000021668	ENSMUSE00000680330	18	0.763585856291704	1.69770507539989	4.84693277452698e-06	-0.468173024057581	1.38335652658468	0.000699595337701885	Polk
ENSMUSG00000021668	ENSMUSE00000119840	18	0.737621072860475	1.66742407739726	2.7728030831235e-05	-0.738339973219955	1.66825516813063	0.00491910328765767	Polk
ENSMUSG00000021668	ENSMUSE00000119847	18	0.666349232369085	1.58705181661911	3.18649677980588e-05	-0.522606253604334	1.43654805430243	0.00925876254399009	Polk
ENSMUSG00000021668	ENSMUSE00000339232	18	0.635878179765302	1.55388332312712	1.09614268566068e-06	-0.432665932725117	1.34972540950195	0.00418377498953855	Polk
ENSMUSG00000021668	ENSMUSE00000119838	18	0.635294602367603	1.55325489661963	5.98558890003663e-05	-0.329653061612450	1.25671112508736	0.0522257861311863	Polk
ENSMUSG00000021668	ENSMUSE00000680347	18	0.595244205125175	1.51072828503988	4.05372636494816e-05	-0.379745260439442	1.30111209518240	0.00520501540129074	Polk
ENSMUSG00000021668	ENSMUSE00000299300	18	0.581242204109491	1.49613691337594	4.18222430840919e-05	-0.450682679649850	1.36668681651714	0.00165211589978537	Polk
ENSMUSG00000019916	ENSMUSE00000643358	16	-0.763574802683417	-1.69769206801131	1.09113732380747e-05	0.395106225169966	-1.31503958258032	0.0115277981872465	P4ha1
ENSMUSG00000019916	ENSMUSE00000099087	16	-0.752032168071781	-1.68416345894157	3.18917921121439e-05	0.564288203600796	-1.47865778956103	0.000671474024939284	P4ha1
ENSMUSG00000019916	ENSMUSE00000099089	16	-0.740023701173209	-1.67020327740119	9.0442492766216e-05	0.596591216173122	-1.51213947585263	0.00220951831081606	P4ha1
ENSMUSG00000019916	ENSMUSE00000099092	16	-0.694782185135462	-1.61864003600037	7.0152535958779e-05	0.320978613523633	-1.2491776077375	0.0115031832018827	P4ha1
ENSMUSG00000019916	ENSMUSE00000099082	16	-0.60539566954318	-1.52139594986514	7.23843369841099e-05	0.660365908647243	-1.58048342861267	0.000324847937934705	P4ha1
ENSMUSG00000019916	ENSMUSE00000099090	16	-0.656809502005413	-1.57659215617652	7.78086534470315e-06	0.354794711743215	-1.27880360100208	0.0294056281326704	P4ha1
ENSMUSG00000019916	ENSMUSE00000497469	16	-0.646215824818001	-1.56505767602920	9.14068133871927e-06	0.40961644313042	-1.32833261482843	0.0043129888879398	P4ha1
ENSMUSG00000019916	ENSMUSE00000099096	16	-0.567090858294557	-1.48153309932675	4.93776490951646e-05	0.385649374955129	-1.30644770310114	0.00331047372546004	P4ha1
ENSMUSG00000038732	ENSMUSE00000288580	12	-0.4618610708398	-1.37731740659522	0.036135335479204	0.7633572385472	-1.69743606861502	4.69221738849286e-05	Mboat1
ENSMUSG00000038732	ENSMUSE00000384226	12	-0.386259803703816	-1.30700060025146	0.0482071049322433	0.666288777747063	-1.58698531427122	4.30775389518306e-05	Mboat1
ENSMUSG00000002870	ENSMUSE00000194964	15	-0.759190229913501	-1.69254035233640	7.8473575469708e-05	0.505792579705655	-1.41990320041979	0.00112021381648277	Mcm2
ENSMUSG00000040212	ENSMUSE00000225674	4	-0.063323836813484	-1.04487027499432	0.790970793420839	0.757555593496	-1.69062371630294	1.70579507140779e-05	Emp3
ENSMUSG00000027955	ENSMUSE00000223417	4	0.0145117057115622	1.01010950715249	0.94986063192250	0.756447508549137	-1.68932570432401	2.52862171272343e-05	1110032E23Rik
ENSMUSG00000027955	ENSMUSE00000174639	4	0.281591535329595	1.21553508470954	0.154269487836675	0.710587030336598	-1.63646985866610	2.94161551210536e-05	1110032E23Rik
ENSMUSG00000027955	ENSMUSE00000340443	4	0.256776175092734	1.19480582399592	0.169970349735151	0.69332961614874	-1.61701113799457	5.7985948814573e-05	1110032E23Rik
ENSMUSG00000028211	ENSMUSE00000177273	3	0.755298120527732	1.68798036285444	2.96487183928777e-06	-0.422640785139798	1.34037881076006	0.00536974828654853	Trp53inp1
ENSMUSG00000028211	ENSMUSE00000244921	3	0.618365113474009	1.53513455466727	4.21422154187850e-05	-0.46923869783123	1.38437874634528	0.00291586118977669	Trp53inp1
ENSMUSG00000028678	ENSMUSE00000181253	20	-0.676343950732088	-1.59808478445014	0.020900357045641	0.685552274549207	-1.60831753975028	3.27762192532962e-05	Kif2c
ENSMUSG00000022816	ENSMUSE00000321265	10	-0.417546743048813	-1.33565438488129	0.109368461640418	0.754754167299327	-1.68734404730055	9.38785561168049e-05	Fstl1
ENSMUSG00000057246	ENSMUSE00000608447	25	0.754498424577704	1.68704496280849	4.5309834135509e-05	-0.414764287371751	1.33308085582322	0.00271013185325714	BC051142
ENSMUSG00000057246	ENSMUSE00000657609	25	0.754498424577704	1.68704496280849	4.5309834135509e-05	-0.414764287371751	1.33308085582322	0.00271013185325714	BC051142
ENSMUSG00000015467	ENSMUSE00000141267	11	-0.109845267992149	-1.07911249326523	0.535535334376856	0.753782183384336	-1.68620761938632	6.946426019379e-05	Egfl8
ENSMUSG00000041133	ENSMUSE00000245254	25	-0.391124034537001	-1.31141475719008	0.143235603786523	0.751321580613023	-1.68333414247247	3.11808491267141e-05	Smc1a
ENSMUSG00000040711	ENSMUSE00000359998	14	-0.601249463448101	-1.51702983973784	7.41193920959859e-05	0.485641525106206	-1.40020835967995	0.00115523222979861	Sh3pxd2b
ENSMUSG00000027199	ENSMUSE00000166827	8	-0.750310288851184	-1.68215458241778	7.76459632744856e-05	0.497810346113035	-1.41206876436692	0.000845426760185548	Gatm
ENSMUSG00000068220	ENSMUSE00000557879	4	-0.60714169842249	-1.52323834156964	0.00593372512950064	0.748802474749127	-1.68039741866489	1.91609833972651e-05	Lgals1
ENSMUSG00000068220	ENSMUSE00000557882	4	-0.51807011229275	-1.43203833390672	0.0105823041262254	0.732090905774399	-1.66104470910743	4.71452293521167e-05	Lgals1
ENSMUSG00000050244	ENSMUSE00000496022	43	-0.730554890856854	-1.65927716180933	0.00688491401981453	0.748665744527521	-1.68023816794484	2.49930341151495e-05	Heatr1
ENSMUSG00000020963	ENSMUSE00000113566	11	0.748483925046587	1.68002642480235	1.95028202504477e-05	-0.279849827011238	1.21406850301862	0.0335302328641133	Tshr
ENSMUSG00000020963	ENSMUSE00000355447	11	0.636124468850039	1.55414861631735	1.06363912737269e-06	-0.211673069455467	1.15803035405909	0.0691416289108003	Tshr
ENSMUSG00000020963	ENSMUSE00000113568	11	0.627146291834677	1.54450687397832	3.82254564858678e-05	-0.246521868601613	1.18634355993570	0.0549742740792285	Tshr
ENSMUSG00000020963	ENSMUSE00000113584	11	0.618356049511365	1.53512490996888	9.8633579777336e-05	-0.173075712013918	1.12745957918564	0.131866418702312	Tshr
ENSMUSG00000020592	ENSMUSE00000397597	4	0.748344209586147	1.67986373324703	1.40148419802784e-05	-0.346818295806659	1.27175282225071	0.00658720652297309	Sdc1
ENSMUSG00000021186	ENSMUSE00000115420	11	0.102034123681468	1.07328567223331	0.695696639710373	0.747502900954701	-1.67888440510093	1.67805335128402e-05	Fbln5
ENSMUSG00000021186	ENSMUSE00000115419	11	-0.15412163130824	-1.11274393028887	0.444715611355038	0.722568177321046	-1.65011683562023	2.37686660236615e-05	Fbln5
ENSMUSG00000038094	ENSMUSE00000396165	30	0.526290862078423	1.44022165266459	0.0135864465196520	-0.747165305690973	1.67849158673111	4.56296849957116e-05	Atp13a4
ENSMUSG00000023945	ENSMUSE00000136564	11	-0.746567968313075	-1.67779676336337	5.8383249698406e-06	0.351349892748407	-1.27575375911346	0.00683099704986878	Slc5a7
ENSMUSG00000023945	ENSMUSE00000319802	11	-0.702506618966634	-1.62732975150950	6.4075865164504e-05	0.318531585430470	-1.24706061024009	0.0569928181034239	Slc5a7
ENSMUSG00000023945	ENSMUSE00000136552	11	-0.646536021340487	-1.56540506867009	2.11568472957561e-05	0.460007841957146	-1.37554929509711	0.00288461530640311	Slc5a7
ENSMUSG00000023945	ENSMUSE00000136556	11	-0.59420117272384	-1.50963646103429	9.86723201494768e-05	0.396291576755038	-1.31612049348072	0.00656103641349485	Slc5a7
ENSMUSG00000030168	ENSMUSE00000500805	7	0.669910956704174	1.59097476934257	4.34025623074477e-05	-0.497442110685794	1.41170839202471	0.000609017383529988	Adipor2
ENSMUSG00000009097	ENSMUSE00000561829	9	-0.309340367847552	-1.23914100766038	0.136933831955294	0.744159308158042	-1.67499792477705	2.51071352966757e-05	Tbx1
ENSMUSG00000020423	ENSMUSE00000496991	2	0.743550953700295	1.67429176192792	5.07898600789113e-06	-0.283189345793654	1.21688205723490	0.0166128097927796	Btg2
ENSMUSG00000031773	ENSMUSE00000606332	27	0.742768884391515	1.67338439251241	7.7110458611695e-05	-0.200627456909780	1.14919805552873	0.0791176418482405	Nlrc5
ENSMUSG00000035745	ENSMUSE00000574935	9	-0.742137234715602	-1.67265190135976	8.92069840088886e-06	0.188105074574848	-1.13926634941286	0.145799413238749	Grin3b
ENSMUSG00000035745	ENSMUSE00000574936	9	-0.657556568406403	-1.57740876952891	1.02359529779169e-05	0.164886144419384	-1.12107760057883	0.130440019573256	Grin3b
ENSMUSG00000024039	ENSMUSE00000314740	16	0.484526070785767	1.39912617337058	0.00903700361491968	-0.612504641955539	1.52891122685625	9.87195774497884e-05	Cbs
ENSMUSG00000036198	ENSMUSE00000311869	13	-0.237608837621981	-1.17903687299818	0.238542834013414	0.739556176320313	-1.66966211311578	5.53345874698721e-05	1100001E04Rik
ENSMUSG00000021559	ENSMUSE00000326727	27	0.734124671910152	1.66338793384257	2.26286206042774e-06	-0.177579398610286	1.13098468900822	0.278800864008815	Dapk1
ENSMUSG00000021559	ENSMUSE00000365376	27	0.690990604088044	1.61439163484636	1.50611562412712e-06	-0.197860276746323	1.14699593369067	0.070914897986763	Dapk1
ENSMUSG00000021559	ENSMUSE00000326791	27	0.660246045626898	1.58035212321371	2.82554497287737e-06	-0.676685259033555	1.59846289909822	0.00765836404900908	Dapk1
ENSMUSG00000021559	ENSMUSE00000326706	27	0.605353994676863	1.52135200221490	5.76879920462176e-06	-0.299111949151786	1.23038681566666	0.0613124570219592	Dapk1
ENSMUSG00000021559	ENSMUSE00000385321	27	0.601053390715435	1.51682367837593	7.6394689937862e-06	-0.177061379160165	1.13057866633539	0.197089128817977	Dapk1
ENSMUSG00000021559	ENSMUSE00000326681	27	0.579457766725127	1.49428751890222	1.22853790678705e-05	-0.15214194646556	1.11121805579048	0.200036943461499	Dapk1
ENSMUSG00000021559	ENSMUSE00000326770	27	0.576631857320837	1.49136341639988	2.93217354528012e-06	-0.137004570245798	1.09961963274237	0.272484304746957	Dapk1
ENSMUSG00000021559	ENSMUSE00000118976	27	0.569890177162487	1.48441056796317	1.91634210780535e-05	-0.253759008665862	1.19230968934697	0.0535008606123376	Dapk1
ENSMUSG00000021559	ENSMUSE00000326693	27	0.55432245097979	1.46847881316523	3.35672801465936e-05	-0.164853909766341	1.12105255221950	0.198188562882589	Dapk1
ENSMUSG00000021559	ENSMUSE00000570720	27	0.550697888729732	1.46479410351098	7.59534267020469e-05	-0.245205534191273	1.18526161773792	0.0438927069283939	Dapk1
ENSMUSG00000021559	ENSMUSE00000395383	27	0.545225432494665	1.45924834550546	6.50195847656827e-05	-0.367513056877807	1.29012696910621	0.00534580033785886	Dapk1
ENSMUSG00000021559	ENSMUSE00000326673	27	0.522900818360049	1.43684139393207	4.18197938725084e-05	-0.481083842769706	1.39579187873978	0.00197428824939337	Dapk1
ENSMUSG00000021559	ENSMUSE00000326699	27	0.454609747580138	1.37041205513631	2.67557023495379e-05	-0.133432740982767	1.09690055807153	0.243489014795347	Dapk1
ENSMUSG00000024486	ENSMUSE00000279637	6	-0.733525037029992	-1.66269671487928	1.02067849564552e-06	0.543144258281854	-1.45714480976000	0.000205702914104961	Hbegf
ENSMUSG00000024486	ENSMUSE00000142846	6	-0.717259184684168	-1.64405570781900	2.30619708153218e-07	0.332286564014955	-1.25900722658343	0.00728997311110625	Hbegf
ENSMUSG00000024486	ENSMUSE00000509992	6	-0.700037169033625	-1.62454664636094	1.05072907619934e-07	0.147769825683589	-1.10785558130172	0.203180196396185	Hbegf
ENSMUSG00000024486	ENSMUSE00000142848	6	-0.635544224601996	-1.55352367171904	4.57709900281683e-05	0.255617460416743	-1.19384658923742	0.0961335060133556	Hbegf
ENSMUSG00000002249	ENSMUSE00000139928	11	0.731159558296185	1.65997274967032	4.53804459985976e-05	-0.226603259775985	1.17007682683968	0.059323272981043	Tead3
ENSMUSG00000027962	ENSMUSE00000325803	10	-0.614367180405697	-1.53088634622538	0.0155181975568643	0.730185612086203	-1.6588525000475	9.5308244942629e-05	Vcam1
ENSMUSG00000025597	ENSMUSE00000373697	12	-0.728623307837697	-1.6570570897263	3.16027639118538e-05	0.109732057974476	-1.07902781733038	0.306560195157575	Klhl4
ENSMUSG00000025597	ENSMUSE00000295928	12	-0.676489174413411	-1.59824565797505	9.8696069835096e-05	0.0255739449747499	-1.01788455488825	0.835393794431038	Klhl4
ENSMUSG00000025597	ENSMUSE00000152007	12	-0.66272547743596	-1.58307046924262	6.84122136888002e-05	0.0964193763737337	-1.0691167271064	0.486208287113994	Klhl4
ENSMUSG00000035486	ENSMUSE00000309165	17	0.726223066357614	1.65430250175436	1.76953001292834e-05	-0.267175694492618	1.20344957574311	0.0326990317333411	6330514A18Rik
ENSMUSG00000002486	ENSMUSE00000650807	18	0.726211615530593	1.65428937142808	9.80110113451602e-06	-0.0261659058825714	1.01830229493900	0.847804628205172	Tchp
ENSMUSG00000006342	ENSMUSE00000101656	15	-0.72520123840853	-1.65313121192134	2.76264474757982e-05	0.473566653861804	-1.38853799427692	0.00173178435472997	Susd2
ENSMUSG00000006342	ENSMUSE00000101637	15	-0.72049336052071	-1.64774542009578	1.71198962147605e-05	0.556289410514585	-1.47048229155395	0.000316462419505966	Susd2
ENSMUSG00000006342	ENSMUSE00000101652	15	-0.677655041109887	-1.59953774981328	3.22804612191474e-05	0.508110709252965	-1.42218654187571	0.000544636476917025	Susd2
ENSMUSG00000006342	ENSMUSE00000101665	15	-0.654518544991604	-1.57409056126268	4.62400104131105e-07	0.567491343689492	-1.48194442307317	0.000164648359037421	Susd2
ENSMUSG00000006342	ENSMUSE00000101667	15	-0.651699794001994	-1.57101809097115	3.91935342106329e-05	0.449059056497073	-1.36514959892789	0.00138589465716459	Susd2
ENSMUSG00000006342	ENSMUSE00000101634	15	-0.625866700724605	-1.54313758870509	7.78701572007375e-05	0.632813101359806	-1.55058552401675	0.000218947187599892	Susd2
ENSMUSG00000006342	ENSMUSE00000101666	15	-0.563072020500154	-1.47741181533121	8.21897775431027e-06	0.4685332092703	-1.38370194037938	0.00321674958172674	Susd2
ENSMUSG00000006342	ENSMUSE00000225869	15	-0.524890612012719	-1.43882448136102	5.4049817502443e-05	0.417852794181307	-1.33593775862794	0.00286231437954534	Susd2
ENSMUSG00000027009	ENSMUSE00000662208	29	-0.723166136434971	-1.65080090736253	2.47867981295983e-05	0.444000358652526	-1.36037119059281	0.00522840479551106	Itga4
ENSMUSG00000027009	ENSMUSE00000706555	29	-0.577225135488912	-1.49197683453875	5.79637714300567e-05	0.0644852116651802	-1.04571173808093	0.576487236315138	Itga4
ENSMUSG00000025993	ENSMUSE00000294305	7	-0.7228447579658	-1.65043321164962	1.33612213211725e-05	0.496112374923671	-1.41040781620137	0.00334010623366791	Slc40a1
ENSMUSG00000029868	ENSMUSE00000193483	14	0.458396554278712	1.37401385737722	0.0117792797481349	-0.721975903918773	1.64943954783508	4.04067345364612e-05	Trpv6
ENSMUSG00000026860	ENSMUSE00000163631	10	-0.313088266104949	-1.24236428904803	0.320709704808584	0.721177361977683	-1.64852682396541	8.23507533489738e-05	Sh3glb2
ENSMUSG00000026860	ENSMUSE00000163621	10	-0.282342765540941	-1.21616819457523	0.312044212350858	0.598217639362709	-1.51384514853595	9.82296384013667e-05	Sh3glb2
ENSMUSG00000040998	ENSMUSE00000283957	14	0.696087891574262	1.62010564400466	8.84282052796886e-05	-0.323206786972532	1.25110839339111	0.0291142766609460	Npnt
ENSMUSG00000040998	ENSMUSE00000283934	14	0.680570984775952	1.60277396991955	2.40657405298877e-05	-0.345474499816627	1.27056880162968	0.00756231376250226	Npnt
ENSMUSG00000040998	ENSMUSE00000283951	14	0.677812211595648	1.59971201659355	5.82169975287069e-06	-0.212792375560603	1.15892915343058	0.136550131023904	Npnt
ENSMUSG00000029253	ENSMUSE00000479806	12	0.719632987212174	1.64676305480298	4.33899558292985e-06	-0.34452300385281	1.26973110379653	0.078127847632824	Cenpc1
ENSMUSG00000022443	ENSMUSE00000558287	60	-0.641601369062105	-1.56005984079357	0.0148174180376369	0.719424144491976	-1.64652468870687	5.7237425807054e-05	Myh9
ENSMUSG00000022443	ENSMUSE00000434618	60	-0.358936062420301	-1.28247976436823	0.0438864240413471	0.617587493658836	-1.53430733245208	7.43416570120608e-05	Myh9
ENSMUSG00000015533	ENSMUSE00000609966	27	-0.519119054901606	-1.43307990692966	7.96330122843408e-05	0.272487972024917	-1.20788907449302	0.0649665459931617	Itga2
ENSMUSG00000022449	ENSMUSE00000414277	40	0.0223797956041403	1.01563343549997	0.896517308828038	0.680267483283463	-1.60243682789378	4.61686608277041e-05	Adamts20
ENSMUSG00000073424	ENSMUSE00000657718	12	0.682420415889973	1.60482992820252	9.17433670084296e-05	-0.171403607287367	1.12615359396007	0.175967954317458	Cyp4f15
ENSMUSG00000040289	ENSMUSE00000569579	5	-0.485571783896745	-1.40014067395187	0.0518422086797257	0.717270581914124	-1.64406869584103	6.18834739738501e-05	Hey1
ENSMUSG00000026879	ENSMUSE00000693953	20	-0.715096580285016	-1.64159310933001	4.01194639340482e-05	0.320470007895615	-1.24873730208306	0.0271225667767697	Gsn
ENSMUSG00000041319	ENSMUSE00000404201	18	-0.714140472245547	-1.64050554726454	2.70192187779745e-05	0.217305319248903	-1.16256011545077	0.160394638503355	Thoc6
ENSMUSG00000040432	ENSMUSE00000313886	1	0.712936085005071	1.63913659581981	1.01836409621034e-06	-0.229599649613846	1.17250953064529	0.0450892792457683	Ltb4r2
ENSMUSG00000018548	ENSMUSE00000586450	41	-0.323071356238175	-1.25099095306517	0.0348204024679221	0.71262442293696	-1.63878253518241	2.42122357143906e-05	Trim37
ENSMUSG00000018548	ENSMUSE00000675066	41	-0.323071356238175	-1.25099095306517	0.0348204024679221	0.71262442293696	-1.63878253518241	2.42122357143906e-05	Trim37
ENSMUSG00000007476	ENSMUSE00000604428	6	0.711792036529803	1.63783728561570	2.13130484271388e-05	-0.554910627371212	1.46907762347219	0.000301510687958521	Lrrc8a
ENSMUSG00000007476	ENSMUSE00000696567	6	0.711792036529803	1.63783728561570	2.13130484271388e-05	-0.554910627371212	1.46907762347219	0.000301510687958521	Lrrc8a
ENSMUSG00000007476	ENSMUSE00000386784	6	0.688135999150151	1.61120045866128	5.1505292492986e-05	-0.681891518055077	1.60424169889263	6.86540198769083e-05	Lrrc8a
ENSMUSG00000007476	ENSMUSE00000646167	6	0.550947461303131	1.46504752093161	2.14322325712873e-05	-0.569165853287854	1.48366548731810	0.000229387385155167	Lrrc8a
ENSMUSG00000007476	ENSMUSE00000705012	6	0.550947461303131	1.46504752093161	2.14322325712873e-05	-0.569165853287854	1.48366548731810	0.000229387385155167	Lrrc8a
ENSMUSG00000038116	ENSMUSE00000320423	11	-0.342448819599976	-1.26790690403864	0.0594761599780117	0.653595319984774	-1.57308357444931	9.37913676129078e-05	Phf20
ENSMUSG00000032010	ENSMUSE00000266206	15	0.581606639300181	1.49651489610831	0.00639662055487821	-0.708083341841494	1.63363235143332	4.04210073206668e-05	Usp2
ENSMUSG00000032010	ENSMUSE00000266176	15	0.339416167254289	1.26524446866391	0.0563276223271402	-0.60641519046096	1.52247146696519	8.59623724912732e-05	Usp2
ENSMUSG00000021379	ENSMUSE00000117464	3	0.707891074856539	1.63341465286970	5.46911197851641e-08	-0.530008983170475	1.44393818640562	0.000643128183026596	Id4
ENSMUSG00000021379	ENSMUSE00000117462	3	0.588274490092877	1.50344749983444	2.21795375781319e-06	-0.564681491820333	1.47906093641171	0.000238974256851634	Id4
ENSMUSG00000002341	ENSMUSE00000213956	15	-0.706825872260303	-1.63220907905785	2.62102573821628e-06	0.448815541577124	-1.36491919247927	0.00154521889424637	Ncan
ENSMUSG00000002341	ENSMUSE00000213957	15	-0.65544748987086	-1.57510443750953	3.92457608843638e-06	0.302522825007908	-1.23329918555294	0.0134793707456388	Ncan
ENSMUSG00000002341	ENSMUSE00000410326	15	-0.574013409326076	-1.48865909164746	1.39763730716177e-05	0.37722427260389	-1.29884049688753	0.00501169646952825	Ncan
ENSMUSG00000002341	ENSMUSE00000234535	15	-0.570719600760495	-1.48526421970857	9.54118345532593e-05	0.272760741349506	-1.20811747081134	0.0206449216337505	Ncan
ENSMUSG00000002341	ENSMUSE00000234478	15	-0.555594989743482	-1.46977466610072	8.37656703078454e-06	0.349645712705775	-1.2742476677664	0.0133316810078358	Ncan
ENSMUSG00000002341	ENSMUSE00000234497	15	-0.51811574909609	-1.43208363432271	1.96617573320058e-05	0.284818893084903	-1.21825732166860	0.0196973538091331	Ncan
ENSMUSG00000002341	ENSMUSE00000582029	15	-0.490897957915295	-1.40531929819983	2.55437031948865e-05	0.182759352388355	-1.13505275477247	0.162462585442393	Ncan
ENSMUSG00000025875	ENSMUSE00000153768	10	-0.704538304101248	-1.62962306414266	4.53812871831597e-05	0.393958019130328	-1.31399339080259	0.0390118302978774	Tspan17
ENSMUSG00000025875	ENSMUSE00000153763	10	-0.642411604014831	-1.56093623530871	9.1310890580857e-05	-0.0429850290463314	1.03024326265369	0.670987649654553	Tspan17
ENSMUSG00000027654	ENSMUSE00000171510	4	0.474174005147743	1.38912266938263	0.0277184049950991	-0.7031237493948	1.62802601059674	3.37666566269286e-05	2310007D09Rik
ENSMUSG00000039116	ENSMUSE00000577249	24	-0.120322095850666	-1.08697751385369	0.50230205232526	0.702748788415041	-1.62760293649644	3.08670830180782e-05	Gpr126
ENSMUSG00000042099	ENSMUSE00000303524	10	0.702409600185078	1.62722032003806	9.93850891515457e-05	-0.483105449858416	1.39774913277731	0.00518787781020116	Kank3
ENSMUSG00000042099	ENSMUSE00000303503	10	0.441870519222684	1.35836436691424	0.00250076113100266	-0.655484645236003	1.57514500348673	6.07253655421688e-05	Kank3
ENSMUSG00000039254	ENSMUSE00000277590	20	-0.382054074461744	-1.30319599426766	9.02205345743015e-05	0.310205069979233	-1.23988392907564	0.0414888734847056	Pomt1
ENSMUSG00000032026	ENSMUSE00000248891	7	-0.432372098654735	-1.34945053857280	7.18260222298158e-05	0.286161198986224	-1.21939133469560	0.0248943462758443	Rexo2
ENSMUSG00000024525	ENSMUSE00000143041	8	-0.54619583188917	-1.46023020932102	9.25122468554931e-05	0.546240604991541	-1.46027552731914	0.000814278313540555	Impa2
ENSMUSG00000051920	ENSMUSE00000438154	6	-0.694841637840973	-1.61870674068122	3.34991549726577e-05	0.188437444404876	-1.13952884520951	0.126991405791895	Rspo2
ENSMUSG00000051920	ENSMUSE00000438139	6	-0.673112453062184	-1.59450923468808	5.17992882088523e-05	0.261848652989473	-1.19901412371291	0.0375078960618749	Rspo2
ENSMUSG00000028842	ENSMUSE00000599087	18	-0.520451899975939	-1.43440448075216	9.09626657068349e-05	0.222056859776337	-1.16639533908157	0.0467959242649525	Eif2c3
ENSMUSG00000004891	ENSMUSE00000175774	4	-0.326842170265423	-1.25426498138496	0.113783652724136	0.694399724978827	-1.61821098949093	4.42235534565824e-05	Nes
ENSMUSG00000019978	ENSMUSE00000311112	39	0.461270279590128	1.37675350330115	0.00588200249729016	-0.694089723582806	1.61786331118105	4.78320227460115e-05	Epb4.1l2
ENSMUSG00000036093	ENSMUSE00000264010	6	-0.596754177916964	-1.51231029144212	0.0153489683474153	0.693690594615487	-1.61741578292352	4.25988920436475e-05	Arl5a
ENSMUSG00000037993	ENSMUSE00000442383	27	-0.173418937380185	-1.12772784014946	0.470742903813371	0.688417317116694	-1.61151466493383	4.23215600291167e-05	Dhx38
ENSMUSG00000027419	ENSMUSE00000169425	12	-0.261695984205409	-1.19888724842878	0.378569015960776	0.687136093479426	-1.61008415184354	4.68494198085395e-05	Pcsk2
ENSMUSG00000021843	ENSMUSE00000617472	31	-0.397161395868478	-1.31691423845173	0.198684822200260	0.687132181575365	-1.61007978606560	3.10681453784884e-05	Ktn1
ENSMUSG00000030994	ENSMUSE00000205276	8	0.68667599245652	1.60957074933681	2.84177711861521e-05	-0.123630189375729	1.08947280837535	0.260747469634501	D7Ertd443e
ENSMUSG00000036928	ENSMUSE00000486620	32	0.686508885934674	1.60938432449632	3.66804856685367e-05	-0.319127558256632	1.24757587351202	0.0876920051614518	Stag3
ENSMUSG00000021488	ENSMUSE00000118268	25	-0.177923029732265	-1.13125410687891	0.414363446871907	0.685473446375653	-1.60822966444261	4.47328910318146e-05	Nsd1
ENSMUSG00000003500	ENSMUSE00000191773	14	-0.68504388190119	-1.60775088308396	1.33014815494514e-05	0.462185653916599	-1.37762731562147	0.00815207942806661	Impdh1
ENSMUSG00000003500	ENSMUSE00000304211	14	-0.540546604316155	-1.45452349878619	0.000623550018608525	0.614955612753531	-1.53151087653557	7.79648687270862e-05	Impdh1
ENSMUSG00000003500	ENSMUSE00000191775	14	-0.599401834108019	-1.51508825491575	1.63295869908763e-05	0.510161122416468	-1.42420924460960	0.00043931392328908	Impdh1
ENSMUSG00000003500	ENSMUSE00000564375	14	-0.579839920369292	-1.49468339124064	9.99913823661184e-05	0.497850096363571	-1.41210767131458	0.000732372119637315	Impdh1
ENSMUSG00000003500	ENSMUSE00000191785	14	-0.57890468722209	-1.49371477041617	2.39304195285978e-06	0.164326393968826	-1.12064271867121	0.223831281099026	Impdh1
ENSMUSG00000003500	ENSMUSE00000564368	14	-0.494783390907401	-1.40910917281492	2.35206872938917e-05	0.436109120762611	-1.35295055996215	0.00589192187951752	Impdh1
ENSMUSG00000020319	ENSMUSE00000403789	17	0.316315877727051	1.24514683013333	0.0925950573674308	-0.684153222975172	1.60675863197743	8.06054492427038e-05	AV249152
ENSMUSG00000043067	ENSMUSE00000702303	26	-0.578879780197335	-1.49368898279747	5.65386759175518e-05	0.372018319667042	-1.29416208794062	0.035370006714957	Dpy19l1
ENSMUSG00000043067	ENSMUSE00000702316	26	-0.578879780197335	-1.49368898279747	5.65386759175518e-05	0.372018319667042	-1.29416208794062	0.035370006714957	Dpy19l1
ENSMUSG00000025372	ENSMUSE00000150264	20	0.682115319728713	1.60449058019897	3.49650070937857e-05	-0.601195740594998	1.51697334986887	0.000174906780366755	Baiap2
ENSMUSG00000025372	ENSMUSE00000150272	20	0.611866555965769	1.52823515804413	2.95849796095088e-05	-0.342059986520365	1.26756522565113	0.0260153300735644	Baiap2
ENSMUSG00000025372	ENSMUSE00000150270	20	0.590658468498185	1.50593392228958	6.26334570201133e-05	-0.229604665827559	1.17251360743799	0.0787539100117365	Baiap2
ENSMUSG00000025372	ENSMUSE00000150282	20	0.578515333307107	1.49331170171105	7.4133483211037e-05	-0.108509778368986	1.07811403089083	0.310090594709237	Baiap2
ENSMUSG00000025372	ENSMUSE00000661045	20	0.476810781086613	1.39166385402220	3.83268098260647e-05	-0.129415825240516	1.09385069055158	0.249213514676322	Baiap2
ENSMUSG00000034275	ENSMUSE00000264918	23	-0.588310366070487	-1.50348488702852	0.035963509456529	0.682026680019635	-1.60439200274134	7.01125029870352e-05	Igsf9b
ENSMUSG00000063796	ENSMUSE00000143992	12	-0.647901508435398	-1.56688740017577	0.00040961937951376	0.681915208416309	-1.60426804221281	3.74716099116171e-05	Slc22a8
ENSMUSG00000017417	ENSMUSE00000111196	17	-0.680530031144507	-1.60272847279025	1.18446379628212e-05	0.216594790113514	-1.16198769409175	0.164350346408584	Plxdc1
ENSMUSG00000028626	ENSMUSE00000180719	26	0.677176220828698	1.59900696263333	7.09993069592999e-05	-0.257974737721521	1.19579885758428	0.148249005652720	Col9a2
ENSMUSG00000028626	ENSMUSE00000180724	26	0.636076559907902	1.55409700708758	6.01318014735319e-05	-0.227134350801343	1.17050763978179	0.0640296399243136	Col9a2
ENSMUSG00000047810	ENSMUSE00000551128	26	0.676181242620553	1.59790456154243	6.94936932937824e-06	-0.279957710692108	1.21415929356865	0.0260221851147921	Ccdc88b
ENSMUSG00000058013	ENSMUSE00000542353	11	-0.291065276471740	-1.22354340057173	0.096234571996194	0.675816455967987	-1.59750058110778	6.04977416393734e-05	Sept11
ENSMUSG00000058013	ENSMUSE00000694072	11	-0.291065276471740	-1.22354340057173	0.096234571996194	0.675816455967987	-1.59750058110778	6.04977416393734e-05	Sept11
ENSMUSG00000061524	ENSMUSE00000551739	4	0.666343097852457	1.58704506829407	4.56275713325904e-05	0.0632921716875939	-1.04484734181387	0.573202097520558	Zic2
ENSMUSG00000029026	ENSMUSE00000184688	31	0.665265685385512	1.58586029689710	5.10661685951635e-05	-0.235127832117937	1.17701102339293	0.0561568098522815	Trp73
ENSMUSG00000029026	ENSMUSE00000666971	31	0.665265685385512	1.58586029689710	5.10661685951635e-05	-0.235127832117937	1.17701102339293	0.0561568098522815	Trp73
ENSMUSG00000021134	ENSMUSE00000683634	2	0.664337538557459	1.58484037391081	2.01002693686358e-05	-0.613576803916371	1.53004788406882	0.00238490202380603	Sfrs5
ENSMUSG00000034088	ENSMUSE00000283654	28	-0.323090758633967	-1.25100777740027	0.167057043056258	0.663060591523028	-1.58343823292035	4.51962551081713e-05	Hdlbp
ENSMUSG00000027574	ENSMUSE00000170687	14	0.300354607834465	1.23144706019697	0.0246333316377167	-0.661325180108146	1.58153466727382	7.63550130021048e-05	Nkain4
ENSMUSG00000027574	ENSMUSE00000678301	14	0.300354607834465	1.23144706019697	0.0246333316377167	-0.661325180108146	1.58153466727382	7.63550130021048e-05	Nkain4
ENSMUSG00000061353	ENSMUSE00000465553	8	-0.539016903586243	-1.45298207358768	1.85528749876578e-05	0.39256166082567	-1.31272221575835	0.0056513491594586	Cxcl12
ENSMUSG00000045975	ENSMUSE00000259506	13	-0.478595550255007	-1.39338655748067	4.59118400175821e-05	0.324427504027684	-1.25216744996468	0.0242007490108849	5830404H04Rik
ENSMUSG00000041700	ENSMUSE00000437842	4	0.657031414117557	1.57683468269429	2.72614731238835e-07	-0.237838412872655	1.17922450740152	0.0347685852026254	Lhfpl1
ENSMUSG00000030669	ENSMUSE00000201839	7	-0.655373829318485	-1.57502401850361	3.48713878960351e-05	0.319579756728290	-1.24796697510344	0.0126407073162192	Calca
ENSMUSG00000030669	ENSMUSE00000201833	7	-0.506594359879435	-1.42069253330645	2.59788312260238e-05	0.228940328694920	-1.17197380866699	0.0494608955943767	Calca
ENSMUSG00000015013	ENSMUSE00000295747	5	-0.655102792412844	-1.57472814894896	4.28888392791313e-05	0.0988898914737533	-1.07094908372331	0.414709299498257	Trappc2l
ENSMUSG00000020467	ENSMUSE00000105106	14	0.194403902756476	1.14425127759461	0.298227024458783	0.630999529829788	-1.54863755100978	9.1629054858212e-05	Efemp1
ENSMUSG00000020467	ENSMUSE00000593275	14	0.194403902756476	1.14425127759461	0.298227024458783	0.630999529829788	-1.54863755100978	9.1629054858212e-05	Efemp1
ENSMUSG00000038936	ENSMUSE00000686747	17	-0.445831588749734	-1.36209902238751	7.02998377773964e-05	0.110926196431879	-1.07992131317116	0.501610067187612	Sccpdh
ENSMUSG00000021143	ENSMUSE00000651924	23	-0.65149843572558	-1.57079883782942	6.05278503985245e-05	0.578298166707988	-1.49308693278364	0.000117446568387078	Pacs2
ENSMUSG00000021143	ENSMUSE00000651902	23	-0.634676056364735	-1.55258909154630	7.0751412257142e-05	0.479716583409418	-1.39446969669056	0.00110834295999611	Pacs2
ENSMUSG00000021143	ENSMUSE00000651901	23	-0.595298276427979	-1.51078490724697	1.37230633842267e-05	0.105213486051542	-1.07565355094051	0.400898127465506	Pacs2
ENSMUSG00000021143	ENSMUSE00000651910	23	-0.591504448967684	-1.50681724430190	8.1270627327473e-06	0.410981356792459	-1.3295899264625	0.00367451728104179	Pacs2
ENSMUSG00000021143	ENSMUSE00000651923	23	-0.586295215836315	-1.50138629179407	3.84891829712855e-05	0.461162492715677	-1.37665064690430	0.000826781528980796	Pacs2
ENSMUSG00000021143	ENSMUSE00000651913	23	-0.558575286280854	-1.47281404156438	4.18341964343737e-05	0.455270605619473	-1.37103994617062	0.00160760129828806	Pacs2
ENSMUSG00000021143	ENSMUSE00000651909	23	-0.520521599592402	-1.43447378150833	3.11604429631165e-05	0.301964088742577	-1.23282163794846	0.0104579568553186	Pacs2
ENSMUSG00000042851	ENSMUSE00000355717	13	0.651263243877709	1.57054278304374	7.73317679004821e-05	-0.124667702339320	1.09025658365002	0.351970777366995	Zc3h6
ENSMUSG00000025815	ENSMUSE00000312491	20	0.649044764538415	1.56812956396929	3.35793487091128e-05	-0.287429874576246	1.22046411333658	0.0293962883453959	Dhtkd1
ENSMUSG00000028967	ENSMUSE00000183939	6	0.648186179092787	1.56719660680864	2.54012983782407e-06	-0.495010858057571	1.40933136205689	0.000595871531253618	Errfi1
ENSMUSG00000028967	ENSMUSE00000667066	6	0.648186179092787	1.56719660680864	2.54012983782407e-06	-0.495010858057571	1.40933136205689	0.000595871531253618	Errfi1
ENSMUSG00000028967	ENSMUSE00000183943	6	0.55850118455399	1.47273839476590	3.41219777441884e-06	-0.506180777881011	1.42028531720896	0.00413735807300642	Errfi1
ENSMUSG00000060012	ENSMUSE00000557595	38	0.0162056916864380	1.01129625574503	0.89775640730717	0.64813760181962	-1.56714383830675	8.39168341595818e-05	Kif13b
ENSMUSG00000032059	ENSMUSE00000216163	14	-0.648024161307744	-1.56702061710966	2.03943969156703e-05	0.153780552164667	-1.11248088863750	0.499907702704833	Alg9
ENSMUSG00000060548	ENSMUSE00000281990	12	-0.559277381415528	-1.47353096870328	5.91323569166881e-05	0.107332728807705	-1.07723479024340	0.37753612525948	Tnfrsf19
ENSMUSG00000021055	ENSMUSE00000653988	13	0.528617875269031	1.44254655085532	7.51873027411176e-05	-0.584337363686643	1.49935017283971	0.000563782151551629	Esr2
ENSMUSG00000058655	ENSMUSE00000454839	9	0.644710689954584	1.56342573411159	1.24706506522800e-06	-0.341428311604339	1.26701035170202	0.0147237032160933	Eif4b
ENSMUSG00000058655	ENSMUSE00000503351	9	0.633934213363482	1.55179094554602	1.31188622330657e-06	-0.337860177330848	1.26388060012996	0.0291027775423945	Eif4b
ENSMUSG00000058655	ENSMUSE00000340753	9	0.625311969722567	1.54254435057626	4.2541993311053e-06	0.0176671221892140	-1.01232120417320	0.886661215377945	Eif4b
ENSMUSG00000058655	ENSMUSE00000454843	9	0.537816493889168	1.45177360728435	2.75305920097028e-05	-0.286593183287396	1.21975651012751	0.0235478760789063	Eif4b
ENSMUSG00000058655	ENSMUSE00000133074	9	0.420971580537024	1.33882888330170	5.26618539853665e-05	-0.183921111246929	1.13596714668177	0.110579663408126	Eif4b
ENSMUSG00000039801	ENSMUSE00000337126	51	0.309168195199428	1.23899313617495	0.0497622063403559	-0.629745218482029	1.54729171600765	9.30936591280197e-05	2410089E03Rik
ENSMUSG00000020441	ENSMUSE00000104708	7	-0.471043865959198	-1.38611203053044	0.06011022928538	0.641133089997133	-1.55955354889301	8.2390226448513e-05	2310033P09Rik
ENSMUSG00000025137	ENSMUSE00000311988	17	-0.356142059002305	-1.27999844626620	0.0906378817406529	0.640962307931538	-1.55936894438197	5.5374303027821e-05	Pcyt2
ENSMUSG00000000223	ENSMUSE00000207712	25	0.198142289878239	1.14722016647976	0.199002760817197	0.626503336152875	-1.54381869789656	7.52238646378629e-05	Drp2
ENSMUSG00000034858	ENSMUSE00000366832	11	0.526842038423187	1.44077198918079	7.69607120311531e-05	-0.594853455684166	1.51031916441444	0.00427261684516128	BC031353
ENSMUSG00000040350	ENSMUSE00000246644	12	0.640323138781692	1.55867823724110	3.57269968412495e-05	-0.0223704054223361	1.01562682498888	0.859607982312196	Trim7
ENSMUSG00000069763	ENSMUSE00000586209	3	-0.640308907211486	-1.55866286162206	1.66990611428085e-05	0.395852958881328	-1.31572041847417	0.0285921607429797	Tmem100
ENSMUSG00000003882	ENSMUSE00000125039	8	-0.639809948219017	-1.55812388813257	7.14826802829288e-05	-0.119993211764462	1.08672974918287	0.333462301853992	Il7r
ENSMUSG00000031168	ENSMUSE00000207021	4	-0.63521657133617	-1.55317088801035	4.2390166278503e-05	0.0977590379220388	-1.07010995139745	0.347112444250013	Ebp
ENSMUSG00000040690	ENSMUSE00000464049	128	-0.0384834407462860	-1.02703364250877	0.877479720945245	0.633468323143198	-1.55128990583636	9.63399522445876e-05	Col16a1
ENSMUSG00000019528	ENSMUSE00000171255	6	-0.4533336890355	-1.36920046653294	3.30805867544784e-05	0.217575938309951	-1.16277820758178	0.0610691138987621	Gyg
ENSMUSG00000030972	ENSMUSE00000440129	14	0.511357633602863	1.42539091439251	1.31609542725681e-05	-0.154147400825688	1.11276380637454	0.209667545537465	Acsm5
ENSMUSG00000002580	ENSMUSE00000281896	3	-0.608817321147922	-1.52500853936872	3.40080309330869e-06	0.32602253762897	-1.25355260315359	0.00913999342975275	1810046J19Rik
ENSMUSG00000077365	ENSMUSE00000664330	1	0.63010422587699	1.54767679966950	6.79881477882836e-05	-0.265725687213189	1.20224063417060	0.0272321807702314	SCARNA23
ENSMUSG00000040734	ENSMUSE00000233726	12	0.628642859426601	1.54610988651283	1.7100266825868e-05	-0.127880168867173	1.09268697608278	0.273885476486528	Ppp1r13l
ENSMUSG00000028801	ENSMUSE00000182309	9	0.628447093649636	1.54590010214409	7.7428955918857e-05	-0.242177750983010	1.18277671833936	0.0873178484171825	4930555I21Rik
ENSMUSG00000029413	ENSMUSE00000468581	12	0.628427466009697	1.54587907055853	6.47218300914075e-05	-0.171713594473530	1.12639559291399	0.178645437632460	Naaa
ENSMUSG00000046722	ENSMUSE00000413557	7	-0.609080577051782	-1.52528684082619	0.0164388327042965	0.628184402574628	-1.54561864474742	9.79633989982922e-05	Cdc42se1
ENSMUSG00000046722	ENSMUSE00000672381	7	-0.609080577051782	-1.52528684082619	0.0164388327042965	0.628184402574628	-1.54561864474742	9.79633989982922e-05	Cdc42se1
ENSMUSG00000021701	ENSMUSE00000120121	14	0.627978959289321	1.54539856056104	1.77392442272784e-06	-0.449069642569003	1.36515961603092	0.00761708246190035	Plk2
ENSMUSG00000021701	ENSMUSE00000120124	14	0.618747595885454	1.53554159828342	5.42202767053784e-07	-0.372236126278883	1.29435748497908	0.0176950785508764	Plk2
ENSMUSG00000021701	ENSMUSE00000316739	14	0.565034882236903	1.47942327908790	1.27166839104276e-05	-0.388293822887993	1.30884460688557	0.00335118841337299	Plk2
ENSMUSG00000021701	ENSMUSE00000316701	14	0.509735679363846	1.42378931484001	7.44715292106185e-05	-0.127048521777603	1.09205727399910	0.285857497304561	Plk2
ENSMUSG00000021701	ENSMUSE00000316732	14	0.47678126459671	1.39163538188447	5.80445186776907e-05	-0.343328101514601	1.26867989304994	0.0170699679920479	Plk2
ENSMUSG00000021701	ENSMUSE00000316726	14	0.465053216444146	1.3803682698648	4.8041916388428e-05	-0.402716881478959	1.3219951476496	0.00442142907696841	Plk2
ENSMUSG00000021701	ENSMUSE00000316745	14	0.453316788484439	1.36918442703311	6.6479757632889e-05	-0.366335291255200	1.2890741844921	0.0160240751458437	Plk2
ENSMUSG00000025366	ENSMUSE00000150170	31	-0.538874546551991	-1.45283870856023	9.11930063538907e-05	0.297732762353301	-1.22921115321072	0.0472014750332229	Mbc2
ENSMUSG00000002345	ENSMUSE00000213940	8	-0.62686350636572	-1.54420416184194	9.35116909847495e-07	0.513785956108258	-1.42779213113248	0.000671139101282695	2310045N01Rik
ENSMUSG00000034235	ENSMUSE00000235578	41	0.520737593151079	1.43468856029591	2.94410679234838e-05	-0.276838175260949	1.21153675671530	0.0212196246628511	Usp54
ENSMUSG00000034235	ENSMUSE00000691991	41	0.520737593151079	1.43468856029591	2.94410679234838e-05	-0.276838175260949	1.21153675671530	0.0212196246628511	Usp54
ENSMUSG00000045777	ENSMUSE00000668097	7	-0.425343535466119	-1.34289223506947	0.060925404801854	0.622899884034595	-1.5399674785682	8.23860460490582e-05	6330512M04Rik
ENSMUSG00000045777	ENSMUSE00000525963	7	-0.329081921314777	-1.25621371136523	0.10866838777701	0.617142343430411	-1.5338339878574	7.68233884383273e-05	6330512M04Rik
ENSMUSG00000033590	ENSMUSE00000277562	58	0.620553999824309	1.53746545993523	6.5417843131228e-05	0.180543543290513	-1.13331078594322	0.156829159134320	Myo5c
ENSMUSG00000020289	ENSMUSE00000103107	27	-0.619957080846066	-1.53682946102179	1.08973244678844e-05	0.321414979949392	-1.24955549883556	0.0227309637465390	Mpg
ENSMUSG00000020289	ENSMUSE00000680109	27	-0.619957080846066	-1.53682946102179	1.08973244678844e-05	0.321414979949392	-1.24955549883556	0.0227309637465390	Mpg
ENSMUSG00000022026	ENSMUSE00000647174	6	0.617685828149326	1.53441191482568	8.62447548560382e-05	-0.209152515582727	1.15600890843968	0.0793227746086188	Olfm4
ENSMUSG00000018417	ENSMUSE00000155820	33	-0.48903733916876	-1.40350805051812	1.76978678310251e-05	0.360002267518891	-1.28342791475619	0.00840128749939208	Myo1b
ENSMUSG00000034218	ENSMUSE00000277806	61	-0.548562407362887	-1.46262751493872	3.01850359252934e-05	0.239368527805813	-1.18047585030988	0.041839029791162	Atm
ENSMUSG00000032599	ENSMUSE00000221331	10	0.560610128061893	1.47489283019834	2.19987901817689e-05	-0.334715697540543	1.26112886194014	0.0124417437581329	Ihpk2
ENSMUSG00000031066	ENSMUSE00000205907	19	0.613798228031934	1.53028273307699	2.16130058367220e-05	-0.381379754295063	1.30258701872055	0.0121261336156059	Usp11
ENSMUSG00000031066	ENSMUSE00000361038	19	0.531546121435792	1.44547746907535	1.06677441585383e-05	-0.331923780818438	1.25869067372179	0.0110157454371357	Usp11
ENSMUSG00000053470	ENSMUSE00000456716	26	0.583964154765354	1.49896235803915	7.68976233504161e-05	-0.403273879674930	1.32250564436247	0.0516288994612181	Jmjd1a
ENSMUSG00000021983	ENSMUSE00000558162	33	-0.611854027743658	-1.52822188705766	4.59717649646527e-05	0.271007479848995	-1.20665017574678	0.0963710296790342	Atp8a2
ENSMUSG00000028789	ENSMUSE00000182163	19	0.611690033320869	1.52804818047697	4.29755496050256e-05	-0.287142155792598	1.22022073866118	0.0934517709009337	Adc
ENSMUSG00000028789	ENSMUSE00000182173	19	0.565882375008316	1.48029260270517	4.01752921194217e-05	-0.260126139818351	1.19758340890195	0.0674147165180367	Adc
ENSMUSG00000028789	ENSMUSE00000182171	19	0.467408791435843	1.38262392115528	9.3247699688555e-05	-0.319039887168723	1.24750006191795	0.0191719232545754	Adc
ENSMUSG00000028789	ENSMUSE00000668457	19	0.467408791435843	1.38262392115528	9.3247699688555e-05	-0.319039887168723	1.24750006191795	0.0191719232545754	Adc
ENSMUSG00000042197	ENSMUSE00000156122	18	0.532714771161082	1.44664884706732	4.80015403523051e-05	-0.466174769955445	1.38144178766439	0.00185336332910382	Zfp451
ENSMUSG00000073563	ENSMUSE00000418762	7	-0.335552117532160	-1.26186022872077	0.201286108091131	0.607123425615372	-1.52321904874381	8.80597891705576e-05	Csnk1g3
ENSMUSG00000054545	ENSMUSE00000512994	15	0.606677524783153	1.52274833270855	4.88462946757518e-05	-0.105785536285143	1.07608014828586	0.330641819638749	Ugt1a1
ENSMUSG00000030166	ENSMUSE00000291403	14	0.605138155728547	1.52112441256850	4.86463631194669e-05	-0.0831370586749927	1.05931896714849	0.496093309504081	Rad52
ENSMUSG00000030166	ENSMUSE00000692921	14	0.605138155728547	1.52112441256850	4.86463631194669e-05	-0.0831370586749927	1.05931896714849	0.496093309504081	Rad52
ENSMUSG00000001334	ENSMUSE00000662055	6	-0.604531194622772	-1.52048458977718	3.4965948030823e-05	0.310866369167104	-1.24045239445508	0.0146373788486812	Fndc5
ENSMUSG00000001334	ENSMUSE00000662053	6	-0.58427355910054	-1.49928386409179	2.99995184617225e-05	0.339038722039331	-1.26491349226802	0.00706753153931011	Fndc5
ENSMUSG00000001334	ENSMUSE00000662052	6	-0.506172174560142	-1.42027684755076	6.80628076598534e-05	0.28170811682732	-1.21563331380333	0.0188788847300579	Fndc5
ENSMUSG00000020256	ENSMUSE00000102674	26	-0.603232322046445	-1.51911629853813	5.89182733149264e-05	-0.158223499176023	1.11591218362192	0.141891181918225	Aldh1l2
ENSMUSG00000022797	ENSMUSE00000130502	18	-0.488860135807986	-1.40333567100413	5.51965668119677e-05	0.00616098571483311	-1.00427960132810	0.957752675252555	Tfrc
ENSMUSG00000066057	ENSMUSE00000656884	1	0.602810139053796	1.51867181705308	9.40294989882271e-05	-0.583807489342333	1.49879959126234	0.000405050109287258	2610044O15Rik
ENSMUSG00000022296	ENSMUSE00000512475	3	-0.576546472906665	-1.49127515421011	9.30233525342622e-05	0.602755185933833	-1.51861397103381	0.000181047428650532	Q8VHV1-3
ENSMUSG00000038271	ENSMUSE00000362682	9	-0.0184973867928767	-1.01290395821085	0.920103031251541	-0.60264298924708	1.51849587481383	9.38613383570331e-05	A930037G23Rik
ENSMUSG00000039286	ENSMUSE00000301062	25	-0.600318027504159	-1.51605072769989	3.19282314124808e-05	0.391386415937244	-1.31165328447558	0.00267304158741704	Fndc3b
ENSMUSG00000031877	ENSMUSE00000464013	9	0.567678695029028	1.48213688391445	8.60664122507995e-05	-0.0440673811975512	1.03101647138440	0.693149313336754	2210023G05Rik
ENSMUSG00000018340	ENSMUSE00000662421	26	-0.520094229312594	-1.43404890954946	1.90454081307382e-05	0.386038466676529	-1.30680009672900	0.00382910870308408	Anxa6
ENSMUSG00000019838	ENSMUSE00000098424	9	-0.598486947305857	-1.51412776444979	7.32730345943559e-05	0.158953643300696	-1.11647708674723	0.215673065016464	Slc16a10
ENSMUSG00000034796	ENSMUSE00000293583	14	0.59821934435625	1.51384693761656	2.20280582677316e-05	-0.476682489860859	1.39154010623170	0.000711846162858751	Cpne7
ENSMUSG00000026048	ENSMUSE00000155391	16	0.575705110916948	1.49040571444420	9.19650475016183e-07	-0.546891994023118	1.46093500295748	0.00990121650829277	Ercc5
ENSMUSG00000028974	ENSMUSE00000661610	8	-0.543847843620036	-1.45785561539153	1.10323581008668e-05	0.0568470002423851	-1.04018994712354	0.613704516279074	Dffa
ENSMUSG00000028974	ENSMUSE00000183993	8	-0.543102014070685	-1.45710214306324	7.54491907996408e-05	0.349511735175030	-1.27412933878875	0.0216379156507245	Dffa
ENSMUSG00000005237	ENSMUSE00000330726	87	0.594881766325469	1.51034880236455	6.46087174294957e-05	-0.058947637044902	1.04170561937214	0.643402455157342	Dnahc2
ENSMUSG00000031816	ENSMUSE00000213301	11	-0.59353259352531	-1.50893702167031	2.01726004634994e-05	0.403450082549045	-1.32266717782589	0.00605467765889991	Mthfsd
ENSMUSG00000001768	ENSMUSE00000397968	17	0.583270200575049	1.49824151195397	5.97811293079631e-05	-0.323596583475748	1.25144647146785	0.0137882727964291	Rin2
ENSMUSG00000001768	ENSMUSE00000640400	17	0.583270200575049	1.49824151195397	5.97811293079631e-05	-0.323596583475748	1.25144647146785	0.0137882727964291	Rin2
ENSMUSG00000049892	ENSMUSE00000359969	2	0.583055134350643	1.49801818192224	2.24081332916521e-05	-0.284354317854458	1.21786508280813	0.0200755413189003	Rasd1
ENSMUSG00000042426	ENSMUSE00000359019	27	-0.58197670592863	-1.49689881734011	3.08092405313699e-05	0.486732483961328	-1.40126759075904	0.00467795280209218	Dhx29
ENSMUSG00000036962	ENSMUSE00000224528	14	0.429302310482665	1.34658221017129	9.91753354029391e-05	-0.356983411799652	1.28074513515519	0.00469488829090974	Gm101
ENSMUSG00000031099	ENSMUSE00000322571	34	0.572299873048529	1.48689201197440	9.60021008612942e-05	-0.158043472174989	1.11577294297553	0.350530737559482	Smarca1
ENSMUSG00000034634	ENSMUSE00000394284	3	0.50245480877806	1.41662195708189	7.25113489884516e-05	-0.281245750286896	1.21524378025996	0.0228762636382515	Ly6d
ENSMUSG00000015222	ENSMUSE00000697776	26	-0.572799784022302	-1.48740732700004	2.81064795541108e-05	0.195784863850996	-1.14534708992383	0.126103098195000	Mtap2
ENSMUSG00000021240	ENSMUSE00000115880	18	-0.572155967301876	-1.48674370507112	6.13792243566605e-05	0.452595327382947	-1.36849989819934	0.00149912173297535	Abcd4
ENSMUSG00000038375	ENSMUSE00000325959	8	-0.571377742012374	-1.48594193511238	6.46689548537438e-05	0.270912236601430	-1.20657051824142	0.0473265780406773	Trp53inp2
ENSMUSG00000038375	ENSMUSE00000681168	8	-0.571377742012374	-1.48594193511238	6.46689548537438e-05	0.270912236601430	-1.20657051824142	0.0473265780406773	Trp53inp2
ENSMUSG00000038497	ENSMUSE00000391860	14	-0.480918799515772	-1.39563221030633	5.69860454927523e-05	0.2847418626598	-1.21819227647785	0.0190318762863021	Tmco3
ENSMUSG00000024731	ENSMUSE00000144560	9	0.568765423981124	1.48325374354363	9.73304150577066e-05	-0.321795477130832	1.24988510075102	0.0222768900618622	Ms4a10
ENSMUSG00000049571	ENSMUSE00000379904	31	0.567399160835626	1.48184973535471	6.51387229054605e-05	-0.0843851787345263	1.06023581325897	0.473966061940668	9330101J02Rik
ENSMUSG00000026090	ENSMUSE00000549945	17	0.56633095960134	1.48075294926682	7.0525059638242e-05	-0.443300154847321	1.35971110239654	0.00338612686997177	2010300C02Rik
ENSMUSG00000026090	ENSMUSE00000701060	17	0.56633095960134	1.48075294926682	7.0525059638242e-05	-0.443300154847321	1.35971110239654	0.00338612686997177	2010300C02Rik
ENSMUSG00000041926	ENSMUSE00000241611	11	-0.510450948277631	-1.42449538556332	7.36365306218246e-05	0.241913074211633	-1.18255974607595	0.119764145580831	Rnpep
ENSMUSG00000038332	ENSMUSE00000296620	10	0.561151487886685	1.47544637583746	5.18970925817179e-05	0.14818289256556	-1.10817282365419	0.397722598407414	Sesn1
ENSMUSG00000006494	ENSMUSE00000166193	11	-0.52212896791347	-1.43607288081938	7.30014746846086e-05	0.0471409389106014	-1.03321531901380	0.806676509604796	Pdk1
ENSMUSG00000058388	ENSMUSE00000421100	18	-0.563907631016782	-1.47826778170526	6.66330797464788e-05	0.262385501751299	-1.19946037812401	0.063830906582547	Phtf1
ENSMUSG00000068742	ENSMUSE00000564801	13	0.489940899563583	1.40438734340953	9.2723535366635e-06	-0.563576196609949	1.47792821407861	0.000797568176114812	Cry2
ENSMUSG00000068742	ENSMUSE00000564806	13	0.477068270037487	1.39191225720871	1.06418335714164e-05	-0.414668416119554	1.33299227169358	0.00237764708310176	Cry2
ENSMUSG00000003872	ENSMUSE00000368518	6	-0.563401722015265	-1.47774948931209	2.31785958622588e-05	0.545527830654606	-1.45955424540270	0.000545390302954202	Lin7b
ENSMUSG00000051451	ENSMUSE00000354308	4	0.561274789925944	1.47557248240627	2.45208822687117e-05	-0.315896125763011	1.24478460749643	0.0322494384353558	Crebzf
ENSMUSG00000048756	ENSMUSE00000666430	9	0.473139361782077	1.38812680312644	4.75710740740524e-05	-0.333806105702775	1.26033399473235	0.0222244757158045	Foxo3
ENSMUSG00000048756	ENSMUSE00000392326	9	0.427654904576663	1.34504543258908	4.94525874490276e-05	-0.241414950358757	1.18215151043468	0.0453445991279947	Foxo3
ENSMUSG00000030095	ENSMUSE00000195159	11	0.558087438996287	1.47231609373591	8.60631974245895e-06	-0.210778215402769	1.15731229042691	0.0805766782234258	Tmem43
ENSMUSG00000030095	ENSMUSE00000195161	11	0.554326821042444	1.46848326133616	1.65072049080805e-06	-0.368966221192091	1.29142711288013	0.0117009298782230	Tmem43
ENSMUSG00000030095	ENSMUSE00000195157	11	0.531792388086896	1.44572423174474	8.76919741461975e-06	-0.259430607173447	1.19700618531884	0.0859072192960977	Tmem43
ENSMUSG00000030095	ENSMUSE00000195170	11	0.516894769764892	1.43087214834368	4.47963905673689e-05	-0.274414017387592	1.20950272305974	0.0462154495544853	Tmem43
ENSMUSG00000030095	ENSMUSE00000195163	11	0.507979054200775	1.42205676427544	3.68968958512073e-05	-0.399436186141261	1.31899233993272	0.00950326543048843	Tmem43
ENSMUSG00000025982	ENSMUSE00000243904	25	0.503773779618391	1.41791768305472	5.27501104942185e-05	-0.555069509042748	1.46923941952389	0.00131911349422905	Sf3b1
ENSMUSG00000025790	ENSMUSE00000265402	13	-0.499292469714114	-1.41352017009013	8.64102331214308e-05	0.280518672193781	-1.21463148556589	0.0208012434358086	Slco3a1
ENSMUSG00000025790	ENSMUSE00000265360	13	-0.456587062595336	-1.37229158895845	5.09696229814284e-05	0.347456040140993	-1.27231512573397	0.0123501390762954	Slco3a1
ENSMUSG00000016427	ENSMUSE00000134330	2	-0.549647945758449	-1.46372846542925	3.40872577683197e-05	0.250634073931148	-1.18972989420219	0.189927440819897	Ndufa1
ENSMUSG00000046159	ENSMUSE00000684707	4	0.549259561952823	1.46333447231082	8.09379714304928e-05	-0.162159555637068	1.11896084627176	0.275816179620287	Chrm3
ENSMUSG00000052125	ENSMUSE00000685571	13	-0.503347558123479	-1.41749884351219	6.36044149766107e-05	0.236697286792339	-1.17829214695023	0.0609018596806864	F730043M19Rik
ENSMUSG00000031790	ENSMUSE00000213023	10	-0.534985657377651	-1.44892774989815	9.93061267331854e-05	0.358128447469954	-1.28176203820182	0.0110884015249159	Mmp15
ENSMUSG00000000365	ENSMUSE00000615495	34	-0.545983296228624	-1.46001510625059	5.5280128134778e-05	0.0215517643312696	-1.01505068243672	0.831675609814765	Rnf17
ENSMUSG00000040061	ENSMUSE00000433185	35	-0.545791462323117	-1.45982098221758	3.39966266208686e-05	0.226331328050337	-1.16985630135316	0.101982115865583	Plcb2
ENSMUSG00000033948	ENSMUSE00000258420	14	-0.544534567867431	-1.45854972127162	7.79276107228747e-05	0.156419338645192	-1.11451755320471	0.235879625262039	Zswim5
ENSMUSG00000055866	ENSMUSE00000541745	23	0.438732615326955	1.35541309541446	2.81230010401663e-05	-0.245373752198208	1.18539982710705	0.0326487778220374	Per2
ENSMUSG00000070514	ENSMUSE00000592668	1	-0.541658865036686	-1.45564531116003	8.5576374651165e-05	0.0585314497051913	-1.04140515243357	0.686403541600726	Dmn
ENSMUSG00000079715	ENSMUSE00000130030	8	-0.541452590657211	-1.45543720004834	1.57539823091316e-05	0.28728051963152	-1.22033777137937	0.0144007144326324	Car15
ENSMUSG00000005674	ENSMUSE00000161577	12	-0.466251602503212	-1.38151536005182	7.09539039165071e-05	0.391537557842364	-1.31179070517468	0.00611411457156356	Tomm40l
ENSMUSG00000070865	ENSMUSE00000699476	5	-0.537859249393143	-1.45181663247697	5.93455812046693e-05	0.203558910618860	-1.15153551821373	0.10993807783113	6030436E02Rik
ENSMUSG00000049643	ENSMUSE00000429743	8	0.537485188108165	1.45144025494566	9.99364870749547e-05	-0.0479934944163235	1.03382607437764	0.710693003178657	2310022A10Rik
ENSMUSG00000066643	ENSMUSE00000534431	28	0.533465363574086	1.44740169235589	7.87875676320996e-05	-0.353355710306071	1.27752870732869	0.0140634559758827	Wdr35
ENSMUSG00000066643	ENSMUSE00000534427	28	0.483351413153031	1.39798745361453	2.97052952557078e-05	-0.254267333691132	1.19272986660053	0.043046766993119	Wdr35
ENSMUSG00000043668	ENSMUSE00000373811	8	0.518699463361341	1.43266317244659	2.09247092635469e-05	-0.282325113452252	1.21615331424579	0.0430829940609154	Tox3
ENSMUSG00000031723	ENSMUSE00000443020	3	-0.532142994632709	-1.44607561714583	9.71711705163238e-05	-0.0228243111385247	1.01594641529482	0.874153302267392	Txnl4b
ENSMUSG00000002908	ENSMUSE00000213506	11	-0.532044054097807	-1.44597644817038	4.20250262241678e-05	0.239561608933323	-1.18063384826134	0.0440339527086676	Kcnn1
ENSMUSG00000002908	ENSMUSE00000682690	11	-0.532044054097807	-1.44597644817038	4.20250262241678e-05	0.239561608933323	-1.18063384826134	0.0440339527086676	Kcnn1
ENSMUSG00000029482	ENSMUSE00000189352	16	-0.522848229604951	-1.43678901950720	3.59669274155576e-06	0.397259223208875	-1.31700353978141	0.00474858186048666	Aacs
ENSMUSG00000029482	ENSMUSE00000189348	16	-0.500283339203829	-1.41449133521082	7.18713059359515e-05	0.451242437646044	-1.36721718661062	0.00109755989865011	Aacs
ENSMUSG00000024211	ENSMUSE00000564545	15	0.472372632507107	1.38738927048219	4.76430972607417e-05	-0.360514447363371	1.28388363310908	0.0121907868519738	Grm8
ENSMUSG00000020051	ENSMUSE00000100128	16	0.523199037576952	1.43713843384220	3.95258495814923e-06	-0.208166559571076	1.15521914724880	0.0901073245662592	Pah
ENSMUSG00000033316	ENSMUSE00000595427	11	-0.519942728956163	-1.43389832504769	4.10850368510897e-05	0.223997460977399	-1.16796533909000	0.0588800462210083	Galnt9
ENSMUSG00000005357	ENSMUSE00000575026	10	0.519395691108247	1.43335472578551	7.57120274669793e-05	-0.120614194581518	1.08719761365830	0.273040671696933	Slc1a6
ENSMUSG00000038630	ENSMUSE00000673616	7	0.518528807096754	1.43249371287368	4.29381787018128e-05	-0.000584027702044428	1.00040489910456	0.99676759838226	Zkscan16
ENSMUSG00000038630	ENSMUSE00000604315	7	0.518227453191259	1.43219452109727	2.45746070550867e-05	-0.263102466150398	1.20005661231523	0.0631822581353664	Zkscan16
ENSMUSG00000038630	ENSMUSE00000527037	7	0.513682617770778	1.42768986393339	2.7156753928784e-05	-0.278051569272951	1.21255616122367	0.0560339712978304	Zkscan16
ENSMUSG00000041096	ENSMUSE00000343753	7	0.454522948559495	1.37032960746534	6.70322857594115e-05	-0.455040657922806	1.37082143682166	0.00326232718288482	Tspyl2
ENSMUSG00000000823	ENSMUSE00000170908	21	0.489265241614245	1.40372978011003	3.09303694976487e-05	-0.155365812088850	1.11370397501163	0.181080190598020	Znf512b
ENSMUSG00000021962	ENSMUSE00000501846	9	0.51457751994173	1.42857573313278	5.11094904056536e-05	-0.176185836702160	1.12989274915174	0.246766743607482	Dcp1a
ENSMUSG00000033966	ENSMUSE00000656957	10	0.484853075347467	1.39944333845633	6.41231529671315e-05	-0.233280166714070	1.17550458544686	0.0520262733975719	Cdkl4
ENSMUSG00000055660	ENSMUSE00000501811	6	-0.509384211622776	-1.42344249513825	9.059347586875e-05	-0.0903327060051306	1.06461566966813	0.748482583467008	Mettl4
ENSMUSG00000050875	ENSMUSE00000385870	4	0.508254674696907	1.42232846787331	3.78580365087279e-05	-0.199289219318461	1.14813255870505	0.140327036194616	A730017C20Rik
ENSMUSG00000050875	ENSMUSE00000414040	4	0.429894266271097	1.34713484303357	3.87182511014534e-05	-0.450306007424788	1.36633003580331	0.00236586775716237	A730017C20Rik
ENSMUSG00000059900	ENSMUSE00000309102	12	-0.507335348358074	-1.42142240840853	1.92254057338926e-05	0.0783646382778329	-1.05582054044092	0.479503485316781	Tmem40
ENSMUSG00000040714	ENSMUSE00000233279	17	0.472502553602619	1.38751421667336	8.93975260954056e-05	0.00310634075798077	-1.00215547103318	0.980900149588235	Klc3
ENSMUSG00000005981	ENSMUSE00000295391	17	-0.460202149695518	-1.3757345718638	3.97404466875455e-05	0.113684504923614	-1.08198800462158	0.379840867861773	Trap1
ENSMUSG00000030946	ENSMUSE00000204954	9	-0.501030414248744	-1.41522399512867	3.95668685125817e-05	0.345671957204994	-1.27074271251160	0.0292860278062146	2310007H09Rik
ENSMUSG00000050822	ENSMUSE00000337262	11	-0.500746592656444	-1.41494560530368	7.05598963467076e-05	0.238179755687052	-1.17950354588351	0.071032297693224	Slc29a4
ENSMUSG00000019986	ENSMUSE00000379790	26	0.394313910829998	1.31431757367740	4.90978893463124e-05	-0.102815659035597	1.07386724901499	0.371757887106264	Ahi1
ENSMUSG00000019986	ENSMUSE00000705461	26	0.394313910829998	1.31431757367740	4.90978893463124e-05	-0.102815659035597	1.07386724901499	0.371757887106264	Ahi1
ENSMUSG00000031901	ENSMUSE00000214526	16	-0.498101492910232	-1.41235375930543	8.46065557850917e-05	0.275860971181994	-1.21071640469633	0.0725752552010844	Dus2l
ENSMUSG00000030761	ENSMUSE00000202963	57	0.43662913682829	1.35343831573874	7.66078738787476e-05	0.0535157857570271	-1.03779089652208	0.654088255042693	Myo7a
ENSMUSG00000037280	ENSMUSE00000392443	11	-0.463443351182417	-1.37882881247903	1.56075584751339e-05	0.347485923801391	-1.27234148045610	0.00899136770351565	Galnt6
ENSMUSG00000074825	ENSMUSE00000683727	4	0.493956483981065	1.40830174765760	5.80114050898776e-05	-0.125067025741780	1.09055839741805	0.262608820408771	1700041B20Rik
ENSMUSG00000046056	ENSMUSE00000360692	4	0.464196205816069	1.3795485269909	4.78043345157682e-05	-0.0877458229335441	1.06270842764376	0.397135061070517	Sbsn
ENSMUSG00000036932	ENSMUSE00000320440	17	-0.491653113724025	-1.40605508282017	9.81604556970792e-05	0.408576600835749	-1.32737554577715	0.00735411134792537	Aifm1
ENSMUSG00000002279	ENSMUSE00000516724	14	-0.488705372381295	-1.40318513788218	7.16265933580826e-05	0.201278558951922	-1.14971681663213	0.210457414489307	Lmf1
ENSMUSG00000002279	ENSMUSE00000469762	14	-0.454235851352813	-1.37005693815631	9.29157608309536e-05	0.231281015163444	-1.17387680945334	0.0617249718175265	Lmf1
ENSMUSG00000020228	ENSMUSE00000102028	12	-0.487009279917971	-1.40153646422339	9.93569092041442e-05	0.233462496464882	-1.17565315669461	0.106976260306531	Helb
ENSMUSG00000021256	ENSMUSE00000294318	6	-0.486221874567508	-1.40077173143178	6.27657817851576e-05	0.262384220368017	-1.19945931277912	0.0466539113669982	Vash1
ENSMUSG00000026269	ENSMUSE00000157396	10	-0.485601890377953	-1.40016989270395	8.1053986501415e-05	0.0932294371651826	-1.06675541742924	0.490783532439994	Rnpepl1
ENSMUSG00000041028	ENSMUSE00000469307	9	-0.484949238310406	-1.39953662158215	5.87091211237208e-05	0.266257115317941	-1.20268357057140	0.0273126196925568	Ghitm
ENSMUSG00000024170	ENSMUSE00000139029	24	0.48212209984889	1.39679674279568	7.21135049599239e-05	-0.0699648953474229	1.04969114150217	0.503201530217847	Telo2
ENSMUSG00000031652	ENSMUSE00000482776	8	0.481334464150511	1.39603437328252	2.52300406244703e-05	-0.253914743196894	1.19243840248967	0.0241914744729599	N4bp1
ENSMUSG00000031652	ENSMUSE00000606486	8	0.481334464150511	1.39603437328252	2.52300406244703e-05	-0.253914743196894	1.19243840248967	0.0241914744729599	N4bp1
ENSMUSG00000029189	ENSMUSE00000279014	24	-0.398976538683832	-1.31857217150596	6.27172313578201e-05	-0.130828832569447	1.09492255685217	0.321059154999144	2310045A20Rik
ENSMUSG00000022433	ENSMUSE00000557627	12	0.48061173619978	1.39533519545602	8.60294818733499e-05	-0.0599011413489568	1.04239432978665	0.625976245049757	Csnk1e
ENSMUSG00000034926	ENSMUSE00000274899	9	-0.478150194115984	-1.39295648912381	7.4317143194088e-05	0.154903545568786	-1.11334718055760	0.209969858540746	Dhcr24
ENSMUSG00000029408	ENSMUSE00000403037	12	-0.451602971832346	-1.36755890133151	4.42540543413656e-05	0.242522246480955	-1.18305918268206	0.0483766031121645	Abcb9
ENSMUSG00000032744	ENSMUSE00000525172	5	-0.476532063594108	-1.39139502132823	8.9714821864868e-05	0.301092526063220	-1.23207708916555	0.0127185530918795	Heyl
ENSMUSG00000066647	ENSMUSE00000635718	3	-0.472622911404227	-1.38762997580626	9.47622307144336e-05	-0.208654492399287	1.15560991914417	0.0975327172296585	EG330503
ENSMUSG00000026807	ENSMUSE00000163024	12	0.472387795984873	1.38740385274408	1.96506392942196e-05	0.0527508392097763	-1.03724078432320	0.713012628703972	1190002A17Rik
ENSMUSG00000048578	ENSMUSE00000189919	6	-0.468662787914558	-1.38382622601749	9.48943787121983e-05	0.326845534349535	-1.25426790609025	0.00881296353327149	2410014A08Rik
ENSMUSG00000006127	ENSMUSE00000110443	12	0.466948539072114	1.38218290318915	9.6141092874217e-05	-0.320690531990212	1.24892819322958	0.0393943153663514	Pps
ENSMUSG00000026970	ENSMUSE00000164935	21	0.466693772944712	1.38193884447559	9.12334827555868e-05	0.0181948209675345	-1.01269155158381	0.863212935644256	Rbms1
ENSMUSG00000032735	ENSMUSE00000290716	22	0.465764581249015	1.38104907038464	3.31396273649331e-05	-0.153568725424906	1.1123175582775	0.216806729889941	Ablim3
ENSMUSG00000039195	ENSMUSE00000275609	2	-0.464658409552385	-1.37999057095533	6.68585857985949e-05	0.390372330149816	-1.31073163329865	0.00564746107755285	1110008P14Rik
ENSMUSG00000023953	ENSMUSE00000136618	11	-0.463214728631287	-1.37861032806212	7.2541854140769e-05	0.136220863335598	-1.09902245492380	0.254639545360431	Polh
ENSMUSG00000028700	ENSMUSE00000181479	23	-0.391832015224078	-1.31205847200486	9.88843849428673e-05	0.119442848823316	-1.08631525984382	0.265428566097441	Pomgnt1
ENSMUSG00000020917	ENSMUSE00000248112	32	-0.439892077596401	-1.35650284895109	8.58080351994013e-05	0.297971883646682	-1.22941490723548	0.0276615663181936	Acly
ENSMUSG00000020917	ENSMUSE00000672977	32	-0.439892077596401	-1.35650284895109	8.58080351994013e-05	0.297971883646682	-1.22941490723548	0.0276615663181936	Acly
ENSMUSG00000037852	ENSMUSE00000262377	9	0.455863485547074	1.37160349500661	6.68780833404733e-06	-0.444765288406098	1.36109266275669	0.0029867314645216	Cpe
ENSMUSG00000020184	ENSMUSE00000463312	15	0.448688446998573	1.36479895487969	2.25638779120213e-05	-0.284378378708292	1.21788539418182	0.0568894796118863	Mdm2
ENSMUSG00000020184	ENSMUSE00000665548	15	0.448688446998573	1.36479895487969	2.25638779120213e-05	-0.284378378708292	1.21788539418182	0.0568894796118863	Mdm2
ENSMUSG00000005672	ENSMUSE00000187196	21	0.446844076525899	1.36305528314639	7.63499966793936e-05	0.132758150971519	-1.09638777805412	0.266459550756886	Kit
ENSMUSG00000025736	ENSMUSE00000152718	8	-0.392048132154251	-1.31225503418940	8.69996217742796e-05	0.282366885134908	-1.21618852716627	0.0560362899377942	2610003J06Rik
ENSMUSG00000024855	ENSMUSE00000145566	24	0.444447100568756	1.36079250550685	2.98384942453212e-05	-0.0535141985859724	1.03778975480417	0.683903904669818	Pacs1
ENSMUSG00000079869	ENSMUSE00000437708	1	0.442678589567060	1.35912541577935	5.20710285985509e-05	-0.132206167549089	1.09596837402106	0.254709793917507	Ubfd1
ENSMUSG00000024668	ENSMUSE00000518711	4	-0.434290778813406	-1.35124640420208	6.79927541343302e-05	0.216348942822947	-1.16178969854928	0.099720622078257	0610038F07Rik
ENSMUSG00000032537	ENSMUSE00000634777	16	-0.402367892716981	-1.32167539493711	7.565440448814e-05	0.0603735607802183	-1.04273572416227	0.627917530032358	Ephb1
ENSMUSG00000044365	ENSMUSE00000366614	3	0.415324162706272	1.33359829291818	6.12253358558859e-05	-0.100450882825657	1.07210847427137	0.365905339106001	Cxxc4
ENSMUSG00000048644	ENSMUSE00000356549	2	0.413979521883675	1.33235591303352	3.46883683547831e-05	-0.316946891186345	1.24569155804819	0.0156458512439654	Ctxn1
